# Supplementary material for: Integration of the Transcriptome and Glycome for Identification of Glycan Cell Signatures
Source: PLoS Comput Biol. 2013 Jan 10;9(1):e1002813. doi: 10.1371/journal.pcbi.1002813 (PMC3542073; doi:10.1371/journal.pcbi.1002813)
Supplement: Dataset S1 — MALDI TOF glycan profiling for Low-passage human prostate LNCaP cells (LN-35). (TXT) [file pcbi.1002813.s001.txt]

11305>> Voyager Spec #1[BP = 536.9, 7105]"
TYPE MASSSPEC
499.983667	163.059
500.006026	169.131
500.028385	156.12
500.050745	168.046
500.073106	167.179
500.095467	170.215
500.117828	162.192
500.140190	168.046
500.162552	160.023
500.184915	165.011
500.207279	160.023
500.229643	161.975
500.252007	155.036
500.274372	168.046
500.296737	160.023
500.319103	169.131
500.341470	164.143
500.363837	166.095
500.386204	162.192
500.408572	161.108
500.430941	160.023
500.453309	166.962
500.475679	158.072
500.498049	168.046
500.520419	160.023
500.542790	169.131
500.565162	166.095
500.587533	169.998
500.609906	163.059
500.632279	162.192
500.654652	158.072
500.677026	164.143
500.699401	151.133
500.721776	162.192
500.744151	157.205
500.766527	166.095
500.788903	163.059
500.811280	166.962
500.833658	163.059
500.856036	173.034
500.878414	170.215
500.900793	172.166
500.923172	164.143
500.945552	171.082
500.967933	159.156
500.990314	166.095
501.012695	163.059
501.035077	164.143
501.057459	163.059
501.079842	173.034
501.102226	169.131
501.124610	172.166
501.146994	164.143
501.169379	172.166
501.191764	168.046
501.214150	169.131
501.236537	165.011
501.258924	161.108
501.281311	161.108
501.303699	173.034
501.326087	169.131
501.348476	167.179
501.370866	166.095
501.393256	167.179
501.415646	155.036
501.438037	165.011
501.460428	168.046
501.482820	179.105
501.505213	158.072
501.527606	161.975
501.549999	160.023
501.572393	171.082
501.594787	168.046
501.617182	173.034
501.639578	168.046
501.661974	168.046
501.684370	160.023
501.706767	171.082
501.729164	164.143
501.751562	167.179
501.773961	160.023
501.796360	169.131
501.818759	161.108
501.841159	175.202
501.863559	168.046
501.885960	178.021
501.908362	163.059
501.930764	169.131
501.953166	168.046
501.975569	169.998
501.997972	166.095
502.020376	172.166
502.042781	169.131
502.065186	171.082
502.087591	176.069
502.109997	179.105
502.132403	163.059
502.154810	176.069
502.177218	162.192
502.199626	173.034
502.222034	169.131
502.244443	173.034
502.266852	169.131
502.289262	177.153
502.311673	166.095
502.334084	175.202
502.356495	164.143
502.378907	175.202
502.401319	164.143
502.423732	173.034
502.446146	166.095
502.468560	177.153
502.490974	165.011
502.513389	160.023
502.535804	165.011
502.558220	165.011
502.580637	161.108
502.603054	162.192
502.625471	158.072
502.647889	163.059
502.670307	168.046
502.692726	176.069
502.715146	164.143
502.737566	174.118
502.759986	169.131
502.782407	182.141
502.804828	178.021
502.827250	189.079
502.849673	182.141
502.872096	193.199
502.894519	189.079
502.916943	195.151
502.939367	187.128
502.961792	192.115
502.984218	186.044
503.006644	199.054
503.029070	181.056
503.051497	197.102
503.073924	182.141
503.096352	183.008
503.118781	181.056
503.141210	186.044
503.163639	178.021
503.186069	194.066
503.208499	175.202
503.230930	179.105
503.253362	177.153
503.275794	185.176
503.298226	176.069
503.320659	181.056
503.343092	165.011
503.365526	173.034
503.387961	174.985
503.410396	176.937
503.432831	170.215
503.455267	177.153
503.477703	169.131
503.500140	172.166
503.522578	175.202
503.545016	179.105
503.567454	172.166
503.589893	175.202
503.612332	168.046
503.634772	177.153
503.657213	175.202
503.679653	178.021
503.702095	173.034
503.724537	171.082
503.746979	171.082
503.769422	169.131
503.791866	171.082
503.814309	177.153
503.836754	183.008
503.859199	184.959
503.881644	178.021
503.904090	186.044
503.926536	183.008
503.948983	181.056
503.971431	180.189
503.993879	183.008
504.016327	180.189
504.038776	190.163
504.061225	186.044
504.083675	187.128
504.106126	180.189
504.128577	182.141
504.151028	170.215
504.173480	187.128
504.195932	185.176
504.218385	188.212
504.240839	178.021
504.263293	187.128
504.285747	177.153
504.308202	181.056
504.330657	183.008
504.353113	177.153
504.375570	171.082
504.398027	181.056
504.420484	175.202
504.442942	183.008
504.465400	177.153
504.487859	178.021
504.510319	174.118
504.532778	180.189
504.555239	171.082
504.577700	177.153
504.600161	180.189
504.622623	189.079
504.645086	174.118
504.667548	180.189
504.690012	169.131
504.712476	183.008
504.734940	174.118
504.757405	183.008
504.779870	181.056
504.802336	196.018
504.824803	184.092
504.847270	190.163
504.869737	196.018
504.892205	199.921
504.914673	195.151
504.937142	196.018
504.959612	195.151
504.982082	198.186
505.004552	186.044
505.027023	205.992
505.049494	189.079
505.071966	208.161
505.094439	198.186
505.116912	201.005
505.139385	196.018
505.161859	210.112
505.184333	194.066
505.206808	199.054
505.229284	188.212
505.251759	191.031
505.274236	186.044
505.296713	186.044
505.319190	186.044
505.341668	195.151
505.364146	184.092
505.386625	193.199
505.409105	178.021
505.431585	183.008
505.454065	175.202
505.476546	184.092
505.499027	180.189
505.521509	184.092
505.543992	173.034
505.566475	184.092
505.588958	186.044
505.611442	182.141
505.633926	168.046
505.656411	176.069
505.678897	168.046
505.701382	187.128
505.723869	175.202
505.746356	187.128
505.768843	181.056
505.791331	189.079
505.813819	184.092
505.836308	199.054
505.858798	183.008
505.881288	186.911
505.903778	182.141
505.926269	191.031
505.948760	181.056
505.971252	190.163
505.993745	186.044
506.016238	187.128
506.038731	185.176
506.061225	196.018
506.083719	181.056
506.106214	194.066
506.128710	186.044
506.151205	194.066
506.173702	183.008
506.196199	199.921
506.218696	192.115
506.241194	191.031
506.263692	184.092
506.286191	199.054
506.308691	201.005
506.331191	191.031
506.353691	186.044
506.376192	194.066
506.398693	185.176
506.421195	185.176
506.443698	181.056
506.466201	189.079
506.488704	176.069
506.511208	186.044
506.533712	179.105
506.556217	190.163
506.578723	183.008
506.601228	187.995
506.623735	173.034
506.646242	183.008
506.668749	179.105
506.691257	189.079
506.713765	182.141
506.736274	187.128
506.758784	180.189
506.781294	191.031
506.803804	187.128
506.826315	195.151
506.848826	196.018
506.871338	212.064
506.893851	205.125
506.916364	209.028
506.938877	190.163
506.961391	189.079
506.983905	185.176
507.006420	206.209
507.028935	206.209
507.051451	208.161
507.073968	188.212
507.096485	203.173
507.119002	208.161
507.141520	217.051
507.164038	212.064
507.186557	223.99
507.209077	218.135
507.231597	221.171
507.254117	208.161
507.276638	217.051
507.299159	198.186
507.321681	207.076
507.344204	193.199
507.366726	212.064
507.389250	199.054
507.411774	215.099
507.434298	208.161
507.456823	210.112
507.479348	194.066
507.501874	200.138
507.524401	187.128
507.546928	194.066
507.569455	193.199
507.591983	197.102
507.614511	196.018
507.637040	199.054
507.659570	187.128
507.682099	189.079
507.704630	183.008
507.727161	197.969
507.749692	190.163
507.772224	195.151
507.794756	187.128
507.817289	195.151
507.839823	193.199
507.862357	216.184
507.884891	212.064
507.907426	215.099
507.929961	196.018
507.952497	204.041
507.975034	190.163
507.997570	203.173
508.020108	207.076
508.042646	223.122
508.065184	217.051
508.087723	222.038
508.110262	208.161
508.132802	218.135
508.155343	214.015
508.177884	225.074
508.200425	216.184
508.222967	216.184
508.245509	211.196
508.268052	223.122
508.290595	205.125
508.313139	201.005
508.335684	198.186
508.358229	219.002
508.380774	216.184
508.403320	220.087
508.425866	199.054
508.448413	210.112
508.470961	203.173
508.493508	200.138
508.516057	200.138
508.538606	214.015
508.561155	198.186
508.583705	204.041
508.606255	189.079
508.628806	208.161
508.651358	198.186
508.673910	224.206
508.696462	205.125
508.719015	211.196
508.741568	202.089
508.764122	213.148
508.786677	230.061
508.809231	251.961
508.831787	264.971
508.854343	284.053
508.876899	279.065
508.899456	266.055
508.922013	258.033
508.944571	257.165
508.967130	242.204
508.989689	249.142
509.012248	231.145
509.034808	231.145
509.057368	220.087
509.079929	229.194
509.102490	242.204
509.125052	251.094
509.147615	254.129
509.170178	269.091
509.192741	270.175
509.215305	273.211
509.237869	251.094
509.260434	259.117
509.283000	252.178
509.305565	254.129
509.328132	245.022
509.350699	253.045
509.373266	247.191
509.395834	252.178
509.418402	236.132
509.440971	229.194
509.463541	230.061
509.486111	222.038
509.508681	213.148
509.531252	215.099
509.553823	202.089
509.576395	208.161
509.598967	216.184
509.621540	228.109
509.644114	225.074
509.666688	224.206
509.689262	211.196
509.711837	217.051
509.734412	205.125
509.756988	209.028
509.779565	218.135
509.802141	248.058
509.824719	254.997
509.847297	279.065
509.869875	260.201
509.892454	259.117
509.915033	235.048
509.937613	232.012
509.960194	230.061
509.982774	245.022
510.005356	241.119
510.027938	252.178
510.050520	232.012
510.073103	248.925
510.095686	250.877
510.118270	259.984
510.140855	251.094
510.163440	257.165
510.186025	252.178
510.208611	252.178
510.231197	250.01
510.253784	254.997
510.276371	251.094
510.298959	248.058
510.321548	235.048
510.344137	237
510.366726	231.145
510.389316	243.071
510.411906	240.035
510.434497	246.107
510.457088	233.097
510.479680	230.061
510.502273	220.087
510.524866	211.196
510.547459	210.112
510.570053	220.087
510.592647	228.109
510.615242	233.097
510.637838	222.038
510.660433	227.025
510.683030	222.038
510.705627	240.035
510.728224	251.961
510.750822	292.943
510.773420	312.024
510.796019	353.006
510.818619	382.062
510.841218	423.043
510.863819	436.053
510.886420	439.089
510.909021	409.166
510.931623	397.023
510.954225	369.052
510.976828	372.087
510.999432	355.174
511.022035	367.1
511.044640	356.041
511.067245	361.029
511.089850	348.019
511.112456	335.009
511.135062	319.18
511.157669	312.024
511.180277	301.182
511.202885	298.147
511.225493	295.111
511.248102	298.147
511.270711	267.14
511.293321	268.007
511.315931	251.094
511.338542	274.078
511.361154	283.185
511.383766	284.053
511.406378	263.02
511.428991	264.104
511.451604	257.165
511.474218	262.152
511.496832	229.194
511.519447	235.048
511.542063	231.145
511.564679	251.094
511.587295	239.168
511.609912	240.035
511.632529	225.074
511.655147	225.074
511.677765	218.135
511.700384	233.097
511.723004	248.058
511.745624	267.14
511.768244	253.045
511.790865	263.02
511.813486	254.129
511.836108	273.211
511.858730	280.15
511.881353	298.147
511.903977	290.124
511.926601	299.014
511.949225	292.075
511.971850	286.004
511.994475	263.02
512.017101	263.02
512.039727	250.01
512.062354	274.946
512.084982	273.211
512.107610	285.137
512.130238	278.198
512.152867	296.195
512.175496	306.17
512.198126	310.073
512.220756	285.137
512.243387	276.03
512.266019	267.14
512.288651	290.124
512.311283	286.004
512.333916	279.065
512.356549	257.165
512.379183	256.081
512.401817	246.107
512.424452	247.191
512.447088	236.132
512.469724	242.204
512.492360	238.084
512.514997	257.165
512.537634	251.094
512.560272	247.191
512.582910	244.155
512.605549	262.152
512.628189	255.214
512.650828	249.142
512.673469	243.071
512.696110	270.175
512.718751	282.101
512.741393	288.172
512.764035	281.017
512.786678	276.03
512.809322	277.114
512.831965	287.088
512.854610	307.037
512.877255	326.118
512.899900	323.083
512.922546	330.021
512.945192	343.031
512.967839	370.136
512.990487	381.194
513.013134	395.072
513.035783	390.084
513.058432	381.194
513.081081	341.08
513.103731	338.044
513.126381	364.064
513.149032	413.069
513.171684	421.092
513.194335	408.082
513.216988	367.1
513.239641	374.039
513.262294	372.087
513.284948	373.171
513.307602	329.154
513.330257	337.177
513.352912	316.144
513.375568	318.096
513.398225	285.137
513.420882	282.101
513.443539	266.055
513.466197	265.188
513.488855	258.033
513.511514	271.043
513.534173	272.994
513.556833	289.04
513.579494	285.137
513.602155	271.043
513.624816	245.022
513.647478	253.045
513.670140	258.033
513.692803	269.958
513.715466	269.958
513.738130	276.03
513.760795	260.201
513.783459	261.068
513.806125	257.165
513.828791	266.055
513.851457	276.03
513.874124	300.966
513.896791	305.953
513.919459	317.011
513.942128	326.118
513.964796	344.116
513.987466	342.164
514.010136	329.154
514.032806	309.205
514.055477	327.203
514.078148	329.154
514.100820	345.2
514.123492	363.197
514.146165	376.207
514.168839	374.039
514.191513	371.003
514.214187	345.2
514.236862	338.044
514.259537	321.131
514.282213	352.138
514.304889	373.171
514.327566	378.159
514.350244	360.161
514.372921	356.041
514.395600	351.054
514.418279	350.187
514.440958	324.167
514.463638	307.037
514.486318	276.03
514.508999	294.027
514.531681	305.953
514.554362	325.902
514.577045	325.902
514.599728	313.108
514.622411	299.014
514.645095	294.027
514.667779	291.208
514.690464	321.131
514.713149	325.034
514.735835	344.116
514.758522	355.174
514.781209	364.064
514.803896	352.138
514.826584	350.187
514.849272	358.21
514.871961	393.12
514.894650	406.13
514.917340	421.092
514.940031	403.094
514.962721	381.194
514.985413	352.138
515.008105	376.207
515.030797	401.143
515.053490	431.066
515.076183	449.063
515.098877	478.119
515.121571	492.213
515.144266	518.016
515.166962	514.113
515.189658	504.139
515.212354	464.025
515.235051	449.063
515.257748	460.122
515.280446	470.096
515.303144	436.053
515.325843	424.127
515.348543	422.176
515.371242	438.005
515.393943	412.201
515.416644	385.097
515.439345	365.148
515.462047	367.1
515.484749	366.016
515.507452	364.064
515.530155	347.151
515.552859	332.19
515.575564	317.011
515.598269	321.999
515.620974	314.193
515.643680	316.144
515.666386	305.085
515.689093	288.172
515.711800	290.124
515.734508	311.157
515.757217	313.108
515.779925	338.044
515.802635	346.067
515.825345	374.039
515.848055	382.062
515.870766	400.059
515.893477	383.146
515.916189	359.077
515.938901	337.177
515.961614	355.174
515.984328	368.184
516.007041	397.023
516.029756	415.02
516.052471	444.076
516.075186	423.043
516.097902	410.033
516.120618	381.194
516.143335	390.084
516.166052	397.023
516.188770	413.936
516.211489	417.839
516.234208	411.117
516.256927	393.12
516.279647	375.123
516.302367	350.187
516.325088	352.138
516.347809	349.103
516.370531	369.052
516.393254	385.097
516.415976	386.181
516.438700	371.003
516.461424	358.21
516.484148	344.116
516.506873	344.116
516.529598	318.096
516.552324	309.205
516.575050	296.195
516.597777	308.121
516.620505	296.195
516.643232	316.144
516.665961	301.182
516.688690	306.17
516.711419	342.164
516.734149	486.142
516.756879	699.073
516.779610	878.178
516.802341	938.024
516.825073	882.081
516.847806	795.13
516.870538	749.162
516.893272	696.037
516.916006	675.004
516.938740	631.204
516.961475	624.048
516.984210	625.133
517.006946	642.046
517.029682	620.145
517.052419	582.199
517.075157	547.072
517.097895	558.131
517.120633	558.131
517.143372	561.167
517.166111	546.205
517.188851	566.154
517.211591	559.215
517.234332	568.105
517.257073	567.021
517.279815	544.037
517.302558	519.101
517.325301	522.136
517.348044	496.116
517.370788	470.096
517.393532	450.148
517.416277	460.122
517.439022	449.063
517.461768	421.092
517.484515	383.146
517.507261	371.003
517.530009	344.116
517.552757	353.006
517.575505	387.916
517.598254	405.913
517.621003	391.169
517.643753	375.123
517.666503	380.11
517.689254	409.166
517.712006	422.176
517.734757	450.148
517.757510	473.132
517.780263	521.052
517.803016	526.039
517.825770	522.136
517.848524	498.068
517.871279	501.104
517.894034	508.042
517.916790	529.943
517.939547	549.891
517.962303	576.995
517.985061	545.121
518.007819	509.126
518.030577	486.142
518.053336	510.211
518.076095	522.136
518.098855	508.042
518.121615	492.213
518.144376	472.048
518.167138	470.096
518.189899	488.094
518.212662	512.162
518.235425	534.062
518.258188	545.121
518.280952	531.027
518.303716	465.109
518.326481	419.14
518.349246	388.133
518.372012	419.14
518.394778	441.04
518.417545	440.173
518.440313	406.13
518.463081	386.181
518.485849	391.169
518.508618	402.01
518.531387	371.003
518.554157	356.042
518.576927	359.077
518.599698	375.123
518.622469	371.003
518.645241	382.929
518.668014	362.113
518.690787	365.149
518.713560	383.146
518.736334	450.148
518.759108	519.101
518.781883	569.189
518.804658	525.172
518.827434	497.2
518.850210	506.091
518.872987	554.011
518.895765	563.985
518.918542	563.985
518.941321	563.985
518.964100	609.954
518.986879	643.997
519.009659	647.033
519.032439	644.214
519.055220	624.048
519.078001	588.054
519.100783	589.138
519.123566	584.151
519.146348	582.199
519.169132	593.041
519.191916	609.954
519.214700	624.048
519.237485	608.003
519.260270	557.047
519.283056	542.085
519.305842	523.004
519.328629	508.042
519.351417	506.091
519.374204	517.149
519.396993	516.065
519.419782	500.019
519.442571	458.17
519.465361	446.028
519.488151	432.15
519.510942	435.186
519.533733	416.105
519.556525	418.056
519.579317	408.082
519.602110	418.056
519.624904	410.033
519.647697	391.169
519.670492	376.207
519.693287	392.036
519.716082	402.01
519.738878	403.962
519.761674	387.049
519.784471	396.156
519.807268	408.082
519.830066	434.102
519.852865	435.186
519.875663	440.173
519.898463	437.137
519.921263	455.135
519.944063	471.18
519.966864	508.042
519.989665	499.152
520.012467	483.106
520.035269	471.18
520.058072	498.068
520.080875	505.007
520.103679	516.932
520.126484	526.039
520.149288	540.134
520.172094	514.114
520.194900	519.101
520.217706	504.139
520.240513	501.104
520.263320	463.158
520.286128	454.051
520.308936	473.132
520.331745	497.201
520.354555	502.188
520.377364	500.019
520.400175	478.119
520.422986	467.061
520.445797	445.16
520.468609	462.073
520.491421	441.041
520.514234	418.056
520.537047	390.085
520.559861	386.182
520.582675	369.052
520.605490	380.978
520.628306	420.008
520.651121	434.102
520.673938	406.13
520.696755	400.059
520.719572	399.192
520.742390	432.15
520.765208	437.138
520.788027	413.069
520.810846	396.156
520.833666	425.212
520.856486	501.104
520.879307	566.154
520.902129	557.047
520.924951	516.065
520.947773	490.045
520.970596	509.994
520.993419	545.988
521.016243	549.024
521.039067	550.975
521.061892	562.901
521.084717	585.886
521.107543	631.854
521.130370	668.933
521.153196	672.836
521.176024	647.033
521.198852	601.064
521.221680	564.202
521.244509	583.067
521.267338	607.135
521.290168	588.054
521.312998	542.085
521.335829	521.052
521.358660	506.091
521.381492	502.188
521.404325	502.188
521.427157	541.001
521.449991	565.937
521.472825	535.146
521.495659	491.129
521.518494	458.17
521.541329	430.199
521.564165	416.105
521.587001	415.02
521.609838	424.995
521.632675	434.102
521.655513	412.202
521.678352	420.008
521.701190	415.02
521.724030	400.059
521.746870	410.033
521.769710	438.005
521.792551	465.976
521.815392	469.879
521.838234	464.025
521.861076	447.112
521.883919	467.061
521.906762	473.999
521.929606	467.061
521.952451	478.986
521.975295	495.032
521.998141	501.104
522.020987	502.188
522.043833	508.042
522.066680	532.978
522.089527	552.927
522.112375	556.83
522.135223	540.134
522.158072	567.021
522.180921	566.154
522.203771	546.205
522.226622	522.136
522.249472	507.175
522.272324	499.152
522.295176	509.126
522.318028	487.009
522.340881	460.122
522.363734	478.119
522.386588	499.152
522.409442	518.017
522.432297	539.917
522.455152	524.088
522.478008	514.114
522.500865	513.029
522.523721	537.965
522.546579	495.032
522.569437	452.099
522.592295	453.183
522.615154	502.188
522.638013	491.129
522.660873	442.125
522.683733	404.179
522.706594	421.092
522.729455	450.147
522.752317	457.086
522.775180	432.15
522.798042	429.115
522.820906	448.196
522.843770	463.158
522.866634	466.193
522.889499	474.216
522.912364	483.106
522.935230	490.045
522.958096	465.109
522.980963	466.193
523.003830	493.081
523.026698	527.124
523.049566	562.034
523.072435	567.021
523.095305	552.06
523.118174	614.074
523.141045	740.055
523.163916	916.124
523.186787	1017.17
523.209659	1012.18
523.232531	948.215
523.255404	921.111
523.278277	880.129
523.301151	804.021
523.324025	741.139
523.346900	721.19
523.369776	717.07
523.392651	701.025
523.415528	649.201
523.438405	618.194
523.461282	593.041
523.484160	585.018
523.507038	584.151
523.529917	571.141
523.552796	549.024
523.575676	547.072
523.598556	553.144
523.621437	493.081
523.644318	435.186
523.667200	421.092
523.690083	435.186
523.712965	466.193
523.735849	462.073
523.758733	453.183
523.781617	420.008
523.804502	438.005
523.827387	470.096
523.850273	487.009
523.873159	479.203
523.896046	447.112
523.918933	437.138
523.941821	468.145
523.964710	496.116
523.987598	536.014
524.010488	537.098
524.033378	532.111
524.056268	515.198
524.079159	531.027
524.102050	565.937
524.124942	604.967
524.147834	630.987
524.170727	650.936
524.193620	646.166
524.216514	644.214
524.239408	624.049
524.262303	612.123
524.285199	634.023
524.308094	630.12
524.330991	604.1
524.353888	570.057
524.376785	502.188
524.399683	454.051
524.422581	468.145
524.445480	494.165
524.468379	506.091
524.491279	485.058
524.514179	475.084
524.537080	452.099
524.559981	457.086
524.582883	473.132
524.605786	457.086
524.628688	421.092
524.651592	393.12
524.674496	396.156
524.697400	420.008
524.720305	421.959
524.743210	415.021
524.766116	451.015
524.789022	490.045
524.811929	560.082
524.834836	602.148
524.857744	652.02
524.880652	647.033
524.903561	650.069
524.926471	666.982
524.949380	697.989
524.972291	669.15
524.995202	668.066
525.018113	631.204
525.041025	654.188
525.063937	665.03
525.086850	668.933
525.109763	675.004
525.132677	707.096
525.155591	710.999
525.178506	701.025
525.201421	679.124
525.224337	677.173
525.247254	687.147
525.270170	707.096
525.293088	666.114
525.316006	609.087
525.338924	552.06
525.361843	542.085
525.384762	523.004
525.407682	517.149
525.430602	513.029
525.453523	508.042
525.476444	476.168
525.499366	441.041
525.522288	447.979
525.545211	462.941
525.568135	437.138
525.591058	421.092
525.613983	410.033
525.636908	413.069
525.659833	384.013
525.682759	382.062
525.705685	396.156
525.728612	409.166
525.751539	415.021
525.774467	395.072
525.797395	393.12
525.820324	416.105
525.843253	460.122
525.866183	510.211
525.889113	518.017
525.912044	509.126
525.934976	484.191
525.957907	496.116
525.980840	503.055
526.003773	499.152
526.026706	465.109
526.049640	447.112
526.072574	472.048
526.095509	496.116
526.118444	517.149
526.141380	536.014
526.164316	515.198
526.187253	506.091
526.210190	488.094
526.233128	470.096
526.256067	457.086
526.279005	455.135
526.301945	470.096
526.324885	480.071
526.347825	478.119
526.370766	458.171
526.393707	430.199
526.416649	428.031
526.439591	429.115
526.462534	431.066
526.485477	419.14
526.508421	409.166
526.531365	404.179
526.554310	397.023
526.577255	380.11
526.600201	372.087
526.623148	356.042
526.646094	348.019
526.669042	343.032
526.691990	354.09
526.714938	390.085
526.737887	434.102
526.760836	494.165
526.783786	575.044
526.806736	657.007
526.829687	758.052
526.852638	782.988
526.875590	794.046
526.898542	792.095
526.921495	848.038
526.944448	903.114
526.967402	906.15
526.990357	844.135
527.013311	820.067
527.036267	836.98
527.059223	871.89
527.082179	886.851
527.105136	877.961
527.128093	836.112
527.151051	782.121
527.174009	739.188
527.196968	714.035
527.219927	702.109
527.242887	687.147
527.265847	643.13
527.288808	610.171
527.311769	608.003
527.334731	601.064
527.357694	582.2
527.380656	551.192
527.403620	489.178
527.426584	449.064
527.449548	418.056
527.472513	429.982
527.495478	469.012
527.518444	506.091
527.541410	504.139
527.564377	504.139
527.587344	461.206
527.610312	401.143
527.633280	356.042
527.656249	339.129
527.679218	349.103
527.702188	402.011
527.725159	446.028
527.748129	469.012
527.771101	470.097
527.794072	446.028
527.817045	496.117
527.840018	525.172
527.862991	524.088
527.885965	516.065
527.908939	474.216
527.931914	468.145
527.954889	508.042
527.977865	553.144
528.000841	534.063
528.023818	505.007
528.046795	493.081
528.069773	521.052
528.092752	555.963
528.115730	591.957
528.138710	565.07
528.161689	495.032
528.184670	456.002
528.207651	456.002
528.230632	480.071
528.253614	513.03
528.276596	522.137
528.299579	504.139
528.322562	480.071
528.345546	472.048
528.368530	466.193
528.391515	460.122
528.414500	443.209
528.437486	439.089
528.460472	429.115
528.483459	420.008
528.506447	409.166
528.529434	374.039
528.552423	358.21
528.575411	392.036
528.598401	423.044
528.621391	429.982
528.644381	410.033
528.667372	403.095
528.690363	401.143
528.713355	400.059
528.736347	408.082
528.759340	406.13
528.782333	390.085
528.805327	395.072
528.828321	410.033
528.851316	413.069
528.874311	401.143
528.897307	413.069
528.920304	434.969
528.943300	465.977
528.966298	470.964
528.989295	453.183
529.012294	421.092
529.035293	417.189
529.058292	458.171
529.081292	496.117
529.104292	526.04
529.127293	529.075
529.150294	537.098
529.173296	562.034
529.196298	534.063
529.219301	534.063
529.242304	533.195
529.265308	560.083
529.288312	570.057
529.311317	538.182
529.334323	493.081
529.357328	458.171
529.380335	421.092
529.403341	417.189
529.426349	435.186
529.449357	426.079
529.472365	408.082
529.495374	395.072
529.518383	416.972
529.541393	413.069
529.564403	390.085
529.587414	373.172
529.610425	373.172
529.633437	391.169
529.656449	398.108
529.679462	417.189
529.702475	385.098
529.725489	380.111
529.748503	376.207
529.771518	386.182
529.794534	406.131
529.817549	421.092
529.840566	454.051
529.863582	477.035
529.886600	496.984
529.909618	498.068
529.932636	466.194
529.955655	462.074
529.978674	450.148
530.001694	432.151
530.024714	419.141
530.047735	417.189
530.070756	440.174
530.093778	455.135
530.116800	482.022
530.139823	498.936
530.162846	505.874
530.185870	517.8
530.208894	514.114
530.231919	532.111
530.254945	508.043
530.277970	479.204
530.300997	463.158
530.324023	462.074
530.347051	455.135
530.370079	475.084
530.393107	440.174
530.416136	420.008
530.439165	411.118
530.462195	379.026
530.485225	359.078
530.508256	360.162
530.531287	334.142
530.554319	348.019
530.577351	385.098
530.600384	399.192
530.623417	405.046
530.646451	394.205
530.669485	417.189
530.692520	435.186
530.715556	420.008
530.738591	412.202
530.761628	435.186
530.784664	494.165
530.807702	586.103
530.830740	688.015
530.853778	691.051
530.876817	647.033
530.899856	575.044
530.922896	571.141
530.945936	601.064
530.968977	658.959
530.992018	656.14
531.015060	607.136
531.038102	581.116
531.061145	618.194
531.084188	644.214
531.107232	692.135
531.130276	688.015
531.153321	680.209
531.176366	651.153
531.199412	633.156
531.222459	631.204
531.245505	644.214
531.268553	637.059
531.291600	645.082
531.314649	612.123
531.337698	579.164
531.360747	541.001
531.383797	517.15
531.406847	503.055
531.429898	502.188
531.452949	527.124
531.476001	523.004
531.499053	524.956
531.522106	523.004
531.545159	473.132
531.568213	464.025
531.591267	454.051
531.614322	472.048
531.637377	483.107
531.660433	465.109
531.683489	443.209
531.706546	464.025
531.729604	511.078
531.752661	576.996
531.775720	622.097
531.798778	688.015
531.821838	763.907
531.844898	823.97
531.867958	835.028
531.891019	833.077
531.914080	841.1
531.937142	848.038
531.960204	817.031
531.983267	783.205
532.006330	761.088
532.029394	764.991
532.052458	768.894
532.075523	752.198
532.098588	711.216
532.121654	674.137
532.144720	678.04
532.167787	715.119
532.190854	713.168
532.213922	694.086
532.236990	673.053
532.260059	668.066
532.283129	635.107
532.306198	589.139
532.329269	543.17
532.352339	518.017
532.375411	513.03
532.398483	509.127
532.421555	496.117
532.444628	483.107
532.467701	458.171
532.490775	428.031
532.513849	420.008
532.536924	414.153
532.559999	403.095
532.583075	428.031
532.606151	457.954
532.629228	479.854
532.652305	458.171
532.675383	487.01
532.698461	639.01
532.721540	985.945
532.744619	1449.97
532.767699	1912.91
532.790779	2256.81
532.813860	2508.99
532.836942	2624.99
532.860023	2660.99
532.883106	2620.01
532.906188	2568.18
532.929272	2511.16
532.952355	2434.18
532.975440	2375.2
532.998525	2366.09
533.021610	2368.04
533.044696	2287.17
533.067782	2085.08
533.090869	1820.11
533.113956	1644.04
533.137044	1576.17
533.160132	1569.01
533.183221	1527.16
533.206310	1400.1
533.229400	1214.05
533.252490	1061.19
533.275581	999.172
533.298672	966.213
533.321764	930.002
533.344856	864.084
533.367949	803.154
533.391042	747.211
533.414136	720.106
533.437231	662.212
533.460325	624.049
533.483421	616.026
533.506516	624.049
533.529613	612.123
533.552709	573.093
533.575807	516.066
533.598905	488.094
533.622003	479.204
533.645102	477.035
533.668201	501.104
533.691301	537.099
533.714401	570.057
533.737502	602.149
533.760603	646.166
533.783705	726.178
533.806807	814.212
533.829910	923.063
533.853013	977.055
533.876117	985.078
533.899221	972.068
533.922326	990.065
533.945431	991.149
533.968537	1005.03
533.991643	982.042
534.014750	933.037
534.037857	886.201
534.060965	861.049
534.084074	866.036
534.107182	890.104
534.130292	910.053
534.153401	893.14
534.176512	838.064
534.199622	783.205
534.222734	738.104
534.245846	705.145
534.268958	677.173
534.292071	674.138
534.315184	649.202
534.338298	630.12
534.361412	605.184
534.384527	558.131
534.407642	535.147
534.430758	525.173
534.453874	537.099
534.476991	541.002
534.500108	498.068
534.523226	483.107
534.546344	447.112
534.569463	447.112
534.592582	475.084
534.615702	521.053
534.638822	540.134
534.661943	518.017
534.685064	482.023
534.708186	496.117
534.731308	518.017
534.754431	565.07
534.777555	635.975
534.800678	763.04
534.823803	920.028
534.846927	1008.93
534.870053	990.065
534.893178	927.183
534.916305	833.077
534.939431	753.065
534.962559	722.058
534.985687	761.088
535.008815	809.008
535.031944	807.057
535.055073	742.007
535.078203	706.012
535.101333	728.997
535.124464	802.937
535.147595	851.942
535.170727	840.016
535.193859	770.195
535.216992	704.061
535.240125	647.033
535.263259	617.11
535.286393	584.152
535.309528	543.17
535.332663	500.02
535.355799	478.12
535.378935	467.061
535.402072	483.107
535.425209	474.217
535.448347	489.178
535.471485	475.084
535.494624	488.094
535.517763	477.036
535.540903	457.087
535.564044	431.067
535.587184	444.077
535.610326	434.102
535.633467	431.067
535.656610	404.179
535.679752	377.075
535.702896	352.139
535.726039	358.211
535.749184	428.031
535.772329	576.996
535.795474	869.072
535.818620	1382.97
535.841766	1972.97
535.864913	2376.94
535.888060	2366.09
535.911208	2058.19
535.934356	1720.15
535.957505	1545.16
535.980654	1438.04
536.003804	1321.17
536.026954	1178.06
536.050105	1064.01
536.073256	967.08
536.096408	909.186
536.119560	866.036
536.142713	807.057
536.165866	756.101
536.189020	729.214
536.212174	700.158
536.235329	648.118
536.258484	591.09
536.281640	594.993
536.304796	598.896
536.327953	599.98
536.351110	591.09
536.374268	607.136
536.397427	590.006
536.420585	529.076
536.443745	490.046
536.466904	501.104
536.490065	522.137
536.513225	506.091
536.536387	500.02
536.559548	521.92
536.582711	534.93
536.605873	514.114
536.629037	445.161
536.652201	397.024
536.675365	408.082
536.698530	427.164
536.721695	456.003
536.744861	531.027
536.768027	813.128
536.791194	1647.07
536.814361	3296.09
536.837529	5425.19
536.860697	6962.11
536.883866	7105
536.907035	6081.11
536.930205	4836.05
536.953375	3955.05
536.976546	3451.13
536.999717	3100.08
537.022889	2837.06
537.046061	2562.11
537.069234	2279.14
537.092407	1961.05
537.115581	1684.15
537.138755	1516.1
537.161930	1493.12
537.185105	1555.13
537.208281	1604.14
537.231457	1554.05
537.254634	1408.12
537.277811	1247.01
537.300989	1145.1
537.324167	1090.03
537.347346	1058.15
537.370525	1008.06
537.393705	969.032
537.416886	899.211
537.440066	848.038
537.463248	787.108
537.486429	754.149
537.509612	713.168
537.532794	668.066
537.555978	642.046
537.579161	616.026
537.602346	581.116
537.625530	566.154
537.648716	556.18
537.671902	561.167
537.695088	573.093
537.718275	625.133
537.741462	688.015
537.764650	760.004
537.787838	918.076
537.811027	1256.99
537.834216	1758.09
537.857406	2178.1
537.880596	2272.2
537.903787	2114.13
537.926978	1897.08
537.950170	1738.14
537.973362	1642.08
537.996555	1629.07
538.019748	1592.21
538.042942	1499.19
538.066136	1343.07
538.089331	1196.06
538.112526	1095.01
538.135722	1036.03
538.158918	1026.06
538.182115	1045.14
538.205312	1029.09
538.228510	983.126
538.251708	907.017
538.274907	837.196
538.298106	757.185
538.321306	698.206
538.344506	700.157
538.367707	709.047
538.390908	700.157
538.414110	687.147
538.437312	643.13
538.460515	627.084
538.483718	627.084
538.506922	611.038
538.530126	572.008
538.553331	548.156
538.576536	528.208
538.599742	493.081
538.622949	486.142
538.646155	487.009
538.669363	506.091
538.692570	535.146
538.715779	606.051
538.738987	738.103
538.762197	910.052
538.785406	1050.13
538.808617	1178.06
538.831827	1302.96
538.855039	1451.05
538.878250	1545.16
538.901463	1564.02
538.924675	1499.19
538.947889	1426.12
538.971103	1379.06
538.994317	1397.06
539.017532	1407.04
539.040747	1436.09
539.063963	1442.16
539.087179	1362.15
539.110396	1236.17
539.133613	1155.07
539.156831	1109.11
539.180049	1100.22
539.203268	1092.19
539.226487	1030.18
539.249707	941.06
539.272927	822.018
539.296148	755.016
539.319369	700.157
539.342591	638.143
539.365813	538.182
539.389036	489.178
539.412259	467.061
539.435483	483.106
539.458707	482.022
539.481932	495.032
539.505157	500.019
539.528383	487.009
539.551609	488.094
539.574836	491.129
539.598063	522.137
539.621291	503.055
539.644519	464.025
539.667748	446.028
539.690977	447.979
539.714207	498.935
539.737437	547.94
539.760668	575.044
539.783899	590.006
539.807131	599.98
539.830363	634.023
539.853596	665.03
539.876829	659.176
539.900063	671.102
539.923297	682.16
539.946532	708.18
539.969767	696.037
539.993003	686.063
540.016239	710.132
540.039476	763.039
540.062713	778.001
540.085951	769.111
540.109189	750.029
540.132428	739.187
540.155667	730.08
540.178907	692.134
540.202147	676.089
540.225388	651.153
540.248629	665.03
540.271871	666.114
540.295113	646.166
540.318356	623.181
540.341599	602.148
540.364843	594.125
540.388088	575.044
540.411332	559.215
540.434578	511.078
540.457823	472.048
540.481070	446.028
540.504316	470.096
540.527564	489.178
540.550811	487.009
540.574060	457.086
540.597308	450.148
540.620558	460.122
540.643807	458.171
540.667058	444.076
540.690308	439.089
540.713560	459.038
540.736811	491.997
540.760064	531.027
540.783316	567.021
540.806570	568.105
540.829823	570.057
540.853078	573.093
540.876332	594.125
540.899588	631.204
540.922843	659.176
540.946100	675.005
540.969356	681.943
540.992614	674.137
541.015871	672.186
541.039130	668.066
541.062389	682.16
541.085648	680.209
541.108908	688.015
541.132168	670.017
541.155429	657.007
541.178690	644.214
541.201952	622.097
541.225214	596.077
541.248477	571.141
541.271740	569.19
541.295004	566.154
541.318268	560.082
541.341533	554.011
541.364798	536.014
541.388064	526.039
541.411330	520.185
541.434597	511.078
541.457864	485.058
541.481132	493.081
541.504400	460.122
541.527669	458.17
541.550938	465.109
541.574208	468.145
541.597478	450.148
541.620749	455.135
541.644020	475.084
541.667292	513.029
541.690564	527.124
541.713837	527.124
541.737110	501.104
541.760384	478.119
541.783658	465.109
541.806933	493.081
541.830208	501.104
541.853484	518.017
541.876760	519.101
541.900037	524.088
541.923314	550.108
541.946592	569.19
541.969870	573.093
541.993149	567.021
542.016428	538.182
542.039708	553.144
542.062988	553.144
542.086269	577.212
542.109550	615.158
542.132832	687.147
542.156114	739.187
542.179397	734.2
542.202680	706.012
542.225964	670.017
542.249248	627.084
542.272533	620.146
542.295818	610.171
542.319104	624.049
542.342390	630.12
542.365677	610.171
542.388964	576.128
542.412252	573.093
542.435540	572.008
542.458829	583.067
542.482118	584.151
542.505408	571.141
542.528698	556.179
542.551989	537.098
542.575280	511.078
542.598572	485.058
542.621864	493.081
542.645157	480.071
542.668450	455.135
542.691744	442.125
542.715038	429.115
542.738333	440.173
542.761628	469.012
542.784924	537.098
542.808220	586.103
542.831517	593.041
542.854814	574.177
542.878112	557.047
542.901410	541.001
542.924709	583.067
542.948008	604.1
542.971308	593.041
542.994608	563.118
543.017909	545.121
543.041210	562.034
543.064512	599.98
543.087814	614.941
543.111117	601.064
543.134420	587.187
543.157724	586.102
543.181028	599.112
543.204333	618.194
543.227638	596.077
543.250944	583.067
543.274250	543.169
543.297557	531.027
543.320864	537.965
543.344172	537.965
543.367480	535.146
543.390789	500.019
543.414098	473.132
543.437408	455.135
543.460718	477.035
543.484029	524.955
543.507340	554.878
543.530652	520.185
543.553964	455.135
543.577277	406.13
543.600590	392.036
543.623904	415.02
543.647218	441.04
543.670533	462.073
543.693848	458.17
543.717164	445.16
543.740480	447.112
543.763797	472.048
543.787114	505.007
543.810432	555.962
543.833750	580.898
543.857069	600.847
543.880388	588.054
543.903708	575.044
543.927028	521.052
543.950349	486.142
543.973670	484.19
543.996992	523.004
544.020314	544.904
544.043637	547.94
544.066960	509.126
544.090284	496.116
544.113608	469.012
544.136933	463.157
544.160258	464.025
544.183584	488.961
544.206910	505.874
544.230237	524.955
544.253564	559.865
544.276892	578.947
544.300220	549.024
544.323549	510.21
544.346878	501.103
544.370208	500.019
544.393538	488.093
544.416869	487.009
544.440200	505.006
544.463532	542.085
544.486864	526.039
544.510197	487.009
544.533530	425.212
544.556864	402.01
544.580198	394.204
544.603533	406.13
544.626868	420.008
544.650204	442.992
544.673540	459.905
544.696877	476.818
544.720214	460.989
544.743552	485.925
544.766890	555.962
544.790229	745.042
544.813568	993.967
544.836907	1153.99
544.860248	1155.94
544.883588	1049.04
544.906930	920.027
544.930271	858.012
544.953614	845.002
544.976956	825.054
545.000300	793.179
545.023643	785.156
545.046988	776.049
545.070332	747.21
545.093678	680.208
545.117023	627.084
545.140370	581.115
545.163716	586.102
545.187064	619.061
545.210411	640.961
545.233760	631.204
545.257108	618.194
545.280458	625.132
545.303807	622.097
545.327158	582.199
545.350508	523.004
545.373860	519.101
545.397211	566.154
545.420564	578.079
545.443916	558.131
545.467270	534.062
545.490623	539.049
545.513977	531.026
545.537332	531.026
545.560687	545.988
545.584043	554.011
545.607399	532.111
545.630756	503.055
[truncated: 94,703 more rows]
