# Supplementary material for: Integration of the Transcriptome and Glycome for Identification of Glycan Cell Signatures
Source: PLoS Comput Biol. 2013 Jan 10;9(1):e1002813. doi: 10.1371/journal.pcbi.1002813 (PMC3542073; doi:10.1371/journal.pcbi.1002813)
Supplement: Dataset S2 — MALDI TOF glycan profiling for High passage Human prostate LNCaP cells (LN-130). (TXT) [file pcbi.1002813.s002.txt]

11313>> Voyager Spec #1[BP = 536.8, 12166]"
TYPE MASSSPEC
499.983667	174.134
500.006026	159.283
500.028385	168.194
500.050745	161.139
500.073106	173.02
500.095467	168.194
500.117828	174.134
500.140190	159.283
500.162552	162.253
500.184915	160.025
500.207279	175.991
500.229643	160.025
500.252007	164.109
500.274372	158.169
500.296737	170.05
500.319103	169.307
500.341470	169.307
500.363837	154.085
500.386204	168.936
500.408572	160.025
500.430941	164.109
500.453309	156.312
500.475679	169.307
500.498049	160.025
500.520419	170.05
500.542790	163.367
500.565162	168.194
500.587533	164.109
500.609906	164.109
500.632279	162.253
500.654652	174.134
500.677026	160.025
500.699401	174.877
500.721776	158.169
500.744151	167.08
500.766527	164.109
500.788903	171.164
500.811280	161.139
500.833658	168.194
500.856036	166.337
500.878414	174.134
500.900793	161.139
500.923172	170.05
500.945552	166.337
500.967933	173.02
500.990314	166.337
501.012695	170.05
501.035077	165.223
501.057459	175.248
501.079842	170.05
501.102226	174.134
501.124610	165.223
501.146994	173.02
501.169379	168.194
501.191764	172.278
501.214150	167.08
501.236537	173.02
501.258924	174.134
501.281311	173.02
501.303699	166.337
501.326087	176.362
501.348476	165.223
501.370866	169.307
501.393256	170.05
501.415646	175.991
501.438037	165.223
501.460428	174.134
501.482820	160.025
501.505213	168.194
501.527606	167.08
501.549999	166.337
501.572393	163.367
501.594787	169.307
501.617182	162.253
501.639578	165.223
501.661974	162.253
501.684370	175.248
501.706767	167.08
501.729164	174.134
501.751562	163.367
501.773961	168.194
501.796360	170.05
501.818759	174.134
501.841159	167.08
501.863559	175.991
501.885960	168.194
501.908362	181.189
501.930764	170.05
501.953166	162.253
501.975569	171.164
501.997972	171.164
502.020376	172.278
502.042781	178.218
502.065186	169.307
502.087591	181.189
502.109997	174.134
502.132403	178.218
502.154810	169.307
502.177218	183.045
502.199626	166.337
502.222034	178.218
502.244443	170.05
502.266852	174.877
502.289262	173.02
502.311673	177.847
502.334084	170.05
502.356495	178.961
502.378907	172.278
502.401319	176.362
502.423732	169.307
502.446146	176.362
502.468560	170.05
502.490974	174.134
502.513389	167.08
502.535804	171.906
502.558220	164.109
502.580637	173.02
502.603054	164.109
502.625471	174.134
502.647889	175.248
502.670307	172.278
502.692726	170.05
502.715146	174.134
502.737566	180.075
502.759986	186.015
502.782407	180.075
502.804828	194.926
502.827250	188.243
502.849673	204.209
502.872096	195.298
502.894519	201.238
502.916943	200.124
502.939367	204.951
502.961792	194.184
502.984218	196.04
503.006644	190.1
503.029070	201.981
503.051497	193.07
503.073924	204.209
503.096352	191.213
503.118781	197.154
503.141210	186.015
503.163639	196.04
503.186069	185.273
503.208499	199.011
503.230930	183.045
503.253362	187.129
503.275794	178.218
503.298226	184.159
503.320659	178.218
503.343092	181.189
503.365526	174.134
503.387961	180.075
503.410396	186.015
503.432831	176.362
503.455267	170.05
503.477703	175.991
503.500140	172.278
503.522578	188.243
503.545016	173.02
503.567454	178.961
503.589893	172.278
503.612332	177.105
503.634772	171.164
503.657213	174.134
503.679653	173.02
503.702095	180.075
503.724537	172.278
503.746979	188.243
503.769422	180.075
503.791866	183.045
503.814309	177.105
503.836754	184.159
503.859199	193.07
503.881644	194.184
503.904090	188.243
503.926536	187.129
503.948983	183.045
503.971431	193.07
503.993879	186.015
504.016327	185.273
504.038776	179.332
504.061225	189.357
504.083675	175.248
504.106126	190.1
504.128577	191.214
504.151028	198.268
504.173480	189.357
504.195932	197.154
504.218385	185.273
504.240839	188.243
504.263293	184.159
504.285747	191.214
504.308202	184.159
504.330657	188.986
504.353113	180.075
504.375570	184.902
504.398027	181.189
504.420484	196.04
504.442942	182.303
504.465400	185.273
504.487859	176.362
504.510319	177.105
504.532778	180.075
504.555239	186.015
504.577700	181.189
504.600161	189.357
504.622623	185.273
504.645086	181.189
504.667548	171.164
504.690012	178.218
504.712476	170.05
504.734940	181.189
504.757405	174.134
504.779870	185.273
504.802336	181.189
504.824803	197.154
504.847270	196.04
504.869737	204.209
504.892205	199.011
504.914673	197.154
504.937142	194.184
504.959612	196.04
504.982082	195.298
505.004552	208.293
505.027023	198.268
505.049494	194.184
505.071966	199.011
505.094439	203.837
505.116912	202.352
505.139385	209.035
505.161859	200.124
505.184333	200.124
505.206808	185.273
505.229284	203.095
505.251759	189.357
505.274236	198.268
505.296713	191.214
505.319190	190.1
505.341668	190.1
505.364146	196.04
505.386625	190.1
505.409105	194.184
505.431585	193.07
505.454065	187.129
505.476546	183.045
505.499027	187.872
505.521509	185.273
505.543992	190.1
505.566475	173.02
505.588958	177.847
505.611442	173.02
505.633926	196.04
505.656411	187.129
505.678897	195.298
505.701382	182.303
505.723869	187.129
505.746356	184.159
505.768843	191.214
505.791331	186.016
505.813819	201.981
505.836308	178.218
505.858798	191.214
505.881288	187.129
505.903778	197.154
505.926269	189.357
505.948760	197.154
505.971252	181.189
505.993745	194.184
506.016238	182.303
506.038731	198.268
506.061225	193.07
506.083719	203.095
506.106214	203.095
506.128710	204.951
506.151205	203.095
506.173702	207.179
506.196199	194.184
506.218696	200.124
506.241194	192.327
506.263692	201.238
506.286191	198.268
506.308691	201.238
506.331191	183.045
506.353691	194.184
506.376192	185.273
506.398693	196.04
506.421195	190.1
506.443698	191.214
506.466201	181.189
506.488704	185.273
506.511208	179.332
506.533712	190.1
506.556217	186.016
506.578723	194.184
506.601228	197.154
506.623735	201.238
506.646242	199.011
506.668749	203.095
506.691257	188.243
506.713765	200.124
506.736274	187.129
506.758784	188.243
506.781294	193.07
506.803804	196.04
506.826315	191.214
506.848826	197.154
506.871338	197.154
506.893851	201.981
506.916364	199.011
506.938877	203.837
506.961391	196.04
506.983905	213.862
507.006420	204.209
507.028935	219.06
507.051451	208.293
507.073968	210.149
507.096485	219.06
507.119002	223.887
507.141520	221.288
507.164038	223.144
507.186557	216.09
507.209077	223.144
507.231597	212.006
507.254117	219.06
507.276638	216.09
507.299159	217.946
507.321681	210.149
507.344204	210.149
507.366726	199.011
507.389250	207.922
507.411774	206.065
507.434298	206.065
507.456823	198.268
507.479348	206.065
507.501874	201.238
507.524401	206.065
507.546928	191.214
507.569455	199.011
507.591983	188.243
507.614511	196.04
507.637040	190.1
507.659570	207.179
507.682099	199.011
507.704630	203.095
507.727161	197.154
507.749692	212.006
507.772224	212.006
507.794756	222.031
507.817289	201.238
507.839823	205.323
507.862357	194.184
507.884891	217.204
507.907426	217.204
507.929961	215.347
507.952497	203.095
507.975034	203.095
507.997570	195.298
508.020108	210.149
508.042646	211.263
508.065184	230.199
508.087723	231.313
508.110262	246.164
508.132802	237.253
508.155343	240.224
508.177884	228.342
508.200425	247.278
508.222967	244.308
508.245509	254.333
508.268052	241.338
508.290595	241.338
508.313139	222.031
508.335684	225.001
508.358229	219.06
508.380774	230.941
508.403320	218.318
508.425866	216.09
508.448413	209.035
508.470961	214.976
508.493508	212.006
508.516057	226.115
508.538606	220.174
508.561155	216.09
508.583705	197.154
508.606255	203.095
508.628806	204.951
508.651358	216.09
508.673910	199.011
508.696462	207.179
508.719015	210.149
508.741568	240.224
508.764122	263.243
508.786677	283.293
508.809231	288.12
508.831787	289.234
508.854343	275.125
508.876899	271.041
508.899456	261.016
508.922013	275.125
508.944571	256.189
508.967130	260.273
508.989689	252.105
509.012248	252.105
509.034808	253.961
509.057368	271.041
509.079929	269.184
509.102490	281.065
509.125052	278.095
509.147615	301.115
509.170178	311.14
509.192741	324.135
509.215305	303.343
509.237869	295.174
509.260434	276.239
509.283000	271.041
509.305565	265.1
509.328132	269.927
509.350699	250.248
509.373266	254.333
509.395834	243.194
509.418402	248.021
509.440971	237.253
509.463541	243.194
509.486111	235.026
509.508681	249.877
509.531252	220.174
509.553823	239.11
509.576395	227.229
509.598967	234.283
509.621540	228.342
509.644114	226.115
509.666688	225.001
509.689262	227.971
509.711837	223.144
509.734412	233.169
509.756988	244.308
509.779565	280.323
509.802141	287.006
509.824719	286.263
509.847297	278.095
509.869875	282.922
509.892454	302.971
509.915033	312.996
509.937613	291.09
509.960194	274.011
509.982774	272.154
510.005356	296.288
510.027938	300.001
510.050520	298.145
510.073103	294.06
510.095686	298.145
510.118270	300.001
510.140855	307.056
510.163440	308.169
510.186025	310.026
510.208611	303.343
510.231197	295.174
510.253784	276.239
510.276371	262.13
510.298959	248.021
510.321548	255.075
510.344137	259.159
510.366726	267.328
510.389316	248.021
510.411906	248.021
510.434497	250.991
510.457088	255.075
510.479680	245.05
510.502273	230.199
510.524866	220.174
510.547459	219.06
510.570053	223.887
510.592647	238.739
510.615242	242.823
510.637838	238.367
510.660433	233.169
510.683030	243.194
510.705627	243.194
510.728224	290.348
510.750822	330.075
510.773420	396.165
510.796019	457.056
510.818619	543.937
510.841218	594.061
510.863819	602.23
510.886420	577.353
510.909021	560.274
510.931623	527.229
510.954225	520.175
510.976828	517.205
510.999432	505.323
511.022035	492.328
511.044640	476.363
511.067245	484.16
511.089850	478.219
511.112456	469.308
511.135062	437.006
511.157669	411.016
511.180277	406.189
511.202885	406.189
511.225493	414.358
511.248102	376.115
511.270711	349.011
511.293321	326.362
511.315931	339.358
511.338542	323.021
511.361154	311.14
511.383766	282.179
511.406378	283.293
511.428991	293.318
511.451604	301.115
511.474218	288.12
511.496832	286.263
511.519447	277.352
511.542063	289.234
511.564679	272.154
511.587295	275.125
511.609912	263.243
511.632529	268.07
511.655147	257.303
511.677765	257.303
511.700384	255.075
511.723004	265.1
511.745624	268.07
511.768244	295.174
511.790865	302.229
511.813486	339.358
511.836108	339.358
511.858730	355.323
511.881353	361.264
511.903977	373.145
511.926601	367.204
511.949225	388.368
511.971850	376.115
511.994475	377.229
512.017101	360.15
512.039727	371.288
512.062354	376.115
512.084982	390.224
512.107610	385.026
512.130238	373.145
512.152867	356.066
512.175496	360.15
512.198126	348.268
512.220756	346.041
512.243387	323.021
512.266019	324.877
512.288651	326.734
512.311283	328.961
512.333916	326.362
512.356549	305.199
512.379183	277.352
512.401817	278.095
512.424452	279.951
512.447088	281.065
512.469724	259.159
512.492360	273.268
512.514997	288.12
512.537634	317.08
512.560272	293.318
512.582910	273.268
512.605549	242.08
512.628189	238.367
512.650828	236.139
512.673469	258.045
512.696110	265.1
512.718751	286.263
512.741393	294.06
512.764035	295.917
512.786678	304.828
512.809322	351.981
512.831965	395.051
512.854610	416.214
512.877255	397.279
512.899900	397.279
512.922546	391.338
512.945192	422.155
512.967839	434.036
512.990487	447.031
513.013134	433.293
513.035783	413.244
513.058432	423.269
513.081081	463.368
513.103731	472.279
513.126381	482.303
513.149032	470.051
513.171684	466.338
513.194335	446.289
513.216988	421.041
513.239641	413.244
513.262294	414.358
513.284948	399.135
513.307602	385.026
513.330257	370.174
513.352912	365.348
513.375568	361.264
513.398225	347.155
513.420882	337.13
513.443539	332.303
513.466197	326.362
513.488855	323.021
513.511514	291.09
513.534173	295.917
513.556833	304.085
513.579494	317.08
513.602155	318.937
513.624816	295.174
513.647478	263.243
513.670140	269.184
513.692803	274.011
513.715466	282.922
513.738130	281.065
513.760795	285.892
513.783459	294.06
513.806125	311.14
513.828791	318.194
513.851457	327.105
513.874124	314.11
513.896791	315.224
513.919459	339.358
513.942128	370.174
513.964796	373.145
513.987466	374.259
514.010136	363.12
514.032806	396.165
514.055477	424.011
514.078148	448.888
514.100820	462.997
514.123492	465.967
514.146165	461.14
514.168839	450.001
514.191513	399.135
514.214187	385.026
514.236862	413.986
514.259537	431.808
514.282213	444.803
514.304889	450.744
514.327566	416.957
514.350244	400.249
514.372921	378.343
514.395600	376.115
514.418279	354.209
514.440958	361.264
514.463638	354.209
514.486318	357.179
514.508999	335.273
514.531681	312.254
514.554362	295.174
514.577045	300.001
514.599728	305.942
514.622411	328.961
514.645095	331.932
514.667779	334.902
514.690464	344.927
514.713149	366.833
514.735835	370.917
514.758522	382.798
514.781209	377.229
514.803896	382.056
514.826584	398.021
514.849272	419.927
514.871961	411.016
514.894650	395.051
514.917340	398.021
514.940031	432.18
514.962721	440.348
514.985413	455.199
515.008105	459.284
515.030797	490.101
515.053490	501.982
515.076183	536.14
515.098877	555.076
515.121571	572.155
515.144266	556.19
515.166962	514.234
515.189658	495.299
515.212354	511.264
515.235051	522.031
515.257748	537.997
515.280446	506.066
515.303144	472.279
515.325843	437.006
515.348543	438.12
515.371242	439.977
515.393943	448.145
515.416644	451.115
515.439345	436.264
515.462047	393.194
515.484749	356.066
515.507452	360.15
515.530155	375.001
515.552859	374.259
515.575564	375.001
515.598269	366.09
515.620974	354.209
515.643680	356.066
515.666386	366.09
515.689093	380.942
515.711800	395.793
515.734508	402.848
515.757217	411.016
515.779925	378.343
515.802635	370.174
515.825345	395.051
515.848055	411.016
515.870766	428.838
515.893477	438.863
515.916189	415.1
515.938901	400.249
515.961614	388.368
515.984328	399.135
516.007041	422.155
516.029756	445.175
516.052471	468.195
516.075186	483.046
516.097902	484.16
516.120618	485.274
516.143335	501.239
516.166052	504.21
516.188770	492.328
516.211489	463.368
516.234208	450.001
516.256927	450.001
516.279647	458.17
516.302367	452.229
516.325088	426.239
516.347809	404.333
516.370531	381.313
516.393254	393.194
516.415976	410.274
516.438700	419.185
516.461424	414.358
516.484148	403.219
516.506873	388.368
516.529598	369.061
516.552324	354.209
516.575050	353.095
516.597777	328.219
516.620505	338.244
516.643232	316.338
516.665961	321.164
516.688690	358.293
516.711419	454.086
516.734149	589.977
516.756879	695.794
516.779610	733.666
516.802341	736.636
516.825073	712.131
516.847806	689.111
516.870538	685.027
516.893272	692.081
516.916006	684.284
516.938740	654.21
516.961475	630.076
516.984210	633.047
517.006946	643.071
517.029682	654.21
517.052419	668.319
517.075157	666.091
517.097895	629.334
517.120633	593.319
517.143372	594.061
517.166111	607.056
517.188851	611.141
517.211591	607.056
517.234332	569.185
517.257073	526.116
517.279815	483.046
517.302558	459.284
517.325301	441.091
517.348044	451.115
517.370788	444.061
517.393532	430.323
517.416277	436.264
517.439022	458.17
517.461768	468.195
517.484515	460.026
517.507261	436.264
517.530009	412.13
517.552757	401.363
517.575505	403.219
517.598254	385.026
517.621003	378.343
517.643753	372.031
517.666503	376.858
517.689254	386.882
517.712006	414.729
517.734757	423.64
517.757510	480.818
517.780263	520.918
517.803016	545.794
517.825770	546.908
517.848524	512.007
517.871279	504.21
517.894034	509.036
517.916790	513.121
517.939547	521.289
517.962303	546.165
517.985061	573.269
518.007819	567.329
518.030577	558.046
518.053336	545.051
518.076095	569.928
518.098855	587.007
518.121615	597.032
518.144376	590.349
518.167138	599.259
518.189899	581.066
518.212662	569.185
518.235425	545.051
518.258188	518.319
518.280952	460.026
518.303716	445.175
518.326481	457.056
518.349246	481.19
518.372012	480.076
518.394778	468.195
518.417545	433.294
518.440313	421.041
518.463081	419.185
518.485849	431.066
518.508618	414.358
518.531387	431.066
518.554157	434.036
518.576927	451.115
518.599698	435.15
518.622469	418.071
518.645241	395.051
518.668014	415.1
518.690787	434.036
518.713560	461.883
518.736334	489.729
518.759108	542.824
518.781883	569.928
518.804658	578.839
518.827434	587.007
518.850210	601.116
518.872987	609.284
518.895765	636.017
518.918542	659.037
518.941321	706.19
518.964100	714.359
518.986879	707.304
519.009659	657.18
519.032439	642.329
519.055220	646.042
519.078001	679.086
519.100783	693.938
519.123566	713.987
519.146348	698.022
519.169132	663.121
519.191916	613.368
519.214700	605.2
519.237485	584.037
519.260270	595.918
519.283056	570.299
519.305842	536.14
519.328629	509.036
519.351417	493.071
519.374204	474.135
519.396993	468.195
519.419782	457.056
519.442571	478.962
519.465361	477.106
519.488151	451.115
519.510942	421.041
519.533733	416.214
519.556525	441.091
519.579317	465.967
519.602110	477.848
519.624904	442.205
519.647697	398.021
519.670492	406.19
519.693287	419.185
519.716082	442.205
519.738878	447.031
519.761674	426.239
519.784471	409.16
519.807268	420.299
519.830066	459.284
519.852865	498.269
519.875663	487.13
519.898463	463.368
519.921263	449.259
519.944063	465.224
519.966864	509.036
519.989665	546.165
520.012467	550.249
520.035269	553.22
520.058072	542.081
520.080875	581.066
520.103679	594.061
520.126484	598.145
520.149288	595.175
520.172094	573.269
520.194900	566.215
520.217706	569.185
520.240513	543.195
520.263320	520.175
520.286128	492.328
520.308936	475.249
520.331745	450.001
520.354555	450.001
520.377364	438.12
520.400175	430.323
520.422986	423.269
520.445797	432.18
520.468609	439.234
520.491421	422.155
520.514234	391.338
520.537047	392.081
520.559861	429.209
520.582675	470.051
520.605490	461.14
520.628306	434.036
520.651121	401.363
520.673938	401.363
520.696755	399.135
520.719572	412.13
520.742390	445.175
520.765208	471.165
520.788027	470.051
520.810846	488.987
520.833666	519.061
520.856486	530.942
520.879307	545.051
520.902129	539.111
520.924951	534.284
520.947773	550.249
520.970596	566.215
520.993419	586.264
521.016243	593.319
521.039067	621.165
521.061892	654.21
521.084717	714.359
521.107543	761.141
521.130370	778.963
521.153196	770.052
521.176024	748.146
521.198852	700.25
521.221680	654.21
521.244509	646.042
521.267338	656.067
521.290168	651.24
521.312998	644.185
521.335829	603.344
521.358660	573.269
521.381492	535.027
521.404325	509.036
521.427157	514.977
521.449991	536.883
521.472825	545.794
521.495659	547.65
521.518494	532.056
521.541329	521.289
521.564165	475.249
521.587001	447.031
521.609838	432.18
521.632675	432.18
521.655513	430.323
521.678352	452.229
521.701190	468.195
521.724030	494.185
521.746870	499.012
521.769710	503.096
521.792551	496.041
521.815392	499.012
521.838234	488.244
521.861076	488.244
521.883919	479.333
521.906762	531.314
521.929606	581.066
521.952451	591.091
521.975295	565.101
521.998141	553.22
522.020987	583.294
522.043833	627.106
522.066680	628.963
522.089527	637.131
522.112375	664.977
522.135223	709.161
522.158072	724.012
522.180921	711.017
522.203771	679.086
522.226622	657.18
522.249472	620.052
522.272324	606.314
522.295176	571.042
522.318028	572.898
522.340881	572.898
522.363734	579.952
522.386588	549.136
522.409442	540.225
522.432297	529.086
522.455152	530.942
522.478008	515.348
522.500865	491.215
522.523721	496.041
522.546579	493.071
522.569437	481.19
522.592295	479.333
522.615154	498.269
522.638013	517.205
522.660873	489.358
522.683733	475.249
522.706594	429.209
522.729455	424.011
522.752317	447.031
522.775180	504.21
522.798042	540.225
522.820906	549.135
522.843770	523.145
522.866634	532.056
522.889499	539.111
522.912364	566.957
522.935230	578.096
522.958096	570.299
522.980963	569.185
523.003830	595.175
523.026698	612.997
523.049566	643.071
523.072435	659.037
523.095305	698.022
523.118174	768.938
523.141045	868.815
523.163916	941.958
523.186787	980.944
523.209659	952.354
523.232531	900.003
523.255404	823.146
523.278277	771.166
523.301151	753.344
523.324025	738.121
523.346900	724.012
523.369776	724.012
523.392651	705.077
523.415528	695.052
523.438405	654.21
523.461282	595.175
523.484160	574.012
523.507038	574.012
523.529917	570.299
523.552796	547.279
523.575676	550.249
523.598556	557.304
523.621437	536.14
523.644318	496.041
523.667200	452.229
523.690083	432.18
523.712965	442.205
523.735849	477.106
523.758733	493.071
523.781617	504.952
523.804502	494.185
523.827387	496.041
523.850273	500.868
523.873159	536.883
523.896046	529.086
523.918933	529.086
523.941821	526.116
523.964710	523.145
523.987598	543.195
524.010488	569.185
524.033378	571.042
524.056268	575.126
524.079159	579.21
524.102050	615.225
524.124942	646.042
524.147834	675.002
524.170727	680.943
524.193620	655.324
524.216514	603.344
524.239408	593.319
524.262303	580.324
524.285199	607.056
524.308094	597.032
524.330991	562.131
524.353888	514.234
524.376785	498.269
524.399683	492.328
524.422581	510.15
524.445480	494.185
524.468379	496.041
524.491279	492.328
524.514179	493.071
524.537080	466.338
524.559981	449.259
524.582883	429.209
524.605786	444.061
524.628688	432.18
524.651592	436.264
524.674496	436.264
524.697400	456.313
524.720305	471.165
524.743210	510.15
524.766116	566.215
524.789022	667.205
524.811929	732.181
524.834836	743.319
524.857744	715.101
524.880652	703.22
524.903561	710.275
524.926471	763.369
524.949380	806.067
524.972291	833.171
524.995202	814.235
525.018113	833.171
525.041025	849.136
525.063937	897.033
525.086850	934.161
525.109763	958.295
525.132677	974.261
525.155591	954.211
525.178506	882.181
525.201421	816.092
525.224337	732.181
525.247254	708.047
525.270170	715.101
525.293088	726.24
525.316006	692.082
525.338924	671.289
525.361843	631.19
525.384762	615.225
525.407682	586.265
525.430602	552.106
525.453523	502.353
525.476444	518.319
525.499366	544.309
525.522288	570.299
525.545211	526.116
525.568135	494.185
525.591058	458.17
525.613983	457.056
525.636908	451.116
525.659833	488.244
525.682759	475.249
525.705685	457.056
525.728612	439.234
525.751539	466.338
525.774467	480.076
525.797395	510.15
525.820324	526.116
525.843253	583.294
525.866183	604.086
525.889113	593.319
525.912044	566.215
525.934976	573.269
525.957907	574.012
525.980840	600.002
526.003773	597.032
526.026706	623.022
526.049640	667.948
526.072574	719.928
526.095509	728.839
526.118444	725.126
526.141380	710.275
526.164316	697.28
526.187253	690.225
526.210190	657.181
526.233128	618.195
526.256067	592.205
526.279005	569.185
526.301945	579.21
526.324885	567.329
526.347825	558.047
526.370766	535.027
526.393707	539.854
526.416649	546.908
526.439591	525.002
526.462534	476.363
526.485477	436.264
526.508421	437.007
526.531365	452.972
526.554310	454.829
526.577255	420.299
526.600201	410.274
526.623148	391.338
526.646094	383.17
526.669042	393.195
526.691990	419.185
526.714938	461.14
526.737887	522.032
526.760836	660.151
526.783786	852.107
526.806736	1054.09
526.829687	1140.97
526.852638	1145.05
526.875590	1076.36
526.898542	1048.15
526.921495	1075.25
526.944448	1168.07
526.967402	1241.22
526.990357	1290.23
527.013311	1248.27
527.036267	1158.05
527.059223	1086.02
527.082179	1084.16
527.105136	1076.36
527.128093	1089.36
527.151051	1056.32
527.174009	1021.04
527.196968	980.201
527.219927	946.043
527.242887	898.147
527.265847	836.142
527.288808	739.235
527.311769	658.295
527.334731	627.106
527.357694	670.176
527.380656	698.022
527.403620	672.032
527.426584	592.205
527.449548	529.086
527.472513	488.245
527.495478	480.076
527.518444	477.106
527.541410	486.017
527.564377	474.136
527.587344	484.16
527.610312	485.274
527.633280	463.368
527.656249	418.071
527.679218	422.155
527.702188	430.324
527.725159	447.032
527.748129	442.205
527.771101	457.056
527.794072	522.032
527.817045	569.185
527.840018	568.071
527.862991	575.126
527.885965	570.299
527.908939	583.294
527.931914	604.086
527.954889	644.186
527.977865	681.314
528.000841	702.107
528.023818	676.116
528.046795	669.062
528.069773	677.973
528.092752	709.904
528.115730	724.012
528.138710	748.889
528.161689	748.146
528.184670	718.072
528.207651	667.205
528.230632	638.245
528.253614	627.106
528.276596	638.987
528.299579	607.057
528.322562	565.101
528.345546	541.339
528.368530	548.022
528.391515	547.279
528.414500	540.225
528.437486	528.344
528.460472	508.294
528.483459	476.363
528.506447	471.165
528.529434	447.031
528.552423	438.121
528.575411	397.279
528.598401	382.056
528.621391	377.229
528.644381	413.244
528.667372	458.17
528.690363	490.101
528.713355	461.14
528.736347	434.036
528.759340	413.244
528.782333	431.066
528.805327	458.913
528.828321	503.096
528.851316	523.146
528.874311	529.086
528.897307	526.116
528.920304	539.111
528.943300	545.052
528.966298	546.908
528.989295	536.141
529.012294	547.279
529.035293	559.161
529.058292	586.265
529.081292	637.131
529.104292	697.28
529.127293	726.24
529.150294	708.047
529.173296	675.002
529.196298	660.151
529.219301	639.359
529.242304	616.339
529.265308	584.037
529.288312	592.205
529.311317	592.205
529.334323	574.012
529.357328	542.081
529.380335	520.175
529.403341	469.309
529.426349	456.314
529.449357	458.17
529.472365	457.056
529.495374	436.264
529.518383	400.249
529.541393	369.061
529.564403	393.195
529.587414	430.324
529.610425	467.081
529.633437	447.032
529.656449	408.046
529.679462	373.145
529.702475	377.972
529.725489	386.14
529.748503	413.987
529.771518	437.007
529.794534	471.165
529.817549	514.235
529.840566	556.19
529.863582	559.161
529.886600	538.368
529.909618	530.2
529.932636	546.166
529.955655	553.22
529.978674	536.141
530.001694	505.324
530.024714	524.26
530.047735	572.156
530.070756	612.997
530.093778	634.161
530.116800	644.186
530.139823	633.047
530.162846	641.958
530.185870	641.958
530.208894	667.948
530.231919	695.795
530.254945	714.73
530.277970	710.275
530.300997	682.057
530.324023	651.24
530.347051	632.304
530.370079	608.171
530.393107	596.289
530.416136	554.334
530.439165	513.121
530.462195	464.111
530.485225	470.051
530.508256	475.992
530.531287	500.868
530.554319	485.274
530.577351	467.081
530.600384	450.002
530.623417	437.007
530.646451	430.324
530.669485	426.239
530.692520	437.007
530.715556	462.997
530.738591	474.136
530.761628	525.002
530.784664	610.027
530.807702	745.176
530.830740	785.275
530.853778	753.344
530.876817	738.121
530.899856	742.948
530.922896	744.805
530.945936	749.631
530.968977	725.869
530.992018	701.364
531.015060	684.285
531.038102	686.141
531.061145	699.136
531.084188	772.28
531.107232	825.003
531.130276	891.092
531.153321	905.944
531.176366	904.087
531.199412	861.018
531.222459	800.126
531.245505	732.181
531.268553	710.275
531.291600	686.141
531.314649	693.195
531.337698	659.037
531.360747	651.24
531.383797	661.265
531.406847	660.151
531.429898	637.131
531.452949	590.349
531.476001	549.136
531.499053	572.155
531.522106	588.121
531.545159	592.948
531.568213	547.279
531.591267	498.269
531.614322	493.071
531.637377	503.096
531.660433	494.185
531.683489	500.126
531.706546	517.205
531.729604	582.18
531.752661	656.067
531.775720	729.953
531.798778	780.819
531.821838	817.948
531.844898	835.77
531.867958	832.057
531.891019	846.166
531.914080	876.983
531.937142	872.156
531.960204	834.285
531.983267	780.077
532.006330	759.285
532.029394	749.26
532.052458	790.102
532.075523	847.28
532.098588	895.176
532.121654	872.156
532.144720	819.062
532.167787	756.314
532.190854	763.369
532.213922	795.3
532.236990	820.176
532.260059	779.334
532.283129	695.052
532.306198	605.2
532.329269	574.012
532.352339	567.329
532.375411	569.185
532.398483	567.329
532.421555	537.254
532.444628	517.205
532.467701	528.344
532.490775	548.022
532.513849	542.081
532.536924	496.041
532.559999	464.111
532.583075	444.061
532.606151	473.022
532.629228	517.947
532.652305	561.017
532.675383	667.948
532.698461	858.047
532.721540	1107.92
532.744619	1394.93
532.767699	1637.75
532.790779	1899.88
532.813860	2196.91
532.836942	2436.76
532.860023	2542.95
532.883106	2525.13
532.906188	2485.03
532.929272	2489.86
532.952355	2521.79
532.975440	2503.23
532.998525	2422.28
533.021610	2337.26
533.044696	2204.34
533.067782	2062.13
533.090869	1894.31
533.113956	1743.2
533.137044	1650
533.160132	1622.16
533.183221	1596.17
533.206310	1505.2
533.229400	1319.19
533.252490	1116.09
533.275581	952.355
533.298672	881.067
533.321764	840.226
533.344856	832.057
533.367949	799.013
533.391042	786.017
533.414136	775.25
533.437231	732.181
533.460325	658.294
533.483421	629.334
533.506516	650.126
533.529613	673.146
533.552709	631.19
533.575807	593.319
533.598905	559.16
533.622003	574.012
533.645102	582.18
533.668201	614.111
533.691301	634.161
533.714401	644.185
533.737502	644.185
533.760603	708.047
533.783705	803.097
533.806807	938.988
533.829910	1000.99
533.853013	1018.82
533.876117	1031.81
533.899221	1063.74
533.922326	1122.78
533.945431	1162.87
533.968537	1158.05
533.991643	1111.27
534.014750	1040.35
534.037857	971.29
534.060965	925.25
534.084074	939.359
534.107182	989.112
534.130292	1026.24
534.153401	1016.22
534.176512	951.241
534.199622	856.191
534.222734	783.047
534.245846	749.26
534.268958	739.235
534.292071	707.304
534.315184	695.052
534.338298	670.176
534.361412	651.24
534.384527	634.161
534.407642	627.106
534.430758	593.319
534.453874	603.344
534.476991	590.349
534.500108	593.319
534.523226	561.017
534.546344	571.042
534.569463	579.21
534.592582	564.358
534.615702	512.007
534.638822	492.328
534.661943	485.274
534.685064	523.145
534.708186	539.111
534.731308	546.165
534.754431	614.111
534.777555	737.007
534.800678	915.968
534.823803	1078.96
534.846927	1162.13
534.870053	1149.14
534.893178	1065.23
534.916305	988.369
534.939431	953.097
534.962559	979.087
534.985687	983.914
535.008815	981.315
535.031944	952.354
535.055073	903.344
535.078203	901.117
535.101333	925.25
535.124464	947.156
535.147595	967.206
535.170727	915.226
535.193859	833.171
535.216992	756.314
535.240125	735.151
535.263259	736.265
535.286393	741.092
535.309528	711.017
535.332663	649.012
535.355799	560.274
535.378935	489.358
535.402072	497.155
535.425209	527.972
535.448347	529.086
535.471485	491.215
535.494624	449.259
535.517763	449.259
535.540903	465.224
535.564044	465.224
535.587184	457.056
535.610326	449.259
535.633467	435.15
535.656610	439.977
535.679752	439.234
535.702896	452.229
535.726039	511.264
535.749184	722.156
535.772329	1317.33
535.795474	2364.36
535.818620	3532.06
535.841766	4155.09
535.864913	3944.19
535.888060	3287.01
535.911208	2720.06
535.934356	2441.22
535.957505	2315.35
535.980654	2152.36
536.003804	1909.16
536.026954	1663.37
536.050105	1516.34
536.073256	1410.15
536.096408	1297.28
536.119560	1149.14
536.142713	1023.27
536.165866	979.087
536.189020	960.152
536.212174	957.181
536.235329	905.201
536.258484	859.161
536.281640	787.131
536.304796	738.121
536.327953	706.191
536.351110	678.344
536.374268	647.156
536.397427	634.161
536.420585	618.195
536.443745	608.171
536.466904	609.284
536.490065	596.289
536.513225	557.304
536.536387	508.294
536.559548	515.349
536.582711	540.225
536.605873	579.21
536.629037	597.032
536.652201	589.235
536.675365	582.18
536.698530	620.052
536.721695	706.933
536.744861	1163.99
536.768027	2685.9
536.791194	5785.04
536.814361	9637.9
536.837529	12166
536.860697	12090.3
536.883866	10218.2
536.907035	8261.16
536.930205	6989.13
536.953375	6255.09
536.976546	5662.15
536.999717	5035.04
537.022889	4298.03
537.046061	3581.07
537.069234	3048.28
537.092407	2711.15
537.115581	2427.11
537.138755	2166.1
537.161930	1974.14
537.185105	1853.1
537.208281	1756.19
537.231457	1649.26
537.254634	1543.07
537.277811	1460.28
537.300989	1394.19
537.324167	1291.34
537.347346	1172.16
537.370525	1080.08
537.393705	1037.01
537.416886	990.226
537.440066	926.364
537.463248	912.255
537.486429	892.206
537.509612	868.072
537.532794	844.31
537.555978	799.012
537.579161	726.24
537.602346	685.027
537.625530	684.284
537.648716	722.156
537.671902	739.235
537.695088	739.235
537.718275	708.047
537.741462	786.017
537.764650	1120.18
537.787838	1812.26
537.811027	2748.28
537.834216	3423.28
537.857406	3525.01
537.880596	3137.01
537.903787	2705.21
537.926978	2474.26
537.950170	2430.08
537.973362	2474.26
537.996555	2454.22
538.019748	2275.25
538.042942	1962.26
538.066136	1653.35
538.089331	1442.08
538.112526	1359.29
538.135722	1309.16
538.158918	1262.01
538.182115	1196.29
538.205312	1138.37
538.228510	1089.36
538.251708	1053.35
538.274907	994.31
538.298106	927.107
538.321306	847.28
538.344506	799.013
538.367707	762.255
538.390908	751.117
538.414110	739.235
538.437312	729.211
538.460515	713.245
538.483718	660.151
538.506922	608.171
538.530126	570.299
538.553331	547.279
538.576536	567.329
538.599742	587.007
538.622949	587.007
538.646155	572.156
538.669363	605.2
538.692570	665.349
538.715779	750.003
538.738987	837.998
538.762197	963.122
538.785406	1153.22
538.808617	1374.14
538.831827	1523.02
538.855039	1576.86
538.878250	1576.86
538.901463	1547.16
538.924675	1505.2
538.947889	1501.12
538.971103	1522.28
538.994317	1546.04
539.017532	1535.28
539.040747	1516.34
539.063963	1485.15
539.087179	1453.22
539.110396	1390.1
539.133613	1313.25
539.156831	1248.27
539.180049	1217.08
539.203268	1184.04
539.226487	1102.36
539.249707	981.315
539.272927	874.013
539.296148	780.077
539.319369	698.022
539.342591	581.067
539.365813	529.086
539.389036	514.235
539.412259	534.284
539.435483	528.344
539.458707	498.269
539.481932	482.304
539.505157	505.324
539.528383	506.066
539.551609	487.131
539.574836	446.289
539.598063	439.235
539.621291	442.205
539.644519	483.047
539.667748	483.047
539.690977	494.928
539.714207	530.943
539.737437	552.106
539.760668	563.987
539.783899	604.829
539.807131	637.874
539.830363	682.057
539.853596	689.112
539.876829	703.221
539.900063	729.211
539.923297	779.335
539.946532	820.176
539.969767	816.092
539.993003	813.122
540.016239	814.978
540.039476	862.132
540.062713	902.231
540.085951	939.36
540.109189	943.073
540.132428	901.117
540.155667	900.003
540.178907	915.969
540.202147	908.172
540.225388	867.33
540.248629	823.147
540.271871	738.122
540.295113	658.295
540.318356	613.369
540.341599	580.324
540.364843	574.012
540.388088	592.948
540.411332	627.849
540.434578	628.963
540.457823	600.003
540.481070	565.101
540.504316	519.062
540.527564	494.185
540.550811	501.24
540.574060	540.225
540.597308	553.22
540.620558	558.047
540.643807	559.903
540.667058	559.903
540.690308	563.987
540.713560	560.275
540.736811	528.344
540.760064	536.141
540.783316	557.304
540.806570	602.23
540.829823	614.111
540.853078	644.928
540.876332	673.889
540.899588	731.067
540.922843	752.231
540.946100	740.349
540.969356	708.047
540.992614	711.018
541.015871	757.057
541.039130	799.013
541.062389	800.127
541.085648	834.285
541.108908	848.023
541.132168	808.295
541.155429	740.349
541.178690	700.25
541.201952	690.225
541.225214	687.255
541.248477	687.255
541.271740	701.364
541.295004	705.077
541.318268	701.364
541.341533	652.354
541.364798	609.285
541.388064	567.329
541.411330	579.21
541.434597	558.047
541.457864	544.309
541.481132	539.111
541.504400	520.175
541.527669	513.121
541.550938	536.141
541.574208	537.255
541.597478	564.359
541.620749	571.042
541.644020	561.017
541.667292	509.037
541.690564	480.076
541.713837	509.037
541.737110	529.086
541.760384	525.002
541.783658	518.319
541.806933	507.18
541.830208	525.002
541.853484	526.859
541.876760	563.987
541.900037	591.092
541.923314	640.102
541.946592	644.186
541.969870	645.3
541.993149	634.161
542.016428	659.037
542.039708	699.136
542.062988	713.245
542.086269	707.305
542.109550	761.141
542.132832	865.102
542.156114	941.216
542.179397	945.3
542.202680	932.305
542.225964	874.013
542.249248	828.345
542.272533	795.3
542.295818	813.122
542.319104	823.147
542.342390	804.211
542.365677	791.216
542.388964	760.028
542.412252	701.364
542.435540	669.062
542.458829	650.126
542.482118	656.067
542.505408	659.037
542.528698	657.181
542.551989	608.171
542.575280	572.156
542.598572	516.091
542.621864	510.151
542.645157	546.166
542.668450	570.299
542.691744	565.101
542.715038	586.265
542.738333	629.334
542.761628	675.003
542.784924	672.032
542.808220	660.151
542.831517	642.329
542.854814	644.186
542.878112	650.126
542.901410	677.231
542.924709	667.206
542.948008	688.369
542.971308	678.344
542.994608	688.369
543.017909	658.295
543.041210	639.359
543.064512	618.196
543.087814	672.033
543.111117	715.102
543.134420	778.964
543.157724	788.988
543.181028	806.81
543.204333	788.246
543.227638	758.171
543.250944	699.137
543.274250	660.151
543.297557	649.013
543.320864	679.83
543.344172	689.854
543.367480	678.344
543.390789	622.28
543.414098	560.275
543.437408	530.201
543.460718	548.022
543.484029	536.141
543.507340	513.121
543.530652	495.299
543.553964	502.354
543.577277	503.096
543.600590	498.27
543.623904	463.369
543.647218	454.086
543.670533	458.171
543.693848	486.017
543.717164	507.923
543.740480	542.824
543.763797	567.701
543.787114	627.849
543.810432	685.77
543.833750	727.726
543.857069	716.216
543.880388	676.117
543.903708	654.211
543.927028	662.008
543.950349	669.062
543.973670	669.062
543.996992	650.127
544.020314	659.038
544.043637	670.919
544.066960	689.854
544.090284	681.315
544.113608	688.369
544.136933	698.023
544.160258	709.904
544.183584	718.815
544.206910	712.132
544.230237	678.345
544.253564	624.136
544.276892	613.369
544.300220	658.295
544.323549	649.013
544.346878	595.176
544.370208	544.31
544.393538	524.26
544.416869	518.319
544.440200	525.003
544.463532	526.116
544.486864	530.943
544.510197	509.037
544.533530	489.359
544.556864	480.077
544.580198	486.017
544.603533	486.017
544.626868	475.25
544.650204	464.111
544.673540	452.23
544.696877	462.255
544.720214	510.151
544.743552	636.018
544.766890	901.86
544.790229	1253.84
544.813568	1529.71
544.836907	1592.83
544.860248	1479.21
544.883588	1336.27
544.906930	1279.09
544.930271	1263.12
544.953614	1217.08
544.976956	1118.32
545.000300	1061.14
545.023643	1036.27
545.046988	1031.07
545.070332	1011.02
545.093678	979.088
545.117023	967.207
545.140370	956.068
545.163716	934.162
545.187064	892.207
545.210411	824.261
545.233760	779.335
545.257108	768.196
545.280458	762.256
545.303807	725.127
545.327158	702.107
545.350508	668.32
545.373860	658.295
545.397211	645.3
545.420564	620.052
545.443916	588.122
545.467270	575.127
545.490623	568.072
545.513977	585.894
545.537332	589.978
545.560687	594.062
545.584043	572.156
545.607399	546.166
545.630756	520.176
[truncated: 94,703 more rows]
