# Supplementary material for: Integration of the Transcriptome and Glycome for Identification of Glycan Cell Signatures
Source: PLoS Comput Biol. 2013 Jan 10;9(1):e1002813. doi: 10.1371/journal.pcbi.1002813 (PMC3542073; doi:10.1371/journal.pcbi.1002813)
Supplement: Dataset S3 — Microarray screening of RNA samples from low, intermediate and high-passage human prostate LNCaP cells. (XLS) [file pcbi.1002813.s003.xls]

## Sheet: PiWanCheng_040606
	Core E Microarray Data			2006-04-07
	Pi-Wan Cheng: Differing passages of LNCaP cell RNA study
	Tissue/Cell line: Human prostate LNCaP cells
	KEY:
	Label	Treatment		Replicates
	L	low passage LNCaP		L1,L2,L3
	H	high passage LNCaP		H1,H2,H3
	M	intermediate passage LNCaP		M1,M2,M3
										L									H									M
										L1			L2			L3			H1			H2			H3			M1			M2			M3
Probeset ID	Chip Catalog #	Category	Sub-category	Common name	Accession Number	Species	ProbeSetScore	Probe Count	AvgRawProbeScore	Signal	Call	P-value	Signal	Call	P-value	Signal	Call	P-value	Signal	Call	P-value	Signal	Call	P-value	Signal	Call	P-value	Signal	Call	P-value	Signal	Call	P-value	Signal	Call	P-value
219436_s_at	1	Adhesion Molecule	Selectin Ligand	Endomucin	AF205940	Human	9.6411	21	0.4751	0.2	A	0.990516	0.4	A	0.728492	0.2	A	0.839058	0.9	A	0.589403	0.5	A	0.616171	0.2	A	0.925427	1.5	A	0.534622	0.4	A	0.782924	0.9	A	0.58937
222885_at	2	Adhesion molecule	Selectin ligand	Endomucin	AF205940	Human	8.1513	21	0.4506	0.3	A	0.970926	0.6	A	0.839058	0.8	A	0.891379	0.4	A	0.996819	0.6	A	0.920404	2.9	A	0.642428	0.4	A	0.980684	1.8	A	0.655316	0.5	A	0.963275
202328_at	3	CBP:C-Type Lectin	10-Polycystin	Polycystin 1	NM_000296.1	Human	6.4835	21	0.36	82.4	P	0.000933	84.3	P	0.001657	83	P	0.001049	89.4	P	0.000398	118.8	P	0.000577	185.9	P	0.000141	90.1	P	0.001321	75.7	P	0.002571	86.9	P	0.001178
1561849_at	4	CBP:C-Type Lectin	10-Polycystin	Polycystin 1-like protein 2 from EST	BC014120	Human	7.8839	21	0.4318	1.8	A	0.728492	1.6	A	0.629384	4.5	A	0.217093	3.1	A	0.506933	0.4	A	0.934757	1	A	0.79298	2.7	A	0.451573	0.4	A	0.897718	0.4	A	0.575803
1554371_at	5	CBP:C-Type Lectin	10-Polycystin	Polycystin 1-like protein 2 from EST - Short	BC014157	Human	8.5677	21	0.4529	1.2	A	0.897718	1.2	A	0.839058	1.5	A	0.782907	0.6	A	0.968524	1.3	A	0.680547	1	A	0.821495	1.1	A	0.772556	0.6	A	0.946978	0.3	A	0.965983
1559261_at	6	CBP:C-Type Lectin	10-Polycystin	Polycystin 1-like protein 2 -Long Trans	NM_052892	Human	3.622	21	0.3878	6.6	A	0.319453	7.7	A	0.227444	12.2	A	0.169578	8.4	A	0.20702	13.8	A	0.065272	8.1	A	0.248957	11	A	0.122135	14	A	0.115237	6.6	A	0.307136
1559261_s_at	7	CBP:C-Type Lectin	10-Polycystin	Polycystin 1-like protein 2 -Long Trans	NM_052892	Human	5.9157	21	0.4173	2.5	A	0.575803	4.6	A	0.562145	6.2	A	0.506933	7.6	A	0.616171	3.4	A	0.668027	3.1	A	0.548413	8.9	A	0.370625	7.6	A	0.410623	4.1	A	0.548413
203688_at	8	CBP:C-Type Lectin	10-Polycystin	Polycystin 2 - Not a C-type lectin	NM_000297.1	Human	8.3091	21	0.4271	43.3	P	4.6e-05	22.7	P	6.1e-05	28.5	P	0.000736	36	P	4.6e-05	30.3	P	3.4e-05	18.7	P	9.3e-05	18.2	P	7.1e-05	18.1	P	6.1e-05	19.7	P	4e-05
212517_at	9	CBP:C-Type Lectin	11-Attractin	Attractin	AL132773	Human	7.7239	21	0.4043	66.2	P	0.000107	48.8	P	4e-05	61.7	P	3.4e-05	61.4	P	3.4e-05	48.5	P	3e-05	37.4	P	9.3e-05	63.6	P	0.000933	43.6	P	8.1e-05	46.2	P	4.6e-05
211852_s_at	10	CBP:C-Type Lectin	11-Attractin	Attractin-2	AF106861.1	Human	9.6172	21	0.4637	54.5	P	0.000141	46	P	0.000239	50.3	P	0.000141	38.8	P	0.000123	32	P	0.000511	23.7	P	0.001178	39	P	0.000736	46.7	P	0.000107	44.9	P	0.000209
211743_s_at	11	CBP:C-Type Lectin	12-CTLD + acidic neck	Eosinophil major basic protein	BC005929.1	Human	8.3352	21	0.4227	1.1	A	0.397169	1.1	A	0.655316	1.3	A	0.61618	3.1	A	0.493067	1.1	A	0.629384	3.2	A	0.197229	1.5	A	0.58937	1.3	A	0.629375	0.8	A	0.772573
220811_at	12	CBP:C-Type Lectin	12-CTLD + acidic neck	Eosinophil major basic protein homolog	NM_006093.2	Human	9.3019	21	0.4546	3	A	0.370625	2.3	A	0.562145	2.7	A	0.47921	3.4	A	0.397169	3	A	0.344684	0.8	A	0.761932	0.7	A	0.751043	4	A	0.479208	4.2	A	0.260107
203799_at	13	CBP:C-Type Lectin	12-CTLD + acidic neck	KIAA0022 protein	NM_014880.1	Human	7.6894	21	0.416	12.1	P	6.1e-05	7.4	P	0.000239	10.9	P	9.3e-05	3.2	P	0.002306	2.1	P	0.045922	2.3	A	0.260107	6	P	0.001048	7.4	P	0.009484	3.7	P	0.001852
214198_s_at	14	CBP:C-Type Lectin	13-IDD	IDD (DGCR2) Long	X84076	Human	4.7134	21	0.3921	149.9	P	3e-05	169.5	P	3e-05	156	P	3e-05	152.1	P	3e-05	151.8	P	3e-05	181.3	P	3e-05	143.9	P	3e-05	137.3	P	3e-05	150.9	P	3e-05
202099_at	15	CBP:C-Type Lectin	13-IDD	IDD (DGCR2) Short	X84077	Human	7.6975	21	0.3918	29.4	A	0.238068	24.9	A	0.248957	18.6	A	0.295032	20.9	A	0.319453	19.1	A	0.307136	21.4	A	0.271508	25.4	A	0.144548	21.4	A	0.197229	20.1	A	0.227444
AJ295846_s_at	16	CBP:C-Type Lectin	14-Endosialin	Endosialin	AJ295846	Human	7.3654	21	0.4051	2.9	A	0.331973	7.3	A	0.197211	10.4	A	0.169578	5.2	A	0.331973	1.6	A	0.692864	5.2	A	0.47921	2.1	A	0.331973	6.7	A	0.397169	7	A	0.248941
203887_at	17	CBP:C-Type Lectin	14-Endosialin	thrombomodulin	NM_000361.1	Human	9.3704	21	0.4701	0.4	A	0.946978	0.7	A	0.668027	2.5	A	0.41063	2.1	A	0.52079	0.6	A	0.772556	1.7	A	0.506935	0.8	A	0.884763	0.1	A	0.963275	1.7	A	0.629375
207692_s_at	18	CBP:C-Type Lectin	1-Proteoglycan	Aggrecan, isoform 1 precursor	NM_001135.1	Human	6.7551	21	0.3578	1.4	A	0.465378	5.8	A	0.344684	6.9	A	0.307136	5.6	A	0.144529	4.2	A	0.271508	1.9	A	0.357572	8.1	A	0.136788	1.6	A	0.548413	6.5	A	0.307136
91920_s_at	19	CBP:C-Type Lectin	1-Proteoglycan	Brevican	AI205180	Human	4.2035	21	0.355	4.3	A	0.52079	3.9	A	0.616171	1.8	A	0.812277	8.1	A	0.562145	3.8	A	0.751043	2.7	A	0.668027	2.5	A	0.692864	5.5	A	0.437855	9.4	A	0.437855
205143_at	20	CBP:C-Type Lectin	1-Proteoglycan	Neurocan	NM_004386.1	Human	7.6735	21	0.4212	1.8	A	0.295032	3.9	A	0.079612	3.1	A	0.217076	2.6	A	0.465378	0.3	A	0.839058	3.5	A	0.102282	1.7	A	0.248957	0.7	A	0.493067	5.3	A	0.238068
U16306_s_at	21	CBP:C-Type Lectin	1-Proteoglycan	Versican (splice variant 2)	U16306	Human	9.5519	21	0.4706	2.9	A	0.238068	2.3	A	0.227427	1.7	A	0.344684	0.2	A	0.939048	1.4	A	0.52079	3.6	A	0.217093	1	A	0.534622	1	A	0.629375	2	A	0.437851
AB070933_at	22	CBP:C-Type Lectin	2-Type 2 Receptor	Asialoglycoprotein receptor liver subunit 1	AB070933	Human	6.2367	21	0.3951	4	A	0.465378	0.7	A	0.903783	1.9	A	0.575803	1.1	A	0.680547	0.5	A	0.830422	0.5	A	0.761932	0.5	A	0.802789	2.5	A	0.602831	0.8	A	0.616171
206130_at	23	CBP:C-Type Lectin	2-Type 2 Receptor	Asialoglycoprotein receptor liver subunit 2	NM_001181.1	Human	8.2649	21	0.4579	3.9	A	0.271508	1.4	A	0.506933	8.6	P	0.019316	5.6	A	0.144548	5.6	A	0.129317	6.9	A	0.090404	6	A	0.370625	1.9	A	0.238068	2.9	A	0.41063
206682_at	24	CBP:C-Type Lectin	2-Type 2 Receptor	Asialoglycoprotein receptor macrophage	NM_006344.1	Human	8.8917	21	0.4547	3.8	A	0.319453	3.1	A	0.465378	3.3	A	0.169578	3.1	A	0.295032	2.3	A	0.295032	3.8	A	0.217076	3.4	A	0.217076	4.4	A	0.144548	1.9	A	0.295032
1552552_at	25	CBP:C-Type Lectin	2-Type 2 Receptor	BDCA-2	AF293615	Human	4.6631	21	0.4281	0.3	A	0.589377	1.5	A	0.344684	0.2	A	0.812295	0.4	A	0.847419	0.9	A	0.562145	0.6	A	0.751059	0.2	A	0.821677	1	A	0.61618	1.5	A	0.465378
1552552_s_at	26	CBP:C-Type Lectin	2-Type 2 Receptor	BDCA-2	AF293615	Human	6.4111	21	0.3927	1.4	A	0.397169	0.6	A	0.629375	0.3	A	0.95409	2.5	A	0.451587	0.3	A	0.830422	1.1	A	0.589397	0.2	A	0.960415	0.3	A	0.830422	0.2	A	0.915112
1552773_s_at	27	CBP:C-Type Lectin	2-Type 2 Receptor	CLEC-6 - Long transcript	AF411850	Human	9.0536	21	0.4599	0.4	A	0.739893	1.3	A	0.227444	2.1	A	0.248941	3.2	P	0.039562	1.5	A	0.307122	1.6	A	0.655327	0.5	A	0.79298	1.3	A	0.52079	1.9	A	0.451587
1552772_s_at	28	CBP:C-Type Lectin	2-Type 2 Receptor	CLEC-6 - Short Transcript	AF411850	Human	10.0498	21	0.4972	0.4	A	0.575803	0.6	A	0.319441	0.5	A	0.782907	0.1	A	0.830422	0.6	A	0.655316	0.9	A	0.575803	0.8	A	0.52079	4.6	P	0.006471	0.2	A	0.506933
AF328684_at	29	CBP:C-Type Lectin	2-Type 2 Receptor	DC immunoreceptor	AF328684	Human	9.5308	21	0.4636	0.5	A	0.739909	0.6	A	0.855452	0.8	A	0.506933	3.3	A	0.260091	0.5	A	0.79298	1.8	A	0.642438	2.3	A	0.397161	1.9	A	0.506933	2.5	A	0.283153
207277_at	30	CBP:C-Type Lectin	2-Type 2 Receptor	DC-SIGN	AF290886.1	Human	10.4813	21	0.5158	3.3	A	0.217024	4.2	A	0.20702	7.1	A	0.178505	5.6	A	0.152599	5.8	A	0.197229	6.5	A	0.115237	5.4	A	0.197229	6.3	A	0.169578	5.9	A	0.115237
207278_s_at	31	CBP:C-Type Lectin	2-Type 2 Receptor	DC-SIGN (short- alt splice)	NM_021155.1	Human	2.0591	11	0.3022	10.7	A	0.27417	10.7	A	0.398926	6.8	A	0.398926	17.6	A	0.149658	17.1	A	0.246094	23.3	A	0.149658	14.7	A	0.171387	17.9	A	0.19458	21.5	A	0.246094
207278_x_at	32	CBP:C-Type Lectin	2-Type 2 Receptor	DC-SIGN (short- alt splice)	NM_021155.1	Human	7.4933	21	0.3823	0.6	A	0.668027	5.1	A	0.178505	1.6	A	0.370625	8.5	A	0.169578	1.3	A	0.47921	0.4	A	0.668039	5.2	A	0.383829	1.2	A	0.506933	1.7	A	0.451587
210481_s_at	33	CBP:C-Type Lectin	2-Type 2 Receptor	DC-SIGNR / L-SIGN	AF245219.2	Human	6.7679	21	0.42	0.8	A	0.761932	0.9	A	0.802807	0.7	A	0.925411	1.6	A	0.728492	0.8	A	0.629375	2.9	A	0.761932	4.6	A	0.52079	3.2	A	0.465378	1.1	A	0.870701
231661_at	34	CBP:C-Type Lectin	2-Type 2 Receptor	DC-SIGN-X (PAP/HIP Homologue)	HG-U133B**	Human	5.7578	21	0.4396	5.2	A	0.271508	3.6	A	0.271508	6.7	A	0.122135	1.5	A	0.534622	4.4	A	0.20702	6.5	A	0.136788	1.7	A	0.41063	3	A	0.52079	7.2	A	0.144548
206759_at	35	CBP:C-Type Lectin	2-Type 2 Receptor	IgE Fc receptor / CD23	NM_002002.1	Human	5.2461	21	0.3729	0.8	A	0.95733	1.4	A	0.79298	1.4	A	0.782907	0.5	A	0.946978	1.9	A	0.692864	1.7	A	0.728492	1.7	A	0.751043	2.2	A	0.716847	0.7	A	0.884763
220428_at	36	CBP:C-Type Lectin	2-Type 2 Receptor	Langerin	NM_015717.1	Human	8.8973	21	0.4811	3.9	A	0.357572	5.3	A	0.169578	3.1	A	0.383829	4.3	A	0.187723	2.5	A	0.283153	4.4	A	0.227444	5.5	A	0.136788	4.7	A	0.20702	5.8	A	0.129317
219859_at	37	CBP:C-Type Lectin	2-Type 2 Receptor	Mincle	NM_014358.1	Human	7.0843	21	0.4322	3.8	A	0.096217	0.7	A	0.692864	0.6	A	0.58937	2.5	A	0.41063	3.6	A	0.169578	0.5	A	0.847401	0.6	A	0.562145	3	A	0.197229	4.1	A	0.108621
222934_s_at	38	CBP:C-Type Lectin	2-Type 2 Receptor	Mincle	BC000715.1	Human	8.8635	21	0.4615	0.7	A	0.847401	1	A	0.692918	0.8	A	0.847438	0.8	A	0.855471	0.5	A	0.930219	1	A	0.830441	0.6	A	0.970916	0.9	A	0.772556	0.5	A	0.943115
221019_s_at	39	CBP:C-Type Lectin	2-Type 2 Receptor	Scavenger receptor with CTLD	NM_030781.1	Human	9.3758	21	0.4531	48.6	P	3.4e-05	37.3	P	3.4e-05	43	P	3.4e-05	86.4	P	3e-05	29	P	4.6e-05	19.2	P	3e-05	17.7	P	0.000123	19.3	P	4.6e-05	15.3	P	9.3e-05
220235_s_at	40	CBP:C-Type Lectin	3-Collectin	Collectin K1	AK002131	Human	7.3357	21	0.3798	42.6	P	3e-05	23.8	P	5.3e-05	31.6	P	7.1e-05	38.6	P	3.4e-05	22.5	P	0.000123	22.2	P	4.6e-05	52.7	P	3.4e-05	24.2	P	4.6e-05	30.5	P	4.6e-05
219873_at	41	CBP:C-Type Lectin	3-Collectin	Collectin K1	NM_024027.1	Human	8.3872	21	0.435	0.9	A	0.772556	4.9	A	0.534622	1	A	0.792998	4.7	A	0.357572	3.9	A	0.589377	2.5	A	0.575803	4	A	0.58937	0.8	A	0.847401	1.9	A	0.616171
207420_at	42	CBP:C-Type Lectin	3-Collectin	Collectin L1	NM_006438.1	Human	9.498	21	0.4572	0.7	A	0.870683	0.6	A	0.847401	0.5	A	0.98226	0.7	A	0.642438	0.4	A	0.95409	3.4	A	0.548416	2.4	A	0.548413	1	A	0.704982	0.6	A	0.915112
207256_at	43	CBP:C-Type Lectin	3-Collectin	Mannose-binding protein	NM_000242.1	Human	8.0882	21	0.413	0.2	A	0.877865	1.1	A	0.562145	0.3	A	0.642469	0.2	A	0.855471	0.7	A	0.319453	0.4	A	0.950757	0.2	A	0.847419	0.8	A	0.575808	1.7	A	0.42418
X65018_s_at	44	CBP:C-Type Lectin	3-Collectin	Pulmonary surfactant protein SP- D	X65018	Human	9.1497	21	0.4883	2	A	0.52079	1	A	0.680547	2.9	A	0.680547	1.6	A	0.52079	1	A	0.855452	1.2	A	0.772556	1.4	A	0.751043	5.5	A	0.283153	1.1	A	0.903783
223678_s_at	45	CBP:C-Type Lectin	3-Collectin	Pulmonary surfactant protein SP-A1	M13686.1	Human	6.0647	21	0.3909	10.7	P	0.000577	6	P	0.031476	8.1	P	0.008635	7.3	P	0.000933	6.8	P	0.010406	6	P	0.011404	12.7	P	0.000829	9.6	P	0.002862	7.8	P	0.000272
XM_039057_at	46	CBP:C-Type Lectin	3-Collectin	Pulmonary surfactant protein SP-A2	XM_039057	Human	9.0874	21	0.4672	54.8	P	0.000107	51.7	P	7.1e-05	42.4	P	0.000141	51.1	P	0.000209	54.5	P	8.1e-05	50.7	P	0.000123	49.8	P	9.3e-05	53.4	P	6.1e-05	45.3	P	7.1e-05
206211_at	47	CBP:C-Type Lectin	4-Selectin	E-selectin	NM_000450.1	Human				1.2	A	0.432905	0.2	A	0.995794	1.4	A	0.420481	1.5	A	0.502107	0.3	A	0.88209	0.3	A	0.986718	0.3	A	0.959303	0.4	A	0.884682	0.4	A	0.910083
204563_at	48	CBP:C-Type Lectin	4-Selectin	L-selectin	NM_000655.2	Human	9.0069	21	0.4563	7.6	P	0.003533	5	M	0.060966	5.8	P	0.002862	6	A	0.136788	4.8	P	0.005863	6.2	P	0.049345	4.1	A	0.187723	1.7	A	0.548416	5.3	P	0.003919
206049_at	49	CBP:C-Type Lectin	4-Selectin	P-selectin	M25322	Human	8.6564	21	0.4359	3.5	A	0.217076	0.8	A	0.260107	3.9	A	0.129317	3.1	A	0.096217	4.4	M	0.056885	2.3	A	0.108621	2.8	A	0.437855	4.9	A	0.136788	3.7	A	0.108621
209795_at	50	CBP:C-Type Lectin	5-NK Receptors	CD69	L07555.1	Human	7.1741	21	0.3594	0.2	A	0.602839	1.5	A	0.602854	1.9	A	0.319453	1.2	A	0.479207	1.8	A	0.227444	0.4	A	0.58937	1.1	A	0.629375	0.9	A	0.751043	2.9	M	0.060966
209732_at	51	CBP:C-Type Lectin	5-NK Receptors	CD69 homolog	BC005254.1	Human	7.6561	21	0.409	2.8	A	0.295032	1.8	A	0.479204	1.7	A	0.451587	2.5	A	0.129245	2.7	A	0.283153	2.5	A	0.38382	0.5	A	0.704968	5	A	0.065272	3.4	A	0.397169
215925_at	52	CBP:C-Type Lectin	5-NK Receptors	CD72	AF283777.2	Human	8.583	21	0.4363	1.8	A	0.271508	3.4	P	0.029084	0.3	A	0.762099	0.6	A	0.575825	2.3	A	0.217076	0.8	A	0.331973	0.7	A	0.58937	3.7	A	0.169578	1.4	A	0.197229
207795_at	53	CBP:C-Type Lectin	5-NK Receptors	CD94	AB009597.1	Human	9.1765	21	0.4715	2.2	A	0.295032	2.6	A	0.397169	2.4	A	0.20702	2.1	A	0.295018	2	A	0.562145	1.8	A	0.602831	2.7	A	0.227444	1.7	A	0.602831	0.3	A	0.946991
219761_at	54	CBP:C-Type Lectin	5-NK Receptors	CLEC-1	NM_016511.1	Human	10.1843	21	0.4927	3.5	A	0.207002	1.5	A	0.589377	3.9	A	0.217093	6.3	M	0.056871	4.2	A	0.238068	4.7	A	0.271447	1.4	A	0.548416	4.3	A	0.248957	0.8	A	0.812277
220496_at	55	CBP:C-Type Lectin	5-NK Receptors	CLEC-2	NM_016509.1	Human	9.8774	21	0.4923	0.4	A	0.884781	0.6	A	0.930189	2.4	A	0.47921	1.9	A	0.728492	0.2	A	0.925411	0.4	A	0.975224	1	A	0.772556	2.3	A	0.839058	1.3	A	0.629384
AY009090_s_at	56	CBP:C-Type Lectin	5-NK Receptors	Dectin-1	AY009090	Human	5.7458	21	0.3957	8.5	P	0.00148	6.2	P	0.008635	4.8	P	0.007853	0.8	A	0.739972	11	P	6.1e-05	11.7	P	0.000511	19.4	P	0.000107	13.3	P	0.000123	16.2	P	4.6e-05
220646_at	57	CBP:C-Type Lectin	5-NK Receptors	KLRF1	NM_016523.1	Human	6.9895	21	0.4025	3.4	A	0.074573	2.3	A	0.271447	2.3	A	0.357521	2.3	A	0.196871	0.6	A	0.506933	2.2	A	0.271508	2.3	A	0.260107	1.3	A	0.47921	0.6	A	0.465375
AF175207_s_at	58	CBP:C-Type Lectin	5-NK Receptors	KLRF1 (Splice variant 1)	AF175207	Human	4.1534	21	0.4023	0.3	A	0.870683	3	A	0.260107	0.3	A	0.821495	0.1	A	0.897735	1.4	A	0.437846	0.2	A	0.915112	0.4	A	0.821513	0.5	A	0.863212	0.2	A	0.946978
AF267244_s_at	59	CBP:C-Type Lectin	5-NK Receptors	KLRF1 (Splice variant 2)	AF267244	Human	2.2803	12	0.2746	0.4	A	0.97018	0.1	A	0.970131	0.1	A	0.96446	0.1	A	0.986002	0.2	A	0.863952	0.6	A	0.593027	0.5	A	0.988572	0.1	A	0.92103	0.2	A	0.95781
AF267244_x_at	60	CBP:C-Type Lectin	5-NK Receptors	KLRF1 (Splice variant 2)	AF267244	Human	3.3397	21	0.2748	1	A	0.668039	0.1	A	0.934728	0.4	A	0.802772	1.5	A	0.506933	1.1	A	0.562145	0.9	A	0.642458	0.1	A	0.996838	1.4	A	0.520796	1.3	A	0.493065
AF267245_s_at	61	CBP:C-Type Lectin	5-NK Receptors	KLRF1 (Splice variant 3)	AF267245	Human	3.5561	15	0.4395	1.3	A	0.366636	1	A	0.432352	2.7	A	0.304581	1.2	A	0.589878	0.3	A	0.88351	0.6	A	0.567661	2	A	0.432352	0.4	A	0.695382	2.1	A	0.230151
AF267245_x_at	62	CBP:C-Type Lectin	5-NK Receptors	KLRF1 (Splice variant 3)	AF267245	Human	3.9226	21	0.3879	1.1	A	0.629412	0.6	A	0.692864	0.2	A	0.877883	0.6	A	0.79298	0.4	A	0.95733	0.5	A	0.642428	0.6	A	0.52079	0.4	A	0.739893	0.9	A	0.575803
220132_s_at	63	CBP:C-Type Lectin	5-NK Receptors	LLT1	NM_013269.1	Human	4.7886	21	0.3677	2.6	A	0.079596	0.4	A	0.877865	3	A	0.283153	2.3	A	0.144529	3.4	A	0.108551	3.3	P	0.04937	2.2	A	0.169578	0.3	A	0.642428	0.8	A	0.602839
210288_at	64	CBP:C-Type Lectin	5-NK Receptors	MCFL	AF081675.1	Human	9.2202	21	0.4629	2.2	A	0.319453	6.3	A	0.160942	4.4	A	0.197229	1.6	A	0.424197	2.5	A	0.370625	5.2	A	0.178505	3.9	A	0.344684	3.4	A	0.397169	6.4	A	0.238068
219890_at	65	CBP:C-Type Lectin	5-NK Receptors	MDL-1	NM_013252.1	Human	9.1754	21	0.4536	1.9	A	0.493067	0.4	A	0.943129	1.8	A	0.704968	2.2	A	0.451584	1	A	0.602831	1	A	0.802772	0.4	A	0.782907	2.7	A	0.331961	2.1	A	0.437855
NM_007328_x_at	66	CBP:C-Type Lectin	5-NK Receptors	NKG-2A,BorC	NM_007328	Human	4.301	21	0.459	0.7	A	0.891379	1.3	A	0.821513	0.9	A	0.79298	0.6	A	0.939034	0.8	A	0.629375	1.9	A	0.802772	2.2	A	0.616171	1	A	0.812277	0.6	A	0.863212
205821_at	67	CBP:C-Type Lectin	5-NK Receptors	NKG-2D	NM_007360.1	Human	8.2309	21	0.4537	4.8	P	0.036725	1.8	A	0.642428	4.7	A	0.238068	5.6	P	0.04267	2.7	A	0.283153	8.4	A	0.102282	8.9	P	0.01774	1.6	A	0.534622	5	A	0.115237
207723_at	68	CBP:C-Type Lectin	5-NK Receptors	NKG-2E or H	NM_002261.1	Human	4.3882	21	0.4149	3.2	P	0.010406	3.1	P	0.012474	4.8	P	0.001479	4.9	P	0.01928	4.5	P	0.016268	3.6	P	0.007135	2.4	P	0.029074	2.9	P	0.04937	2.1	A	0.169578
214470_at	69	CBP:C-Type Lectin	5-NK Receptors	NKRP1	NM_002258.1	Human	9.9506	21	0.4858	0.2	A	0.97718	1.6	A	0.465367	0.2	A	0.943115	0.2	A	0.980691	0.6	A	0.79298	0.6	A	0.79298	0.4	A	0.930189	2	A	0.602839	1.5	A	0.680547
210004_at	70	CBP:C-Type Lectin	5-NK Receptors	Oxidized LDL receptor	AF035776.1	Human	8.1075	21	0.3991	2.8	P	0.036725	0.2	A	0.761966	2.1	A	0.169578	2.4	A	0.108603	3.4	P	0.002862	2	A	0.295032	2.3	P	0.016275	0.8	A	0.307136	2.2	A	0.144529
ENSG00000105966_at	71	CBP:C-Type Lectin	5-NK Receptors	WUGSC	ENSG00000105966	Human	7.2993	21	0.3943	7.3	A	0.227444	1.1	A	0.704968	4.2	A	0.52079	5.3	A	0.465378	2.2	A	0.575803	3.3	A	0.217093	1.4	A	0.642428	1.7	A	0.506933	1.1	A	0.761932
205668_at	72	CBP:C-Type Lectin	6-MMR	DEC-205	NM_002349.1	Human	7.27	21	0.3664	0.2	A	0.946978	0.5	A	0.739893	0.4	A	0.9038	0.3	A	0.655327	0.2	A	0.903783	0.1	A	0.983732	0.1	A	0.994134	2.3	A	0.383829	0.1	A	0.943115
37408_at	73	CBP:C-Type Lectin	6-MMR	Endo 180	AB014609	Human	6.032	21	0.4457	1.6	A	0.870683	1.8	A	0.870683	2.5	A	0.802789	1.4	A	0.830422	1.4	A	0.909579	2.5	A	0.802772	2.7	A	0.704968	2	A	0.839058	2.5	A	0.782907
204438_at	74	CBP:C-Type Lectin	6-MMR	Macrophage mannose receptor	NM_002438.1	Human	8.7368	21	0.4272	1.4	A	0.424197	1.4	A	0.575808	3.4	P	0.049358	0.5	A	0.548427	4.3	A	0.102282	3.2	A	0.370625	0.6	A	0.616171	4	A	0.084887	2.3	A	0.079612
207415_at	75	CBP:C-Type Lectin	6-MMR	Phospholipase A2 receptor	NM_007366.1	Human	7.3992	21	0.4205	1	A	0.397138	1.2	A	0.493067	2.4	A	0.227444	1.1	A	0.423999	1.7	A	0.271508	2	A	0.144548	2.1	P	0.026853	1.3	A	0.424192	2.2	P	0.04591
209752_at	76	CBP:C-Type Lectin	7-Free CTLDs	Lithostathine A	AF172331.1	Human	5.5021	21	0.431	2.6	A	0.642428	1.5	A	0.772556	1.4	A	0.704968	2	A	0.616171	0.6	A	0.934728	1.2	A	0.847401	1.4	A	0.812277	1.4	A	0.716847	1.4	A	0.847401
205886_at	77	CBP:C-Type Lectin	7-Free CTLDs	Lithostathine A	NM_006507.1	Human	6.7251	21	0.4319	1.8	A	0.344684	2.7	A	0.122135	0.5	A	0.761949	0.7	A	0.680559	0.5	A	0.655316	0.8	A	0.506938	2.5	A	0.152581	1.6	A	0.548413	0.5	A	0.830422
M27190_at	78	CBP:C-Type Lectin	7-Free CTLDs	Lithostathine B	M27190	Human	3.6029	21	0.4111	8.4	A	0.102282	7.4	P	0.039607	6.6	A	0.090421	8.7	P	0.031476	8.5	A	0.108621	11.5	P	0.036725	6.6	A	0.079596	6.2	A	0.074589	3.6	A	0.283153
M27190_x_at	79	CBP:C-Type Lectin	7-Free CTLDs	Lithostathine B	M27190	Human	4.035	21	0.3856	6.9	P	0.04937	9.8	A	0.115237	7.2	P	0.039607	4.1	A	0.248957	8	P	0.029093	5.8	P	0.021002	4.9	A	0.136788	4	A	0.136788	6.6	A	0.152599
207960_at	80	CBP:C-Type Lectin	7-Free CTLDs	Pancreatic beta cell growth factor	NM_012277.1	Human	11.2903	21	0.5423	8.2	A	0.074589	7.7	M	0.056885	9.7	P	0.019316	6.8	A	0.152599	6	P	0.045922	5	A	0.283153	8.2	P	0.024776	5.9	P	0.04937	6.5	M	0.056871
205815_at	81	CBP:C-Type Lectin	7-Free CTLDs	Pancreatitis-associated protein	NM_002580.1	Human	8.6892	21	0.4755	1.8	A	0.642428	4.5	A	0.437855	1.2	A	0.802772	4.7	A	0.437855	2.6	A	0.534622	1.4	A	0.575803	2	A	0.629375	1.8	A	0.642428	1.6	A	0.728507
223447_at	82	CBP:C-Type Lectin	7-Free CTLDs	Regenerating protein IV	AY007243.1	Human	9.6246	21	0.4865	6.1	A	0.069811	4.1	A	0.295032	3.6	A	0.271508	7.1	A	0.090421	6.4	M	0.060966	5.1	A	0.160942	8.4	A	0.069811	1.6	A	0.410623	8.1	P	0.024776
231802_at	83	CBP:C-Type Lectin	9-Tetranectins	Cartilage C-Type lectin	BE872674	Human	10.385	21	0.5071	0.3	A	0.925411	0.3	A	0.973138	1.8	A	0.802772	0.2	A	0.97899	1.2	A	0.668027	0.6	A	0.79298	0.5	A	0.761932	2.3	A	0.451587	1	A	0.629375
205131_s_at	84	CBP:C-Type Lectin	9-Tetranectins	Stem cell growth factor	NM_002975.1	Human	4.9102	21	0.3311	199	P	0.000398	227	P	0.000272	179.3	P	0.000351	170.4	P	0.000272	139	P	0.000736	147.8	P	0.000933	133.5	P	0.001178	183.4	P	0.000272	153.8	P	0.000736
205200_at	85	CBP:C-Type Lectin	9-Tetranectins	Tetranectin	NM_003278.1	Human	7.8301	21	0.4041	14.4	P	0.010406	19.3	P	0.026862	19.6	P	0.011404	15.5	P	0.011404	28.3	P	0.002571	27.8	P	0.005314	15.4	P	0.010406	15.7	P	0.01774	18.1	P	0.012485
228080_at	86	CBP:C-Type Lectin	Layilin	Layilin	BC025407	Human	9.5363	21	0.4898	0.2	A	0.93909	0.5	A	0.782907	4.3	A	0.331973	3.4	A	0.238068	3.9	A	0.248957	4.3	A	0.169505	0.9	A	0.655316	5.7	A	0.197211	2.7	A	0.248957
219867_at	87	CBP:C-Type Lectin	Layilin	Layilin homologue / Chondrolectin	NM_024944.1	Human	9.3581	21	0.4658	4.7	A	0.144529	5.3	A	0.090388	1	A	0.283153	4.3	A	0.084871	3.8	A	0.160942	9	M	0.053022	3.2	A	0.41063	2.8	A	0.260107	7	P	0.045922
226244_at	88	CBP:C-Type Lectin	Novel	Chromosome 14 protein	NM_175060	Human	5.3929	21	0.2984	1	A	0.548413	1	A	0.451587	3.3	A	0.283153	0.7	A	0.812277	0.6	A	0.680547	0.8	A	0.616171	4	A	0.20702	0.8	A	0.839058	5.9	A	0.20702
230022_at	89	CBP:C-Type Lectin	Novel	Galacatose-binding secretory protein	HG-U133B**	Human	6.5502	21	0.4096	11.8	A	0.197229	11	A	0.319453	7.4	A	0.465378	9.5	A	0.227444	8.9	A	0.217093	15	A	0.069796	11.4	A	0.295032	4.6	A	0.534622	4.8	A	0.47921
228233_at	90	CBP:C-Type Lectin	Novel	Large protein with CTLD	HG-U133B**	Human	9.5382	21	0.471	0.9	A	0.728553	0.5	A	0.884763	1.9	A	0.548413	3	A	0.424197	0.8	A	0.877883	0.3	A	0.915112	5.4	A	0.383829	0.6	A	0.692864	1.8	A	0.397169
204440_at	91	CBP:I-Type lectin	Non-Siglec	CD83 antigen	NM_004233.1	Human	7.6303	21	0.4165	17	P	7.1e-05	14.9	P	0.002307	19.6	P	0.000398	13	P	0.000107	11.1	P	4.6e-05	11.8	P	0.000351	16.7	P	0.000736	14.5	P	0.000451	14.2	P	0.000451
202638_at	92	CBP:I-Type Lectin	Non-Siglec	ICAM-1 (intercellular adhesion molecule 1 precursor)	NM_000201.1	Human	9.8394	21	0.4891	1	A	0.616171	2.2	A	0.451587	4.4	A	0.383829	3.5	A	0.506933	4.9	A	0.197229	1.7	A	0.465378	7.9	A	0.169578	7.9	A	0.136788	8.3	A	0.115237
204683_at	93	CBP:I-Type Lectin	Non-Siglec	ICAM-2 (intercellular adhesion molecule 2 precursor)	NM_000873.2	Human	7.2965	21	0.4229	2.3	A	0.642428	6.2	A	0.331973	3.5	A	0.534625	2	A	0.616171	6.2	A	0.331961	6.6	A	0.370625	1.7	A	0.629375	1.7	A	0.655316	1.8	A	0.655316
213620_s_at	94	CBP:I-Type Lectin	Non-Siglec	ICAM-2 (intercellular adhesion molecule 2)	AA126728	Human	4.4215	21	0.427	31.2	P	0.022828	51	P	0.008635	38.9	P	0.019316	27.3	A	0.079612	35.9	P	0.01774	38.9	P	0.02101	33	P	0.045922	37.9	P	0.026862	22.2	P	0.026862
204949_at	95	CBP:I-Type Lectin	Non-Siglec	ICAM-3 (intercellular adhesion molecule 3 precursor)	NM_002162.2	Human	9.6213	21	0.4846	217.9	P	7.1e-05	231.5	P	7.1e-05	210	P	6.1e-05	162.3	P	7.1e-05	199.8	P	8.1e-05	238.9	P	6.1e-05	172.5	P	9.3e-05	188.7	P	7.1e-05	198.6	P	8.1e-05
209968_s_at	96	CBP:I-Type lectin	Non-Siglec	N-CAM CD56	U63041.1	Human	7.1817	21	0.4357	8.9	P	0.031476	1.9	A	0.548413	4.3	A	0.248941	5	A	0.383829	3.4	A	0.534622	7	A	0.129299	7.7	A	0.069811	4.5	A	0.344684	6.4	A	0.122117
208981_at	97	CBP:I-Type Lectin	Non-Siglec	PCAM (platelet endothelial cell adhesion molecule, CD31 antigen)	AA702701	Human	7.5671	21	0.4259	0.8	A	0.506933	3.5	A	0.248957	3.5	A	0.197229	1.9	A	0.493066	0.7	A	0.680559	3.7	A	0.136788	2.5	A	0.424197	3.3	A	0.307136	2.5	A	0.217093
203868_at	98	CBP:I-Type Lectin	Non-Siglec	VCAM-1 (vascular cell adhesion molecule 1)	NM_001078.1	Human	7.7884	21	0.397	2.3	A	0.197229	0.5	A	0.668027	2.6	A	0.074589	1.9	A	0.357552	0.4	A	0.616171	2.2	A	0.410623	2.6	A	0.344684	0.5	A	0.616188	1	A	0.575808
38521_x_at	99	CBP:I-Type lectin	Siglec	hCD22 (Siglec-2)	X59350	Human	5.7624	21	0.376	24.1	P	0.007135	26	P	0.039607	23.6	P	0.004807	32.2	P	0.006474	19.7	P	0.012485	17.3	P	0.019316	21.2	P	0.019316	24.9	P	0.02101	22.9	P	0.01774
206120_at	100	CBP:I-Type lectin	Siglec	hCD33 (hSiglec-3)	NM_001772.1	Human	9.1581	21	0.4508	2.7	A	0.575803	0.6	A	0.855471	0.9	A	0.863212	2.6	A	0.562145	4.3	A	0.260107	2.3	A	0.319453	4.3	A	0.383829	1.9	A	0.41063	3.8	A	0.370625
219519_s_at	101	CBP:I-Type lectin	Siglec	hSiglec-1 (hSialoadhesin )	NM_023068.1	Human	8.7408	21	0.4593	2.5	A	0.61618	2.7	A	0.562145	0.8	A	0.855452	6.9	A	0.187723	1.8	A	0.52079	3.1	A	0.424197	1.5	A	0.692878	4.2	A	0.437855	3.8	A	0.602831
NM_033130_s_at	102	CBP:I-Type lectin	Siglec	hSiglec-10	NM_033130	Human	8.2794	21	0.4798	3.3	A	0.238068	3.2	A	0.115219	1.7	A	0.319441	3.4	A	0.108621	2.5	A	0.096217	4.3	P	0.04267	4.7	P	0.045922	6.2	M	0.060966	0.8	A	0.602831
AF311905_s_at	103	CBP:I-Type lectin	Siglec	hSiglec-10 long	AF311905	Human	5.5069	21	0.4442	1.1	A	0.629375	1.2	A	0.668027	1.5	A	0.642428	6.8	A	0.295018	1.2	A	0.751059	1.2	A	0.761932	6.9	A	0.383829	7	A	0.152581	4.7	A	0.562145
1552910_s_at	104	CBP:I-Type lectin	Siglec	hSiglec-11, Long transcript	NM_052884	Human	6.81	21	0.4408	1.1	A	0.655316	2.4	A	0.383829	1.8	A	0.562145	1	A	0.548427	2.7	A	0.344684	0.4	A	0.716847	0.6	A	0.534622	0.7	A	0.782907	0.6	A	0.642428
1552911_s_at	105	CBP:I-Type lectin	Siglec	hSiglec-11, Short transcript	NM_052884	Human	7.7146	21	0.4352	1.4	A	0.602831	6.2	A	0.344684	1.6	A	0.602831	1.8	A	0.548413	5.5	A	0.217093	1.5	A	0.655316	4.8	A	0.319453	1.4	A	0.58937	1.8	A	0.589377
NM_002361_at	106	CBP:I-Type lectin	Siglec	hSiglec-4 var2 (hMAG var2)	NM_002361	Human	2.622	17	0.4077	2	A	0.706913	1.1	A	0.673564	1	A	0.509442	1.1	A	0.528308	2.3	A	0.471696	0.8	A	0.809418	3.8	A	0.379156	3.6	A	0.509442	2.8	A	0.620844
NM_002361_x_at	107	CBP:I-Type lectin	Siglec	hSiglec-4 var2 (hMAG var2)	NM_002361	Human	3.2978	19	0.4869	3.8	A	0.329004	5.4	A	0.210455	4.5	A	0.068249	1.8	A	0.532074	2.3	A	0.343687	1.6	A	0.46792	4.7	A	0.436059	1.9	A	0.670996	1.1	A	0.610911
220000_at	108	CBP:I-Type lectin	Siglec	hSiglec-5	NM_003830.1	Human	8.6867	21	0.4338	1.3	A	0.772556	3.2	A	0.465375	1.4	A	0.47921	1.6	A	0.680547	4.2	A	0.370625	7.4	A	0.260107	0.9	A	0.802772	1.4	A	0.589377	1.1	A	0.728492
206520_at	109	CBP:I-Type lectin	Siglec	hSiglec-6	NM_001245.1	Human	3.7187	21	0.4336	3.2	A	0.465378	1.7	A	0.52079	3	A	0.41063	8.5	A	0.096217	1.4	A	0.451587	8.7	A	0.187723	1.6	A	0.680547	2	A	0.655316	4	A	0.357572
206520_s_at	110	CBP:I-Type lectin	Siglec	hSiglec-6	NM_001245.1	Human	9.2042	21	0.4689	8.6	P	0.024776	7	A	0.283153	5.2	A	0.238068	1.4	A	0.319441	8.1	A	0.102282	9.3	M	0.056885	9.4	A	0.102282	5.8	M	0.060966	5.5	A	0.248957
AF193441_at	111	CBP:I-Type lectin	Siglec	hSiglec-7	AF193441	Human	4.2336	21	0.4087	0.3	A	0.991382	0.3	A	0.998679	0.2	A	0.999907	0.7	A	0.891397	0.8	A	0.86323	0.6	A	0.830441	0.3	A	0.996819	0.5	A	0.939034	0.6	A	0.9038
208253_at	112	CBP:I-Type lectin	Siglec	hSiglec-8	NM_014442.1	Human	5.9709	21	0.3742	0.5	A	0.839058	1.2	A	0.704982	0.6	A	0.920404	1.9	A	0.575803	0.5	A	0.920388	0.9	A	0.782924	2.1	A	0.692878	0.9	A	0.616171	3.7	A	0.169578
216328_s_at	113	CBP:I-Type lectin	Siglec	hSiglec-8 long splice variant (long target)	AF287892	Human	3.4251	17	0.3076	1.1	A	0.528304	1.5	A	0.261391	0.6	A	0.722983	0.5	A	0.706913	0.8	A	0.528304	0.9	A	0.602707	1	A	0.528304	3.9	A	0.309577	0.7	A	0.722983
216328_x_at	114	CBP:I-Type lectin	Siglec	hSiglec-8 long splice variant (long target)	AF287892	Human	7.6524	21	0.3922	1.1	A	0.357572	5.5	A	0.108621	5.6	A	0.102282	2.8	A	0.217093	3.6	A	0.197229	8.2	M	0.053022	3.6	A	0.370625	3.5	P	0.04937	1.6	A	0.307136
216327_s_at	115	CBP:I-Type lectin	Siglec	hSiglec-8 long splice variant (short target)	AF287892	Human	2.6788	15	0.2382	4.6	A	0.140265	2.7	A	0.181744	5.4	A	0.069878	4.9	A	0.213264	2.8	A	0.266065	5.5	A	0.230151	3.1	A	0.345472	6	P	0.044201	2.5	A	0.324781
216327_x_at	116	CBP:I-Type lectin	Siglec	hSiglec-8 long splice variant (short target)	AF287892	Human	7.8161	21	0.4157	2.4	A	0.562145	3.5	A	0.451587	3.9	A	0.357572	0.9	A	0.925411	0.9	A	0.668027	1.8	A	0.642428	4.7	A	0.248957	2.3	A	0.602831	3	A	0.227444
210569_at	117	CBP:I-Type lectin	Siglec	hSiglec-9	NM_014441	Human	5.117	21	0.327	1.1	A	0.751043	1	A	0.830422	0.6	A	0.870701	3.5	A	0.451587	0.6	A	0.930189	1.2	A	0.704968	0.7	A	0.877865	1.6	A	0.782907	3.7	A	0.344673
NM_053003_at	118	CBP:I-Type lectin	Siglec	hSiglec-L1	NM_053003	Human	6.5592	21	0.474	1.7	A	0.227444	3.1	A	0.178487	1	A	0.370588	0.4	A	0.589377	1.4	A	0.307136	1.5	A	0.424197	2.7	A	0.187723	3	A	0.13677	4.3	A	0.197229
232686_at	119	CBP:I-Type Lectin	Siglec	human siglec-like-2' or 'hSiglec-L2'	BC050999	Human	9.185	21	0.4675	0.6	A	0.655316	0.3	A	0.909596	1.7	A	0.642428	1.3	A	0.534622	6.9	P	0.04937	0.8	A	0.855452	0.3	A	0.946978	0.2	A	0.988596	0.3	A	0.95733
201105_at	120	Galectin	Galectin	Galectin- 1	NM_002305.2	Human	8.5876	21	0.4497	7.6	A	0.169578	7.5	A	0.178505	6.8	A	0.248957	25.7	P	0.003181	11.9	P	0.039607	16.1	P	0.012485	15.6	P	0.031476	15.4	P	0.010406	15.2	P	0.016275
206207_at	121	Galectin	Galectin	Galectin- 10 (Charot-Leyden crystal protein)	NM_001828.4	Human	9.5359	21	0.486	0.4	A	0.960393	0.5	A	0.877865	0.4	A	0.963275	0.2	A	0.978998	0.6	A	0.939034	0.4	A	0.973138	0.5	A	0.965983	2.4	A	0.692864	0.6	A	0.751043
NM_033101_s_at	122	Galectin	Galectin	Galectin 12 (long variant)	NM_033101.2	Human	8.3709	21	0.4471	1.3	A	0.629375	1.3	A	0.802772	5.2	A	0.38382	1.6	A	0.548416	1.1	A	0.761932	0.8	A	0.909579	1.6	A	0.575803	2.2	A	0.451587	2	A	0.479208
AF310686_s_at	123	Galectin	Galectin	Galectin 12 (short variant)	AF244977.1	Human	7.5932	21	0.399	2	A	0.47921	0.7	A	0.903783	3.3	A	0.465378	1.2	A	0.58937	3.2	A	0.295032	4.7	A	0.238068	3.4	A	0.217093	3.1	A	0.283153	1	A	0.548413
220440_at	124	Galectin	Galectin	Galectin- 13	NM_013268	Human	9.664	21	0.4986	0.7	A	0.782907	0.4	A	0.884763	0.5	A	0.812295	1.4	A	0.575803	0.6	A	0.692864	0.6	A	0.772556	3	A	0.307136	0.5	A	0.79298	0.5	A	0.642428
208450_at	125	Galectin	Galectin	Galectin 2	NM_006498.2	Human	6.1269	21	0.3902	1.5	A	0.739893	1.3	A	0.41063	1.5	A	0.642469	0.6	A	0.772573	1.6	A	0.506933	3.8	A	0.41063	1.6	A	0.642438	1.7	A	0.506933	1.2	A	0.668027
208949_s_at	126	Galectin	Galectin	Galectin 3	NM_02306	Human	7.4989	21	0.4283	1.4	A	0.655327	1	A	0.642428	2	A	0.506933	2.6	A	0.197229	1.8	A	0.260107	0.6	A	0.668039	3.2	A	0.187632	3.1	A	0.307122	4.2	A	0.090421
204272_at	127	Galectin	Galectin	Galectin 4	NM_006149.2	Human	9.5048	21	0.4629	6.5	P	0.02101	8.4	A	0.090421	8.8	P	0.036725	17.5	P	7.1e-05	8.1	P	0.007853	7.8	P	0.026862	6.6	P	0.019316	6	P	0.011404	5.8	A	0.069811
206400_at	128	Galectin	Galectin	Galectin 7	NM_002307.1	Human	5.5247	21	0.3491	2	A	0.79298	1.7	A	0.79298	1.6	A	0.642438	1.5	A	0.830422	0.9	A	0.943115	1.2	A	0.897718	1.8	A	0.821495	1.9	A	0.877865	0.5	A	0.939034
208933_at	129	Galectin	Galectin	Galectin 8 (long isoform)	NM_006499.3	Human	8.7447	21	0.4302	137	P	3.4e-05	92.5	P	4e-05	134.7	P	3e-05	172.1	P	3.4e-05	123.6	P	3e-05	105.5	P	3.4e-05	106.4	P	3.4e-05	86.9	P	3.4e-05	86.3	P	3.4e-05
208936_s_at	130	Galectin	Galectin	Galectin 8 (short isoform)	NM_201543.1	Human	9.7856	21	0.4858	134.7	P	3e-05	103.5	P	3e-05	119.4	P	3e-05	158.5	P	3e-05	114.2	P	3.4e-05	81.8	P	3e-05	96.9	P	3e-05	97.7	P	3e-05	96.3	P	3e-05
NM_002308_s_at	131	Galectin	Galectin	Galectin 9 short form	NM_002308.2	Human	6.1727	21	0.3614	21.2	P	0.013653	16.5	P	0.009484	16.1	P	0.022828	18.8	P	0.029093	22.1	M	0.056885	21.8	P	0.024776	17.1	P	0.031476	17.6	A	0.074589	21.6	P	0.014915
203236_s_at	132	Galectin	Galectin	Galectin 9, long isoform	NM_009587.1	Human	6.1727	21	0.3614	24.6	P	0.005314	20	P	0.013653	24.5	P	0.011399	24.5	P	0.01774	24.8	P	0.019316	22.4	P	0.019316	19.7	P	0.014915	15	P	0.005869	21.2	P	0.016275
219998_at	133	Galectin	Galectin	human HSPC-159	NM_014181.1	Human	9.7252	21	0.4883	42.5	P	3e-05	40.3	P	4.6e-05	44	P	8.1e-05	40	P	3.4e-05	42.5	P	3e-05	30.2	P	0.000184	38.4	P	3.4e-05	42.3	P	3e-05	47.1	P	4e-05
200923_at	134	Galectin	Miscellaneous	Galectin 6 binding protein/LGALS3BP	NM_005567.2	Human	7.8254	21	0.4017	59.7	P	0.000451	71.9	P	0.000451	57.2	P	0.000161	38.3	P	0.001657	53	P	0.000398	55.1	P	0.000398	114.6	P	0.000123	111.7	P	0.000141	121.7	P	0.000141
223828_s_at	135	Galectin	Miscellaneous	Galectin-related inhibitor of proliferation isoform b	AF222694.1	Human	7.2683	21	0.3984	2.9	A	0.739893	0.6	A	0.920388	0.9	A	0.884763	2.4	A	0.506933	0.5	A	0.739893	4.5	A	0.424192	0.6	A	0.812277	0.9	A	0.761949	1.9	A	0.47921
220158_at	136	Galectin	Miscellaneous	PPL13 (LGALS14)	NM_203471	Human	10.2857	21	0.5084	0.6	A	0.562145	4.5	A	0.307136	0.8	A	0.61618	5.2	A	0.102282	4.7	A	0.227444	2.1	A	0.357572	4.3	A	0.169578	1.9	A	0.548413	3	A	0.319403
208935_s_at	137	Galectin	Miscellaneous	prostate carcinoma tumor antigen	L78132.1	Human	6.6735	21	0.4002	50.3	P	3.4e-05	37.7	P	3.4e-05	40.5	P	3e-05	60.1	P	3e-05	47.9	P	3.4e-05	45.2	P	3.4e-05	29.8	P	3e-05	33.7	P	4.6e-05	30.5	P	4e-05
204443_at	138	Glycan Degradation	Arylsufatases	Arylsulfatase A precursor	NM_000487.3	Human	5.8403	21	0.3426	35.4	P	0.005869	40.2	P	0.003919	50.4	P	0.002069	37.3	P	0.003533	57.6	P	0.001657	63.2	P	0.000933	47.3	P	0.000933	49.6	P	0.002571	45.1	P	0.001656
206129_at	139	Glycan Degradation	Arylsufatases	Arylsulfatase B precursor	NM_000046.1	Human	10.4446	21	0.4974	4.3	P	0.02282	5.4	M	0.053022	4.7	P	0.031466	4.7	A	0.129317	3.8	A	0.079612	4.5	A	0.187705	9.1	A	0.074589	4.8	P	0.034017	4.6	A	0.169578
203767_at	140	Glycan Degradation	Arylsufatases	Arylsulfatase C, isozyme S	AI122754	Human	6.8218	21	0.4059	38.1	P	8.1e-05	31.5	P	0.000141	37	P	0.000161	15.8	P	0.000141	49.7	P	7.1e-05	46.9	P	6.1e-05	35.7	P	0.000184	25	P	9.3e-05	23.6	P	0.000141
206831_s_at	141	Glycan Degradation	Arylsufatases	Arylsulfatase D precursor, isoform a	NM_001669.1	Human	6.3583	21	0.3718	34.5	P	0.000577	29.3	P	0.000652	31.2	P	0.000398	22.3	P	0.000829	15.8	P	0.00148	15.1	P	0.001321	30.4	P	0.001049	30.3	P	0.000736	28.3	P	0.000829
205894_at	142	Glycan Degradation	Arylsufatases	Arylsulfatase E precursor	NM_000047.1	Human	8.3677	21	0.5138	13.5	P	0.009484	13.7	P	0.011404	10.5	P	0.034017	14.4	P	0.012485	13.9	P	0.010406	10.6	P	0.029093	15.2	P	0.003919	7.9	P	0.031476	10.2	P	0.013653
XM_035467_at	143	Glycan Degradation	Arylsufatases	Arylsulfatase F	XM_035467	Human	8.5222	21	0.423	10.1	A	0.217093	6.8	A	0.227444	4.4	A	0.207002	8.2	A	0.160942	5.8	A	0.20702	6.2	A	0.160924	7.2	A	0.207002	5.5	A	0.271508	1.9	A	0.41063
202838_at	144	Glycan Degradation	Fucosidases	fucosidase, alpha-L- 1, tissue	NM_000147.1	Human	10.0773	21	0.4896	152.1	P	5.3e-05	160.8	P	4.6e-05	147.1	P	5.3e-05	96.9	P	8.1e-05	127.8	P	0.000107	105.8	P	9.3e-05	135.9	P	6.1e-05	136.6	P	4.6e-05	148	P	4.6e-05
214430_at	145	Glycan Degradation	Galactosidase	galactosidase, alpha	NM_000169.1	Human	9.7966	21	0.4709	145	P	3.4e-05	154.7	P	3e-05	152.8	P	3.4e-05	101.1	P	3e-05	142.8	P	3.4e-05	170.7	P	3.4e-05	120.7	P	3.4e-05	134.7	P	3.4e-05	123.8	P	3.4e-05
201576_at	146	Glycan Degradation	Galactosidase	galactosidase, beta 1	NM_000404.1	Human	9.1609	21	0.4817	144.6	P	0.000184	135.4	P	0.000184	150.2	P	0.000141	157.9	P	0.000123	122.6	P	0.000239	112.4	P	0.000309	130.9	P	0.000309	138.1	P	9.3e-05	133	P	0.000123
202605_at	147	Glycan Degradation	Glucuronidases	glucuronidase, beta	NM_000181.1	Human	8.3818	21	0.4239	270.9	P	3e-05	281.5	P	3e-05	277.6	P	3e-05	313.1	P	3e-05	328.5	P	3e-05	393.7	P	3e-05	294.4	P	3e-05	271.2	P	3e-05	238.2	P	3e-05
219403_s_at	148	Glycan Degradation	Heparanases	Heparanase	NM_006665.1	Human	9.9073	21	0.4794	5.3	A	0.136788	6.5	A	0.197229	3.6	A	0.160942	17.6	P	0.000933	14	P	0.002571	16.9	P	0.001657	7	A	0.074589	7.4	A	0.065272	7.6	A	0.115237
220927_s_at	149	Glycan Degradation	Heparanases	Heparanase 2	NM_021828.1	Human	8.2933	21	0.4377	4	A	0.144548	3.7	A	0.20702	4.9	A	0.178505	3.8	A	0.248957	4.3	P	0.04937	2.8	A	0.331973	0.8	A	0.562145	2	A	0.197211	2.1	A	0.187723
AJ299720_s_at	150	Glycan Degradation	Heparanases	Heparanase 3	AJ299720	Human	5.0439	21	0.4191	0.5	A	0.968524	0.3	A	0.975224	1.1	A	0.855452	1.3	A	0.903783	0.4	A	0.97899	0.6	A	0.930189	1.3	A	0.802772	0.9	A	0.95733	1.1	A	0.877865
AF282885_s_at	151	Glycan Degradation	Heparanases	Heparanase- like protein HPA2a	AF282885	Human	2.5284	11	0.3122	0.3	A	0.432373	0.3	A	0.718506	0.6	A	0.696289	0.2	A	0.805664	0.9	A	0.533936	0.2	A	0.919434	0.1	A	0.943848	1.2	A	0.466064	0.2	A	0.72583
AF282885_x_at	152	Glycan Degradation	Heparanases	Heparanase- like protein HPA2a	AF282885	Human	5.0988	21	0.395	1.5	A	0.855452	2	A	0.642428	2.5	A	0.451587	0.9	A	0.870701	0.6	A	0.821513	0.3	A	0.812277	0.3	A	0.992865	0.4	A	0.939034	0.6	A	0.897718
AF282886_s_at	153	Glycan Degradation	Heparanases	Heparanase- like protein HPA2b	AF282886	Human	5.4177	19	0.4317	0.2	A	0.699638	1.2	A	0.685436	1.1	A	0.670996	0.8	A	0.699565	0.3	A	0.789569	0.3	A	0.886335	0.5	A	0.812034	0.2	A	0.981807	0.2	A	0.901106
AF282887_s_at	154	Glycan Degradation	Heparanases	Heparanase- like protein HPA2c	AF282887	Human	4.1752	21	0.4492	0.6	A	0.960393	0.3	A	0.999171	0.7	A	0.939034	0.5	A	0.994689	0.4	A	0.996467	0.4	A	0.995657	0.4	A	0.992147	0.3	A	0.996819	0.8	A	0.970907
222881_at	155	Glycan Degradation	Heparanases	Heparanase precursor	AF155510.1	Human	7.6009	21	0.4279	0.5	A	0.58937	4.2	A	0.096217	0.5	A	0.847401	4.9	P	0.009484	6.7	P	0.000829	6.9	P	0.007135	3.6	A	0.102282	1	A	0.562145	0.6	A	0.602831
201765_at	156	Glycan Degradation	Hexosaminidase	hexosaminidase A (alpha polypeptide)	AL523158	Human	4.8421	21	0.4329	101.2	P	3e-05	95.5	P	3e-05	118	P	3e-05	131	P	3e-05	82.7	P	3e-05	72.5	P	3e-05	107.9	P	3e-05	111.3	P	3e-05	100.8	P	3e-05
201944_at	157	Glycan Degradation	Hexosaminidase	hexosaminidase B preproprotein	NM_000521.2	Human	8.8565	21	0.4453	488.3	P	3e-05	434.6	P	3e-05	490.3	P	3e-05	402.5	P	3e-05	387.9	P	3e-05	423.4	P	3e-05	433.7	P	3e-05	409.9	P	3e-05	421.1	P	3e-05
210619_at	158	Glycan Degradation	Hyaluronoglucosaminidases	hyaluronoglucosaminidase 1 isoform 2	AF173154.1	Human	10.4302	21	0.5121	13	P	0.012485	7.1	M	0.056885	9.9	P	0.003919	9.3	P	0.011404	11.9	P	0.001321	19.9	P	0.002307	19.8	P	0.001657	17.6	P	0.000736	15.4	P	0.001049
206855_at	159	Glycan Degradation	Hyaluronoglucosaminidases	hyaluronoglucosaminidase 2	NM_003773.1	Human	6.5479	21	0.3533	110.8	P	0.000511	126.9	P	0.000351	111.7	P	0.000272	132.5	P	0.000451	108.7	P	0.000511	104.2	P	0.000652	116.6	P	0.000398	118	P	0.000451	119.9	P	0.000351
211728_at	160	Glycan Degradation	Hyaluronoglucosaminidases	hyaluronoglucosaminidase 3	BC005896.1	Human	8.7787	21	0.4295	54.4	P	0.000184	59.9	P	0.000161	50.3	P	0.000161	83	P	0.000123	48	P	0.000184	78.8	P	8.1e-05	41.6	P	0.000239	48.4	P	0.000451	51.9	P	0.000161
220249_at	161	Glycan Degradation	Hyaluronoglucosaminidases	hyaluronoglucosaminidase 4	NM_012269.1	Human	8.3297	21	0.4345	1.6	A	0.548413	3.7	A	0.370625	3.2	A	0.602831	0.9	A	0.680559	1.7	A	0.520792	1	A	0.802789	2.6	A	0.52079	6.4	A	0.319453	3.6	A	0.534622
205059_s_at	162	Glycan Degradation	Iduronidases	alpha-L-iduronidase precursor	NM_000203.1	Human	7.3503	21	0.3958	57.7	P	0.000161	44.8	P	0.000209	58.8	P	0.000123	41.2	P	0.000239	76.8	P	0.000107	87	P	5.3e-05	42.3	P	0.000161	43	P	0.000239	46.1	P	0.000209
202812_at	163	Glycan Degradation	Lysozomal Enzymes/Proteins	acid alpha-glucosidase preproprotein	NM_000152.2	Human	7.05	21	0.3741	115	P	3e-05	131.8	P	3e-05	123.6	P	3e-05	89.3	P	3.4e-05	144.1	P	3e-05	175	P	3e-05	123.4	P	3e-05	120.7	P	3e-05	130.7	P	3e-05
209420_s_at	164	Glycan Degradation	Lysozomal Enzymes/Proteins	acid sphingomyelinase	M59916.1	Human	8.6368	21	0.4308	104.7	P	7.1e-05	114	P	7.1e-05	111.2	P	5.3e-05	62.5	P	0.000184	105.1	P	7.1e-05	124.7	P	5.3e-05	116	P	5.3e-05	100	P	5.3e-05	111.6	P	6.1e-05
202943_at	165	Glycan Degradation	Lysozomal Enzymes/Proteins	alpha-N-acetylgalactosaminidase	M38083.1	Human	9.4218	21	0.4631	101.1	P	4.6e-05	122.9	P	3.4e-05	106.7	P	4.6e-05	70.8	P	4.6e-05	107	P	4e-05	114.1	P	4e-05	95.8	P	4e-05	119.3	P	4e-05	107.1	P	3.4e-05
NM_004315_s_at	166	Glycan Degradation	Lysozomal Enzymes/Proteins	Asah	NM_004315	Human	6.5543	21	0.3547	98.5	P	0.000107	72.6	P	4e-05	81.5	P	4e-05	83.3	P	7.1e-05	86	P	6.1e-05	71.8	P	4e-05	109.1	P	3.4e-05	71.3	P	6.1e-05	93.3	P	8.1e-05
204333_s_at	167	Glycan Degradation	Lysozomal Enzymes/Proteins	aspartylglucosaminidase precursor	NM_000027.1	Human	5.8744	21	0.3714	35.7	P	3e-05	32.2	P	3e-05	34.3	P	3e-05	37.6	P	3e-05	28.6	P	3e-05	32.3	P	3e-05	30	P	3e-05	23.9	P	3e-05	24.9	P	4.6e-05
204925_at	168	Glycan Degradation	Lysozomal Enzymes/Proteins	cystinosis, nephropathic	NM_004937.1	Human	9.1659	21	0.4687	33	P	0.005314	37.6	P	0.006474	27.1	P	0.007853	27.6	P	0.002571	26.8	P	0.002307	37.2	P	0.007853	35.6	P	0.003181	31.6	P	0.007853	35.6	P	0.004343
204417_at	169	Glycan Degradation	Lysozomal Enzymes/Proteins	galactosylceramidase precursor	NM_000153.1	Human	8.0028	21	0.4311	1.5	A	0.248957	0.6	A	0.655316	3.6	A	0.096217	0.4	A	0.946991	0.2	A	0.960393	1.6	A	0.589377	5.7	P	0.008618	4.6	P	0.01774	3.6	P	0.011404
209093_at	170	Glycan Degradation	Lysozomal Enzymes/Proteins	glucosidase, beta; acid	K02920.1	Human	4.1032	21	0.556	140.1	P	3e-05	163.6	P	3e-05	147.8	P	3e-05	144.1	P	3e-05	159.1	P	3e-05	145.4	P	3e-05	179.2	P	3e-05	167.4	P	3e-05	166.3	P	3e-05
209093_s_at	171	Glycan Degradation	Lysozomal Enzymes/Proteins	glucosidase, beta; acid	K02920.1	Human	6.1511	21	0.4112	135.1	P	3e-05	148.2	P	3e-05	143.5	P	3e-05	136	P	3e-05	139.5	P	3e-05	158.1	P	3e-05	169.2	P	3e-05	158.2	P	3e-05	153.6	P	3e-05
204332_s_at	172	Glycan Degradation	Lysozomal Enzymes/Proteins	glycosylasparaginase	M64073.1	Human	9.6945	21	0.4867	147.9	P	3e-05	121	P	3e-05	154.2	P	3e-05	165	P	3e-05	109.4	P	3e-05	88.6	P	3e-05	110.7	P	3e-05	138.2	P	3e-05	118.1	P	3e-05
209727_at	173	Glycan Degradation	Lysozomal Enzymes/Proteins	G-M2 activator protein	M76477.1	Human	8.9659	21	0.4659	14.3	P	0.019316	10.9	A	0.096217	13.2	P	0.029093	13.8	P	0.016275	1.6	A	0.307136	2.4	A	0.493067	10.1	A	0.160924	3.8	A	0.217093	10.3	A	0.065272
206945_at	174	Glycan Degradation	Lysozomal Enzymes/Proteins	lactase	NM_002299.1	Human	10.9084	21	0.5227	1.9	A	0.331973	0.4	A	0.847419	1.2	A	0.479208	0.6	A	0.534633	2.3	A	0.344684	2.9	A	0.248957	3.1	A	0.383829	2.2	A	0.197229	0.6	A	0.616171
203042_at	175	Glycan Degradation	Lysozomal Enzymes/Proteins	LAMP2A (lysosomal-associated membrane protein)	NM_002294.1	Human	9.1027	21	0.446	201.9	P	9.3e-05	142.5	P	4.6e-05	154.5	P	4.6e-05	120.7	P	7.1e-05	130.9	P	4.6e-05	130.9	P	4e-05	192.2	P	7.1e-05	162.3	P	3e-05	175.3	P	6.1e-05
200821_at	176	Glycan Degradation	Lysozomal Enzymes/Proteins	LAMP2B (lysosomal-associated membrane protein)	NM_013995.1	Human	7.2296	21	0.3871	249.4	P	3e-05	176.7	P	3.4e-05	232.3	P	3.4e-05	201.5	P	3e-05	187.7	P	3.4e-05	190.6	P	3e-05	229.6	P	3.4e-05	158.5	P	3e-05	168.8	P	3.4e-05
201847_at	177	Glycan Degradation	Lysozomal Enzymes/Proteins	lipase A precursor	NM_000235.1	Human	10.1126	21	0.502	261.2	P	3e-05	213.8	P	3e-05	213.5	P	3e-05	182.4	P	3e-05	147.6	P	3e-05	122	P	3e-05	183.7	P	3e-05	212.4	P	3e-05	217.1	P	3e-05
201553_at	178	Glycan Degradation	Lysozomal Enzymes/Proteins	lysosomal-associated membrane protein 1	NM_005561.2	Human	8.7256	21	0.4806	235.1	P	8.1e-05	237.6	P	8.1e-05	245.2	P	7.1e-05	272	P	0.000123	292.1	P	9.3e-05	262.7	P	6.1e-05	277.4	P	8.1e-05	262.8	P	5.3e-05	281.6	P	8.1e-05
200661_at	179	Glycan Degradation	Lysozomal Enzymes/Proteins	protective protein for beta-galactosidase	NM_000308.1	Human	8.0615	21	0.425	83.2	P	7.1e-05	101.2	P	4.6e-05	95.7	P	4.6e-05	98.6	P	6.1e-05	92.6	P	6.1e-05	109.2	P	3.4e-05	91.7	P	6.1e-05	99.6	P	4e-05	99.2	P	4e-05
205105_at	180	Glycan Degradation	Mannosidase	mannosidase I (mannosidase, alpha, class 2A, member 1)[N-glycans]	NM_002372.1	Human	11.0793	21	0.534	56.3	P	6.1e-05	42.7	P	0.000141	56.8	P	5.3e-05	26.8	P	0.000123	36.5	P	9.3e-05	38.7	P	0.000209	29.8	P	0.000161	21	P	0.000123	24.1	P	0.000209
202032_at	181	Glycan Degradation	Mannosidase	mannosidase II (mannosidase, alpha, class 2A, member 2)[N-glycans]	NM_006122.1	Human	8.9725	21	0.4525	72.1	P	3.4e-05	56.3	P	3e-05	60.7	P	3e-05	64	P	4e-05	42.6	P	3e-05	41.2	P	3e-05	53.7	P	3.4e-05	49.8	P	3.4e-05	45.3	P	3e-05
209166_at	182	Glycan Degradation	Mannosidases	lysosomal acid alpha-mannosidase	U68567.1	Human	6.3092	21	0.3415	174.3	P	3.4e-05	198.8	P	3e-05	180	P	3e-05	207.2	P	3.4e-05	218.2	P	3e-05	200.5	P	4e-05	200	P	3.4e-05	173.9	P	4.6e-05	189.4	P	3.4e-05
203778_at	183	Glycan Degradation	Mannosidases	mannosidase, beta A, lysosomal	NM_005908.1	Human	8.2638	21	0.4114	47	P	0.000107	47.5	P	0.000184	52.3	P	6.1e-05	67.4	P	4.6e-05	50.9	P	4e-05	48.9	P	7.1e-05	60.1	P	4e-05	54.9	P	5.3e-05	51.8	P	4e-05
AF338436_at	184	Glycan Degradation	Miscellaneous	acylneuraminate lyase	AF338436	Human	9.1517	21	0.4558	13.7	P	0.000107	11.4	P	0.000451	12.9	P	0.000107	8.7	P	0.000161	5.6	P	0.000209	7.2	P	0.000829	8.9	P	0.000989	8	P	8.1e-05	9.9	P	0.000107
204360_s_at	185	Glycan Degradation	Miscellaneous	alpha- N-acetylglucosaminidase (Sanfilippodisease IIIB)	NM_000263.1	Human	6.5785	21	0.3557	86.1	P	7.1e-05	103.1	P	7.1e-05	101.2	P	5.3e-05	95.8	P	6.1e-05	93.9	P	6.1e-05	109.4	P	6.1e-05	115.9	P	6.1e-05	112.2	P	7.1e-05	120.9	P	6.1e-05
35626_s_at	186	Glycan Degradation	Miscellaneous	N-sulphoglucosamine sulphohydrolase	U30894	Human	7.4976	21	0.4465	37	P	0.002307	39.1	P	0.002571	36	P	0.001178	31.3	P	0.007853	30.4	P	0.002069	46.4	P	0.000511	53.9	P	0.000451	39.1	P	0.000933	48.5	P	0.000351
214146_s_at	187	Glycan Degradation	Miscellaneous	pro-platelet basic protein	R64130	Human	6.9331	21	0.4265	0.3	A	0.946978	0.4	A	0.772573	1.4	A	0.383829	0.3	A	0.751059	0.7	A	0.668027	0.5	A	0.728507	0.5	A	0.761949	4.1	A	0.096217	0.4	A	0.772556
221041_at	188	Glycan Degradation	Miscellaneous	solute carrier 17-5	NM_012434.1	Human	10.0807	21	0.4924	54.5	P	9.3e-05	54.7	P	7.1e-05	61.6	P	5.3e-05	38.6	P	0.000652	43.3	P	0.000161	28.4	P	0.000239	65.7	P	5.3e-05	67	P	4.6e-05	58.7	P	6.1e-05
208926_s_at	189	Glycan Degradation	Sialidases	lysosomal sialidase	U84246.1	Human	7.0591	21	0.4778	73.7	P	0.000161	67.4	P	0.000309	62.4	P	0.000239	84.6	P	0.000141	43.9	P	0.000398	38.4	P	0.001321	84.3	P	0.000107	86.7	P	0.000184	84.1	P	0.000107
BC000722_x_at	190	Glycan Degradation	Sialidases	Neu1	BC000722	Human	8.942	21	0.4659	115.5	P	3e-05	121.8	P	3e-05	100.6	P	3e-05	157.6	P	3e-05	100.1	P	3e-05	84.3	P	3e-05	143.3	P	3e-05	138.8	P	3e-05	159.1	P	3e-05
221368_at	191	Glycan Degradation	Sialidases	Neu2	NM_005383.1	Human	7.3569	21	0.3969	5.2	A	0.47921	6.7	A	0.187723	2.6	A	0.424197	2.7	A	0.424197	2.2	A	0.424197	8.8	A	0.102282	4.7	A	0.248957	7.6	A	0.227444	1.2	A	0.61618
Y18563_at	192	Glycan Degradation	Sialidases	Neu3	Y18563	Human	8.8143	21	0.4456	4.9	A	0.465378	6.1	A	0.122117	5.3	M	0.053022	6.9	M	0.060966	1.5	A	0.451587	2.3	A	0.506933	6.7	A	0.238068	7.2	P	0.04267	7.5	A	0.069811
222957_x_at	193	Glycan Degradation	Sialidases	Neu4 (sialidase 4), aka glycoprotein beta-Gal 3-Sulfo T	NM_080741	Human	6.2147	21	0.3842	1.9	A	0.739893	5.6	A	0.451587	3.9	A	0.575803	2.3	A	0.534625	2.7	A	0.58937	9.3	A	0.344673	2	A	0.772556	4.5	A	0.58937	8.2	A	0.383829
203676_at	194	Glycan Degradation	Sulfatases	glucosamine (N-acetyl)-6-sulfatase precursor	NM_002076.1	Human	9.3576	21	0.461	21	P	0.000351	21.4	P	0.000451	21	P	0.001851	20.7	P	0.002069	10.7	P	0.000652	7.1	P	0.005314	16.6	P	0.002069	23.7	P	0.000239	21.1	P	0.000511
202438_s_at	195	Glycan Degradation	Sulfatases	iduronate 2-sulfatase (Hunter syndrome)	BF346014	Human	4.4328	21	0.3026	0.3	A	0.575803	0.5	A	0.680559	1	A	0.47921	1.3	A	0.207002	1.9	A	0.260107	0.3	A	0.728507	1.3	A	0.451587	0.6	A	0.782907	0.2	A	0.970907
202439_s_at	196	Glycan Degradation	Sulfatases	iduronate-2-sulfatase isoform a precursor	NM_000202.2	Human	8.3323	21	0.4286	24	P	0.000351	21.7	P	0.001656	17.1	P	0.001321	23	P	0.000652	22.2	P	0.000161	18.4	P	0.000933	16.2	P	0.000829	17.8	P	0.001049	16.3	P	0.000451
206342_at	197	Glycan Degradation	Sulfatases	iduronate-2-sulfatase isoform b precursor	NM_006123.1	Human	4.459	21	0.3865	34.2	P	4e-05	36.1	P	4.6e-05	31.1	P	5.3e-05	31.7	P	5.3e-05	34.3	P	3.4e-05	34.4	P	7.1e-05	28.4	P	8.1e-05	41.9	P	0.000184	29.8	P	3.4e-05
206342_s_at	198	Glycan Degradation	Sulfatases	iduronate-2-sulfatase isoform b precursor	NM_006123.1	Human	10.0961	21	0.5068	43.2	P	4e-05	43.2	P	4.6e-05	45.5	P	4.6e-05	53.8	P	4e-05	37.7	P	4.6e-05	35.9	P	4.6e-05	36.5	P	6.1e-05	38	P	5.3e-05	42	P	4.6e-05
206335_at	199	Glycan Degradation	Sulfatases	N-acetylgalactosamine-6-sulfatase precursor	NM_000512.2	Human	8.4592	21	0.473	74.5	P	0.000511	86.5	P	0.000933	69.4	P	0.000577	73	P	0.000736	79.7	P	0.001852	70	P	0.001049	49.4	P	0.000398	73.1	P	0.000309	65.5	P	0.001321
212353_s_at	200	Glycan degradation	Sulfatases (hep sulfate glucosamine-6 endosulfatase)	SULF1- Long transcript	NM_015170	Human	6.954	21	0.3789	0.2	A	0.877865	0.5	A	0.704968	2.3	A	0.283153	3	A	0.283153	0.3	A	0.739925	0.4	A	0.891379	1.4	A	0.437855	0.3	A	0.847401	1.1	A	0.642438
212354_s_at	201	Glycan degradation	Sulfatases (hep sulfate glucosamine-6 endosulfatase)	SULF1- Medium length transcript	NM_015170	Human	9.4432	21	0.4658	2.9	A	0.187705	2.3	A	0.58937	2.1	A	0.728492	3.4	A	0.41063	1.9	A	0.548413	0.9	A	0.589377	0.6	A	0.772556	2.2	A	0.295018	0.4	A	0.877865
212344_s_at	202	Glycan degradation	Sulfatases (hep sulfate glucosamine-6 endosulfatase)	SULF1- Short Transcript	NM_015170	Human	8.7482	21	0.4405	2.9	A	0.465378	0.5	A	0.602839	3.2	A	0.260107	4.2	A	0.187723	4.2	M	0.053022	3.3	A	0.207002	5.3	A	0.115237	4.7	A	0.169578	3.6	A	0.307136
224724_at	203	Glycan Degradation	Sulfatases (hep sulfate glucosamine-6 endosulfatase)	SULF2 -Long	NM_018837	Human	9.1025	21	0.455	6.1	P	0.007135	4.9	P	0.034017	7.8	P	0.02282	5.4	P	0.034017	1.3	A	0.295018	2.5	A	0.319453	2.5	A	0.52079	6	P	0.024776	3.1	A	0.227444
233555_at	204	Glycan Degradation	Sulfatases (hep sulfate glucosamine-6 endosulfatase)	SULF2 -Short	NM_018837	Human	5.1733	21	0.4936	4.7	A	0.248957	3	A	0.465378	3.6	A	0.41063	2.6	A	0.451587	2	A	0.739893	2.1	A	0.562145	4.2	A	0.331973	1.3	A	0.642428	1	A	0.616171
233555_s_at	205	Glycan Degradation	Sulfatases (hep sulfate glucosamine-6 endosulfatase)	SULF2 -Short	NM_018837	Human	7.2155	21	0.4198	0.6	A	0.821495	2.6	A	0.437855	0.4	A	0.802789	0.8	A	0.802772	3.3	A	0.217093	3.8	A	0.331973	3	A	0.424197	0.7	A	0.839058	0.6	A	0.897718
204293_s_at	206	Glycan Degradation	Sulfohydrolases	N-sulfoglucosamine sulfohydrolase (sulfamidase)	NM_000199.1	Human	5.9356	21	0.374	21.4	A	0.248957	25.9	A	0.187723	20.4	A	0.197229	22	A	0.271508	14.3	A	0.238068	33.5	A	0.084887	40.4	A	0.069811	22.5	A	0.178505	23.6	A	0.136788
206109_at	207	Glycan-transferase	Fucosyl-T	FUT1 (galactoside2-alpha-L-FucT)	NM_000148.1	Human	9.646	21	0.4711	40.8	P	3e-05	44.9	P	3.4e-05	44.3	P	4.6e-05	129.5	P	3e-05	43.6	P	3.4e-05	50	P	9.3e-05	41.2	P	0.000736	33.6	P	4e-05	35.1	P	5.3e-05
AL528778_at	208	Glycan-transferase	Fucosyl-T	FUT10	NM_032664.3	Human	3.0596	21	0.3882	13.6	A	0.084887	10.6	M	0.060966	7.8	M	0.053009	8.3	A	0.238068	8.2	A	0.129317	8.2	A	0.187723	9.6	A	0.115237	10.8	A	0.096217	8	A	0.129299
AL528778_s_at	209	Glycan-transferase	Fucosyl-T	FUT10	NM_032664.3	Human	7.6535	21	0.4115	7	A	0.129317	6.7	A	0.069811	6.7	P	0.007135	4.4	A	0.357572	5.6	A	0.115237	6.2	P	0.011404	4	A	0.217093	6.8	P	0.026862	5.1	P	0.045922
238551_at	210	Glycan-transferase	Fucosyl-T	FUT11	NM_173540.1	Human	8.4611	21	0.4462	48.8	P	3.4e-05	46.5	P	7.1e-05	60.5	P	3e-05	19.3	P	3e-05	39.9	P	3e-05	38.8	P	4e-05	40.7	P	7.1e-05	44.2	P	5.3e-05	31.9	P	3e-05
210608_at	211	Glycan-transferase	Fucosyl-T	FUT2	NM_000511	Human	9.5743	21	0.4731	6.5	M	0.053022	5.7	P	0.022828	4.2	A	0.217093	2.5	A	0.178505	3.5	A	0.169578	5.1	A	0.160942	4	P	0.022828	4.3	M	0.060966	4.6	A	0.074589
208505_s_at	212	Glycan-transferase	Fucosyl-T	FUT2 short transcript	BC001899	Human	6.5439	21	0.3555	9	A	0.248957	5	A	0.397169	5.2	A	0.331973	1.1	A	0.716847	1.8	A	0.716847	1.4	A	0.704968	1.6	A	0.751043	1.4	A	0.821495	2.3	A	0.548413
214088_s_at	213	Glycan-transferase	Fucosyl-T	FUT3	NM_000149.1	Human	4.9703	21	0.397	13	P	0.022828	12.8	P	0.016275	16.8	M	0.053022	39	P	0.002862	23.2	P	0.000736	18.1	P	0.000933	17.7	P	0.009484	24.5	P	0.009484	19.7	P	0.011404
209892_at	214	Glycan-transferase	Fucosyl-T	FUT4 (ELAM-1 ligand)	NM_002033.2	Human	9.2757	21	0.4574	9.5	P	0.00148	7.8	P	0.010406	10.4	P	0.003533	9.9	P	0.002571	9.1	P	0.001852	10.7	P	0.022828	11.6	P	0.003181	9.9	P	0.004343	8.8	P	0.001657
211225_at	215	Glycan-transferase	Fucosyl-T	FUT5 (minor transcript)	NM_002034.2	Human	5.8245	21	0.3491	1.5	A	0.655316	6.3	A	0.383829	10.7	A	0.197229	2.6	A	0.41063	7.2	A	0.344684	8.1	A	0.451587	5.6	A	0.506933	10.1	A	0.079612	10.1	A	0.217093
210399_s_at	216	Glycan-transferase	Fucosyl-T	FUT6	NM_000150.1	Human	6.1301	21	0.4145	28	A	0.096217	31.4	A	0.096217	20.2	A	0.187723	25	A	0.217093	33.2	A	0.084887	28.3	A	0.160942	28.7	A	0.178505	26.5	A	0.144548	28.4	A	0.122135
211882_s_at	217	Glycan-transferase	Fucosyl-T	FUT6 (isoform 1)	U27331.1	Human	2.5239	21	0.2999	9.1	A	0.065272	9.8	A	0.144548	6.9	A	0.178505	15.7	P	0.019316	7.5	P	0.039607	7.6	A	0.115237	14	P	0.039607	6.3	A	0.160942	6.4	A	0.160942
211882_x_at	218	Glycan-transferase	Fucosyl-T	FUT6 (isoform 1)	U27331.1	Human	5.4377	21	0.3344	0.7	A	0.909579	4.7	A	0.616171	4.8	A	0.655316	5.7	A	0.344684	1.8	A	0.716847	1.8	A	0.728492	1.4	A	0.877865	1.4	A	0.812277	3.2	A	0.602831
211885_s_at	219	Glycan-transferase	Fucosyl-T	FUT6 (isoform 2)	U27332.1	Human	4.4601	21	0.4237	0.3	A	0.970945	0.3	A	0.988601	0.9	A	0.925411	1.8	A	0.716847	1.1	A	0.830422	1.3	A	0.704968	0.6	A	0.946978	1	A	0.79298	1.4	A	0.821495
211465_s_at	220	Glycan-transferase	Fucosyl-T	FUT6 (minor trans)	U27335.1	Human	3.5041	21	0.39	2.3	A	0.506933	2.7	A	0.271508	3.3	A	0.260107	7.1	A	0.160942	1.9	A	0.424197	8.1	A	0.074573	3.1	A	0.534622	2.6	A	0.424197	1.7	A	0.534622
211465_x_at	221	Glycan-transferase	Fucosyl-T	FUT6 (minor trans)	U27335.1	Human	5.6909	21	0.3112	15.9	A	0.074573	17.6	P	0.014915	20	P	0.04267	26.3	M	0.060966	26.1	P	0.034017	19.3	A	0.115237	24.8	P	0.045922	21.8	P	0.005314	21.5	A	0.079612
210506_at	222	Glycan-transferase	Fucosyl-T	FUT7	NM_004479.2	Human	9.451	21	0.4679	4.3	A	0.227444	2.4	A	0.370625	3.7	A	0.493067	0.6	A	0.692864	4.2	A	0.197229	0.8	A	0.716847	1.8	A	0.47921	4.2	A	0.260107	2.6	A	0.424197
203988_s_at	223	Glycan-transferase	Fucosyl-T	FUT8 Long transcript	NM_004480.1	Human	7.9343	21	0.4104	39.3	P	4e-05	28	P	8.1e-05	27.6	P	4e-05	42	P	4.6e-05	33.6	P	4.6e-05	36.1	P	4.6e-05	33.9	P	3.4e-05	25.6	P	3e-05	25.9	P	5.3e-05
1554930_s_at	224	Glycan-transferase	Fucosyl-T	FUT8 short transcript	NM_178157	Human	8.9491	21	0.4581	32.9	P	0.000161	21.5	P	0.000351	30.9	P	0.000239	31.4	P	8.1e-05	26.1	P	0.000107	18.6	P	0.001657	20.8	P	0.000209	30	P	0.000209	25.9	P	0.000398
207696_at	225	Glycan-transferase	Fucosyl-T	FUT9	NM_006581.1	Human	6.3675	21	0.337	0.3	A	0.802789	0.1	A	0.988601	0.2	A	0.877954	0.9	A	0.655327	0.4	A	0.655316	0.2	A	0.751043	0.2	A	0.982267	1.9	A	0.451584	0.1	A	0.975224
212349_at	226	Glycan-transferase	Fucosyl-T	POFUT1 (O-Fuc T1) long transcript	NM_015352	Human	5.5918	21	0.3345	63.1	P	9.3e-05	48.5	P	4.6e-05	41.9	P	5.3e-05	53	P	4.6e-05	44.8	P	8.1e-05	37.3	P	7.1e-05	51	P	6.1e-05	46.4	P	9.3e-05	41.8	P	0.000107
210433_at	227	Glycan-transferase	Fucosyl-T	POFUT1 (O-Fuc T1) short transcript	NM_172236	Human	7.1566	21	0.4183	6.2	A	0.065272	3.5	A	0.307136	5.8	P	0.04591	6.1	P	0.02101	5.2	M	0.053022	6.4	P	0.036725	9.1	P	0.019316	6.1	A	0.160942	7	A	0.178505
209578_at	228	Glycan-transferase	Fucosyl-T	POFUT2 (O-Fuc T2, OMADS1)	NM_015227.3	Human	8.584	21	0.4335	53	P	9.3e-05	55.8	P	0.000107	45.3	P	8.1e-05	84.6	P	6.1e-05	51.8	P	9.3e-05	50.9	P	3.4e-05	48.3	P	4.6e-05	52.8	P	5.3e-05	59.9	P	0.000184
1553727_at	229	Glycan-transferase	GalNAc-T	B4GalNAc-T3 - Long transcript	NM_173593	Human	8.4781	21	0.4705	2.1	A	0.692864	4.2	A	0.41063	1.6	A	0.704968	1.1	A	0.870683	1.1	A	0.877865	0.9	A	0.954078	1.3	A	0.821495	2.3	A	0.562145	2.5	A	0.704968
229203_s_at	230	Glycan-transferase	GalNAc-T	B4GalNAc-T3 - Short transcript	NM_173593	Human	5.7163	21	0.3812	3.8	A	0.248957	3.9	A	0.227444	10	A	0.217093	4.3	A	0.271493	5.3	A	0.271508	1.6	A	0.47921	2.9	A	0.344684	3.3	A	0.357572	3.6	A	0.383829
NM_178537_s_at	231	Glycan-transferase	GalNAc-T	b4GalNAcT4	NM_178537	Human	7.8649	21	0.4221	70.1	P	0.002571	63.6	P	0.001657	72.7	P	0.001321	27.7	P	0.02101	63.2	P	0.002862	87.6	P	0.001657	73.6	P	0.003533	71.5	P	0.001657	55	P	0.002307
219049_at	232	Glycan-transferase	GalNAc-T	CSGalNAcT1/ChGalNAcT1	NM_018371	Human	8.4062	21	0.4295	50.4	P	4e-05	35.1	P	3.4e-05	54	P	4.6e-05	17.5	P	0.000511	29.8	P	7.1e-05	20.7	P	0.000107	24.7	P	4.6e-05	26.4	P	0.000107	32.4	P	9.3e-05
1569387_at	233	Glycan-transferase	GalNAc-T	CSGalNAcT1/ChGalNAcT1 (exemplar sequence)	NM_018371	Human	7.4847	21	0.4498	8	A	0.129317	2.5	A	0.56215	14.1	A	0.096217	1.6	A	0.782907	9.6	A	0.260107	10.6	A	0.227444	7.2	A	0.331973	2.6	A	0.41063	10.9	A	0.074589
218871_at	234	Glycan-transferase	GalNAc-T	CSGalNAcT2/ChGalNAcT2	NM_018590	Human	4.4995	21	0.3318	16.2	P	0.003179	10.3	P	0.002862	13.2	P	0.000933	11	P	0.001178	13.2	P	0.000829	10.3	P	0.011404	13.2	P	0.002571	10.5	P	0.002069	6.7	P	0.022828
236361_at	235	Glycan-transferase	GalNAc-T	EST Weakly similar to polypeptide GalNAc (GALNTL2)	NM_054110	Human	7.7495	21	0.4486	2.6	A	0.383829	0.8	A	0.493067	4	A	0.248957	5.4	A	0.152581	5.7	A	0.178505	6.4	A	0.108603	4	A	0.136788	4.2	A	0.217093	4	A	0.331973
231780_at	236	Glycan-transferase	GalNAc-T	Forssman synthetase [Globoside alpha-1,3-N-acetylgalactosaminyltransferase 1 (GBGT1)]	NM_021996.3	Human	8.6117	21	0.4564	10	A	0.338294	8.9	A	0.397169	17.5	A	0.283153	2.3	A	0.575803	14.6	A	0.295032	17.4	A	0.260107	18.2	A	0.217093	21.5	A	0.178505	16.7	A	0.248957
206435_at	237	Glycan-transferase	GalNAc-T	GALGT (GM2 synthase)	NM_001478.2	Human	10.0814	21	0.4902	9.5	M	0.060966	14.7	P	0.002069	11.5	P	0.016275	4.7	P	0.045922	7.2	A	0.084887	8.8	A	0.096217	7.5	A	0.069811	6.3	P	0.04937	8.4	A	0.074589
1552903_at	238	Glycan-transferase	GalNAc-T	GALGT2	NM_153446.1	Human	10.2975	21	0.4986	2.4	A	0.704968	0.8	A	0.891379	1.1	A	0.897718	1.8	A	0.642428	1	A	0.79298	1.4	A	0.821495	1.3	A	0.891379	2.4	A	0.562145	2.5	A	0.704982
201724_at	239	Glycan-transferase	GalNAc-T	ppGalNAc T1	NM_020474.2	Human	9.4693	21	0.476	165.1	P	3e-05	103.3	P	3.4e-05	138.2	P	3.4e-05	96.3	P	3e-05	125.4	P	3e-05	152.5	P	3e-05	123.6	P	3e-05	88.1	P	3e-05	109.9	P	3e-05
212256_at	240	Glycan-transferase	GalNAc-T	ppGalNAc T10 long transcript	NM_198321.2	Human	9.6787	21	0.4819	89.7	P	3e-05	87.2	P	3e-05	97	P	3e-05	106.9	P	3e-05	81.2	P	3e-05	98.3	P	3e-05	89.6	P	3e-05	70.4	P	3e-05	77.7	P	3e-05
207357_s_at	241	Glycan-transferase	GalNAc-T	ppGalNAc T10 short transcript	NM_017540.1	Human	9.3013	21	0.4664	22.2	P	0.000272	23.2	P	0.000511	20.3	P	0.000736	18.4	P	0.001049	16.4	P	0.000736	18.5	P	0.003533	19.2	P	0.000736	20	P	0.000272	24.5	P	0.000309
219013_at	242	Glycan-transferase	GalNAc-T	ppGalNAc T11	NM_022087.1	Human	6.7404	21	0.335	215.4	P	3e-05	175.7	P	3e-05	214.3	P	3e-05	143.9	P	3e-05	177.6	P	3e-05	206.1	P	3e-05	186.5	P	3e-05	161	P	3e-05	162.2	P	3e-05
218885_at	243	Glycan-transferase	GalNAc-T	ppGalNAc T12	NM_024642.1	Human	7.0457	21	0.3861	3.6	A	0.383786	2	A	0.319403	0.6	A	0.642479	0.2	A	0.963296	1.3	A	0.506933	0.8	A	0.616171	0.7	A	0.821495	1.8	A	0.534622	2.7	A	0.52079
234472_at	244	Glycan-transferase	GalNAc-T	ppGalNAc T13 (Galnt13)	NM_052917.1	Human	9.122	21	0.4691	1.6	A	0.331926	2.1	A	0.307136	1.2	A	0.728492	3.9	M	0.053022	1.8	A	0.069811	2.2	A	0.129317	1.5	A	0.424192	0.9	A	0.295018	0.9	A	0.575803
219271_at	245	Glycan-transferase	GalNAc-T	ppGalNAc T14	NM_024572.1	Human	9.4566	21	0.4753	1.4	A	0.728492	1.3	A	0.716847	3	A	0.616171	0.9	A	0.802789	2.8	A	0.680547	3.3	A	0.465378	1.2	A	0.903783	3.6	A	0.260107	2.4	A	0.629375
233150_at	246	Glycan-transferase	GalNAc-T	ppGalNAc T15 (Galnt15)	NM_145292	Human	8.1122	21	0.4383	0.6	A	0.920388	1.6	A	0.716847	0.5	A	0.946991	0.5	A	0.761949	0.5	A	0.925411	0.4	A	0.992147	0.5	A	0.855471	1.9	A	0.465373	0.4	A	0.957341
230418_at	247	Glycan-transferase	GalNAc-T	ppGalNAc T16 (Galnt16) (EST 1)	BC036812	Human	6.9416	21	0.4539	7.8	A	0.383829	9.7	A	0.271508	6.6	A	0.271508	10	A	0.271508	12.1	A	0.084887	10.2	A	0.136788	8.3	A	0.238068	9.3	A	0.271508	6.3	A	0.437855
NM_004481_at	248	Glycan-transferase	GalNAc-T	ppGalNAc T2	NM_004481	Human	8.3855	21	0.4531	107.8	P	0.000351	106.8	P	0.000451	98	P	0.000398	71.8	P	0.000451	90.1	P	0.000398	88.5	P	0.000398	88.9	P	0.000451	78.6	P	0.000272	116.1	P	0.000309
227434_at	249	Glycan-transferase	GalNAc-T	ppGalNAc T20 (Galnt20), aka Williams-Beuren syndrome chromosome region 17 (WBSCR17)	NM_022479	Human	7.9642	21	0.4367	1.9	A	0.534622	0.8	A	0.751059	1.3	A	0.575803	0.8	A	0.751043	1.4	A	0.437851	1	A	0.668039	1.1	A	0.812295	1.5	A	0.629375	5.4	A	0.283153
203397_at	250	Glycan-transferase	GalNAc-T	ppGalNAc T3	NM_004482.2	Human	6.4156	21	0.347	26.7	P	0.00016	15.8	P	0.000451	26.1	P	0.000183	19.3	P	7.1e-05	15.5	P	0.00148	12.8	P	0.000398	29.2	P	0.000123	18	P	0.000141	20	P	0.000184
NM_003774_at	251	Glycan-transferase	GalNAc-T	ppGalNAc T4	NM_003774	Human	9.2877	21	0.4516	3.2	A	0.152599	0.7	A	0.370625	2.4	A	0.248941	2	A	0.520792	0.6	A	0.47921	4.3	A	0.169578	0.7	A	0.761932	2.3	A	0.283138	1.5	A	0.424197
229555_at	252	Glycan-transferase	GalNAc-T	ppGalNAc T5	NM_014568.1	Human	8.8915	21	0.4289	1.1	A	0.680547	0.7	A	0.925411	3.3	A	0.602831	1.2	A	0.761932	5.4	A	0.437855	0.6	A	0.95409	1.2	A	0.802772	1.4	A	0.668027	1.7	A	0.830422
219956_at	253	Glycan-transferase	GalNAc-T	ppGalNAc T6	NM_007210.2	Human	2.7993	18	0.5121	6.9	A	0.339537	4.2	A	0.405349	3.3	A	0.691754	3.9	A	0.422305	0.9	A	0.628025	5.7	A	0.473957	6.6	A	0.473957	1.2	A	0.560575	0.6	A	0.875767
219956_x_at	254	Glycan-transferase	GalNAc-T	ppGalNAc T6	NM_007210.2	Human	7.2317	21	0.4945	1.9	A	0.187723	6.1	A	0.144511	9.5	A	0.197211	7.2	P	0.039607	5.5	A	0.169578	13.4	A	0.074589	10	A	0.122135	12.7	P	0.039596	6.5	A	0.178505
218313_at	255	Glycan-transferase	GalNAc-T	ppGalNAc T7	NM_017423.1	Human	7.8534	21	0.3905	224.8	P	4e-05	136.5	P	3.4e-05	160.1	P	3e-05	213.2	P	3.4e-05	118.1	P	3.4e-05	104.6	P	4.6e-05	230.8	P	3e-05	159.6	P	3e-05	169.6	P	3e-05
220929_at	256	Glycan-transferase	GalNAc-T	ppGalNAc T8	NM_017417.1	Human	9.9032	21	0.4827	2.5	A	0.084887	6.2	A	0.074589	2.9	A	0.283153	0.7	A	0.520792	3.3	A	0.129317	6.3	P	0.013653	4.3	A	0.136788	3.2	A	0.307136	5.7	A	0.084887
229451_at	257	Glycan-transferase	GalNAc-T	ppGalNAc T9	NM_021808.2	Human	5.337	21	0.3241	12.6	A	0.136788	9.1	A	0.307136	9.1	A	0.248957	10.9	A	0.187723	9.7	A	0.20702	12.9	A	0.136788	11.5	A	0.260107	8.2	A	0.260107	11	A	0.169578
1554079_at	258	Glycan-transferase	GalNAc-T	Similar to GALNT 9	NM_198516	Human	9.1338	21	0.4889	97.9	P	0.000184	92.8	P	0.000141	102.2	P	0.000123	69.6	P	0.000351	126.4	P	0.000107	113.1	P	8.1e-05	69.7	P	0.000398	72.8	P	0.000184	68.4	P	0.000272
219488_at	259	Glycan-transferase	Gal-T	alpha 4 GalT	NM_017436.1	Human	4.2623	21	0.2678	10.7	A	0.090421	8.1	A	0.102282	5.7	A	0.331973	4.2	A	0.307136	4.8	A	0.271508	7.1	A	0.20702	7.8	A	0.169578	7.9	A	0.160942	7.6	A	0.152599
237338_at	260	Glycan-transferase	Gal-T	B3GALT15 (B3GALT7)	NM_198540.2	Human	4.8281	21	0.3184	2.3	A	0.847401	3.4	A	0.668027	2.5	A	0.739893	2.6	A	0.716847	4.4	A	0.602831	8.3	A	0.493067	2.9	A	0.716847	1.6	A	0.704968	3.4	A	0.602831
NM_080605_s_at	261	Glycan-transferase	Gal-T	beta 3 GalT 6	NM_080605	Human	9.794	21	0.5191	137.7	P	3e-05	158.5	P	3e-05	148.1	P	3e-05	222.2	P	3e-05	151.1	P	3e-05	145.7	P	3e-05	164.7	P	3e-05	172.6	P	3e-05	183.8	P	3e-05
222969_at	262	Glycan-transferase	Gal-T	beta 3 GalT1	AF117222.1	Human	9.0588	21	0.4676	1.3	A	0.602831	1.8	A	0.680547	2.7	A	0.465378	3.5	A	0.283153	4.2	A	0.271508	2.3	A	0.520793	1.2	A	0.506933	1.3	A	0.562145	0.9	A	0.52079
210121_at	263	Glycan-transferase	Gal-T	beta 3 GalT2	NM_003783.2	Human	6.2017	21	0.3874	0.1	A	0.997947	0.5	A	0.884781	0.2	A	0.975232	0.3	A	0.877865	0.1	A	0.983732	0.3	A	0.909579	0.1	A	0.987542	0.2	A	0.915129	0.2	A	0.943142
210205_at	264	Glycan-transferase	Gal-T	beta 3 GalT4	NM_003782.3	Human	8.8619	21	0.4405	31.6	P	3e-05	43.2	P	5.3e-05	48.5	P	0.000123	37.7	P	7.1e-05	41.4	P	4.6e-05	52.3	P	7.1e-05	35.8	P	6.1e-05	31.8	P	0.000123	26	P	3e-05
206947_at	265	Glycan-transferase	Gal-T	beta 3 GalT5	NM_006057.1	Human	9.4723	21	0.4846	3	A	0.160942	4.1	A	0.20702	0.8	A	0.629384	3.2	A	0.260107	2	A	0.370625	3.7	A	0.283153	2.8	A	0.465378	3.1	A	0.187723	3.1	A	0.437837
224154_at	266	Glycan-transferase	Gal-T	beta 3 GalT7	AF288209.1	Human	8.9367	21	0.4512	0.7	A	0.761949	0.5	A	0.739893	1.3	A	0.782907	2.2	A	0.41063	0.5	A	0.506933	1.2	A	0.493065	0.4	A	0.728492	1.7	A	0.41063	2.4	A	0.383829
201883_at	267	Glycan-transferase	Gal-T	beta 4 GalT (B4GALT1)	NM_001497.2	Human	9.3852	21	0.4868	332.8	P	0.000511	367.9	P	0.000577	368	P	0.000511	307.6	P	0.000239	286.5	P	0.000577	276.8	P	0.000511	375.4	P	0.000511	347.2	P	0.000451	388.9	P	0.000451
209413_at	268	Glycan-transferase	Gal-T	beta 4 GalT2	NM_001005417.1	Human	4.9447	21	0.3045	113.2	P	3e-05	142.4	P	3e-05	112.4	P	3e-05	119.4	P	3.4e-05	164.6	P	3e-05	197.1	P	3e-05	136.9	P	3e-05	132.3	P	3.4e-05	134.1	P	4e-05
210243_s_at	269	Glycan-transferase	Gal-T	beta 4 GalT3	NM_003779.2	Human	7.7241	21	0.4697	163.3	P	3e-05	183.4	P	3e-05	169.9	P	3e-05	216.8	P	3e-05	181.9	P	3e-05	199.6	P	3e-05	198	P	3e-05	176.8	P	3e-05	190.8	P	3e-05
210540_s_at	270	Glycan-transferase	Gal-T	beta 4 GalT4	NM_003778	Human	8.2078	21	0.4042	51.9	P	4.6e-05	48.8	P	3.4e-05	42.1	P	3.4e-05	19.9	P	4.6e-05	35.9	P	6.1e-05	20.9	P	3.4e-05	50	P	4e-05	33.5	P	4.6e-05	33.5	P	3.4e-05
212876_s_at	271	Glycan-transferase	Gal-T	beta 4 GalT4, Long variant only	NM_212543	Human	5.0873	21	0.3115	25.5	P	3e-05	23.4	P	3.4e-05	24.1	P	8.1e-05	19.1	P	0.000107	20.7	P	4.6e-05	20.8	P	5.3e-05	32.6	P	5.3e-05	22.9	P	9.3e-05	19.4	P	8.1e-05
221484_at	272	Glycan-transferase	Gal-T	beta 4 GalT5	NM_004776.2	Human	8.6325	21	0.4297	126.7	P	0.000184	116.9	P	0.000239	146.6	P	0.000239	84.4	P	0.000272	103.4	P	0.000239	119.5	P	0.000209	138.7	P	0.000161	115.2	P	0.000209	115	P	0.000209
206232_s_at	273	Glycan-transferase	Gal-T	beta 4 GalT6	NM_004775.1	Human	8.8464	21	0.4438	0.3	A	0.939034	0.5	A	0.903783	0.4	A	0.870683	0.6	A	0.847419	4	A	0.271508	0.9	A	0.79298	0.2	A	0.994686	0.3	A	0.97899	0.5	A	0.739909
53076_s_at	274	Glycan-transferase	Gal-T	beta 4 GalT7	NM_007255.1	Human	5.5258	21	0.4058	48.7	P	0.000451	56.8	P	0.000577	62.5	P	0.000451	51.4	P	0.000933	51.9	P	0.000398	54.9	P	0.000239	55.2	P	0.000511	61.1	P	0.000652	52.3	P	0.000272
219283_at	275	Glycan-transferase	Gal-T	C1GALT2 (same seq as COSMC)	NM_152692	Human	7.8896	21	0.412	285.1	P	3e-05	228.6	P	3e-05	250.8	P	3e-05	138.6	P	3e-05	202.8	P	3e-05	214.4	P	3e-05	233.3	P	3e-05	212	P	3e-05	213.2	P	3e-05
203044_at	276	Glycan-transferase	Gal-T	carbohydrate (chondroitin) synthase 1/KIAA0990/chondroitin synthase (CHSY1)	NM_014918	Human	8.112	21	0.4037	143.1	P	3e-05	108.6	P	3.4e-05	125.3	P	3e-05	113.5	P	3e-05	175	P	3e-05	162.3	P	3.4e-05	117.7	P	3e-05	112.4	P	3e-05	106.9	P	3.4e-05
242100_at	277	Glycan-transferase	Gal-T	carbohydrate (chondroitin) synthase 2 (CHSY2)	NM_175856	Human	6.3482	21	0.3551	0.6	A	0.870701	1.8	A	0.136751	0.4	A	0.975224	1	A	0.863212	0.9	A	0.692878	0.6	A	0.97899	0.6	A	0.877865	0.6	A	0.897718	0.6	A	0.847401
202175_at	278	Glycan-transferase	Gal-T	chondroitin polymerizing factor/FLJ22678 (CHPF)	NM_024536	Human	6.4517	21	0.3688	41.4	P	0.008635	42.9	P	0.006474	42.5	P	0.011404	32.3	P	0.013653	41.9	P	0.026862	55.3	P	0.003919	39.9	P	0.007135	35.1	P	0.007135	42.1	P	0.002307
219439_at	279	Glycan-transferase	Gal-T	core1 GalT1	NM_020156.1	Human	6.4401	21	0.3482	14.9	P	9.3e-05	8.3	P	0.000736	9.6	P	0.000209	11.7	P	0.000209	13.7	P	3.4e-05	11.1	P	8.1e-05	13.2	P	0.000184	7.8	P	0.000511	8.3	P	0.000828
241710_at	280	Glycan-transferase	Gal-T	Gal T homology moderate similarity HSPC067 protein	AI436290	Human	7.6178	21	0.438	3.4	P	0.039607	3.9	A	0.283153	2.4	A	0.129317	3.8	A	0.217059	1	A	0.238068	4.3	A	0.129317	1.8	A	0.206949	4.2	M	0.060966	1.6	A	0.178505
1553691_at	281	Glycan-transferase	Gal-T	GALGT (GM2 synthase), aka UDP-GalNAc:betaGlcNAc beta 1,3-galactosaminyltransferase, polypeptide 2 (MGC39558)	NM_152490	Human	7.7047	21	0.3829	3.1	P	0.007131	1.8	A	0.079612	3.8	P	0.01774	3.7	P	0.001049	3.7	P	0.008635	1.5	A	0.534622	3.2	A	0.13677	3.3	P	0.002571	3	P	0.036715
208358_s_at	282	Glycan-transferase	Gal-T	UDP glycosyltransferase 8 (UGT8)	NM_003360.1	Human	9.0479	21	0.4423	0.6	A	0.877865	1.2	A	0.465378	2.5	A	0.562154	12.1	P	3.4e-05	14.6	P	0.000272	14.2	P	0.000829	12.2	P	0.009484	8.3	P	0.039607	5.2	P	0.024776
206233_at	283	Glycan-transferase	Gal-T	UDP-Gal:glucosylceramide beta 4 GalT	AF097159.1	Human	7.2699	21	0.4139	13.5	P	0.004807	4.1	P	0.016268	10.1	P	0.005311	9.2	P	0.001852	9.1	P	0.001049	6.1	P	0.045922	6.2	P	0.002862	2.8	A	0.069811	7.1	P	0.002307
214504_at	284	Glycan-transferase	Gal-T/GalNAc-T	ABO blood group (alpha 3 GalNAcTA; alpha 3 GalTB)	NM_020469.1	Human	5.8881	21	0.3852	1.4	A	0.903783	1.8	A	0.863212	1.5	A	0.802772	1.8	A	0.863212	1.3	A	0.915112	0.8	A	0.903783	1.1	A	0.891379	1.7	A	0.877865	1.2	A	0.909579
223374_at	285	Glycan-transferase	Gal-T/GalNAc-T	Beta 3 GalT3 and beta 3 GalNAcT-1 (globoside synthase) Long variant	NM_033169	Human	7.2118	21	0.4026	0.3	A	0.891379	2	A	0.319453	0.1	A	0.97525	2.1	A	0.169578	0.3	A	0.602831	1.3	A	0.506933	0.3	A	0.79298	0.5	A	0.534622	2	A	0.248957
211379_s_at	286	Glycan-transferase	Gal-T/GalNAc-T	Beta 3 GalT3 and beta 3 GalNAcT-1 (globoside synthase) Intermediate length variant	NM_033168	Human	4.7528	21	0.3064	0.2	A	0.855653	1.5	A	0.465375	0.8	A	0.884781	0.6	A	0.642428	0.2	A	0.930204	0.1	A	0.934742	0.3	A	0.602839	0.1	A	0.884939	0.2	A	0.812368
211812_s_at	287	Glycan-transferase	Gal-T/GalNAc-T	Beta 3 GalT3 and beta 3 GalNAcT-1 (globoside synthase) Short variant	NM_003781.2	Human	10.1651	21	0.4921	0.6	A	0.751043	1	A	0.58937	0.1	A	0.992869	0.5	A	0.930249	0.4	A	0.870683	0.4	A	0.957341	0.2	A	0.992902	0.2	A	0.970945	2	A	0.47921
206329_at	288	Glycan-Transferase	GlcNAc Transferase	EXTL1 [GAG Enzyme]	NM_004455.1	Human	6.4514	21	0.3445	0.6	A	0.692864	0.7	A	0.716847	1.3	A	0.616171	4	A	0.357572	1	A	0.493067	0.7	A	0.716862	0.5	A	0.728492	0.9	A	0.344684	0.5	A	0.548413
209537_at	289	Glycan-Transferase	GlcNAc Transferase	EXTL2 [GAG Enzyme]	NM_001439.1	Human	9.9638	21	0.4862	113.5	P	5.3e-05	75.9	P	6.1e-05	82.4	P	4.6e-05	55.4	P	4.6e-05	98.1	P	8.1e-05	67.8	P	3.4e-05	89.8	P	3.4e-05	62	P	3e-05	71.1	P	8.1e-05
211051_s_at	290	Glycan-Transferase	GlcNAc Transferase	EXTL3 [GAG Enzyme]	NM_001440.2	Human	9.7749	21	0.4908	8.9	A	0.271508	7.7	A	0.283153	4.7	A	0.41063	3.9	A	0.451587	1.1	A	0.548413	2.8	A	0.283138	10	A	0.144548	2.8	A	0.534622	8.9	A	0.152599
221131_at	291	Glycan-transferase	GlcNAc-T	alpha 4 GlcNAc T	NM_016161.1	Human	9.0533	21	0.4457	3.7	A	0.096217	3.6	A	0.260091	7.9	P	0.04937	5.1	P	0.02101	3.1	A	0.370625	3.9	A	0.344673	5.8	A	0.084887	3.2	A	0.20702	4.7	A	0.152599
206720_at	292	Glycan-transferase	GlcNAc-T	alpha 6 GlcNAcT (MGAT5)	NM_002410.2	Human	8.7714	21	0.4292	0.6	A	0.925411	1.8	A	0.739893	0.9	A	0.909579	1.3	A	0.772556	0.8	A	0.909579	1.1	A	0.802789	0.7	A	0.98226	2.1	A	0.506933	1.4	A	0.821513
203102_s_at	293	Glycan-transferase	GlcNAc-T	alpha-1,6-mannosyl-glycoproteinbeta-1,2-GlcNAc T	NM_002408.2	Human	7.0032	21	0.4141	301.7	P	3e-05	231.3	P	3e-05	243.1	P	3.4e-05	270.2	P	3e-05	219.2	P	3.4e-05	210.8	P	3e-05	261.6	P	3e-05	173.8	P	3.4e-05	192.5	P	3e-05
201126_s_at	294	Glycan-transferase	GlcNAc-T	Beta 2 GlcNAc T	NM_002406.2	Human	6.5222	21	0.37	78.5	P	3e-05	93.3	P	3e-05	86.1	P	3e-05	100.2	P	3e-05	106.9	P	3.4e-05	106.5	P	3e-05	112.9	P	3e-05	115.4	P	3.4e-05	111.9	P	3e-05
217944_x_at	295	Glycan-transferase	GlcNAc-T	Beta 2 GlcNAc T (POMGnT1)	NM_017739.1	Human	8.1822	21	0.4301	218.7	P	3.4e-05	288.3	P	3.4e-05	251.6	P	3.4e-05	228	P	6.1e-05	248.1	P	4e-05	281	P	4e-05	250.2	P	3.4e-05	222.3	P	4.6e-05	227	P	3.4e-05
AB049584_s_at	296	Glycan-transferase	GlcNAc-T	Beta 3 GlcNAc T2	AB049584	Human	9.6047	21	0.491	20.1	P	8.1e-05	13.5	P	0.000511	12.2	P	0.002307	16.7	P	0.000239	10.1	P	0.000239	6.2	P	0.002571	7.6	P	0.000209	12.5	P	0.000209	11.4	P	0.000239
204856_at	297	Glycan-transferase	GlcNAc-T	Beta 3 GlcNAc T3 (B3GNT3)	NM_014256.1	Human	7.5	21	0.3806	0.8	A	0.946991	4.3	A	0.169578	2.3	A	0.331973	2.6	A	0.668027	2.5	A	0.115219	3.6	A	0.52079	3.5	A	0.283153	1	A	0.870683	2.5	A	0.331973
221240_at	298	Glycan-transferase	GlcNAc-T	Beta 3 GlcNAc T4	NM_030765.1	Human	7.6572	21	0.4013	23.8	P	0.005869	29.6	P	0.003181	30.5	P	0.003919	20.1	P	0.010406	34	P	0.000933	28.2	P	0.001178	27.5	P	0.008635	27.9	P	0.000511	22.8	P	0.002307
225612_at	299	Glycan-transferase	GlcNAc-T	Beta 3 GlcNAc T5 (B3GNT5)	NM_032047	Human	7.6594	21	0.461	0.6	A	0.704968	0.3	A	0.855452	2.1	A	0.52079	7.8	P	0.012485	5	P	0.045922	3.1	A	0.397169	1.7	A	0.493067	1	A	0.58937	1.1	A	0.629375
AB073740_at	300	Glycan-transferase	GlcNAc-T	Beta 3 GlcNAc T6, core3	NM_138706.2	Human	7.1881	21	0.3862	1.1	A	0.963275	0.9	A	0.977172	0.5	A	0.97899	0.4	A	0.995657	0.5	A	0.965983	0.4	A	0.968534	1.3	A	0.891379	0.4	A	0.963275	0.4	A	0.968524
1555962_at	301	Glycan-transferase	GlcNAc-T	Beta 3 GlcNAc T7 (B3GNT7)	NM_145236	Human	3.4304	21	0.24	4.2	A	0.680559	10.5	A	0.451587	4.6	A	0.506933	3.5	A	0.739893	3.7	A	0.575803	7.6	A	0.47921	3.4	A	0.668027	14	A	0.41063	5	A	0.493067
1555962_x_at	302	Glycan-transferase	GlcNAc-T	Beta 3 GlcNAc T7 (B3GNT7)	NM_145236	Human	8.1278	21	0.4374	3.7	A	0.21692	5.9	M	0.056885	8	M	0.056885	1.7	A	0.260107	5.7	A	0.102282	3.8	A	0.248957	1	A	0.493067	3.2	A	0.115237	2.7	A	0.283153
209764_at	303	Glycan-transferase	GlcNAc-T	Beta 4 GlcNAcT (MGAT3)	NM_002409	Human	7.0643	21	0.3729	1.7	A	0.217093	4.1	A	0.260091	2	A	0.534625	5.1	A	0.152599	1.1	A	0.602831	1	A	0.56215	4.2	A	0.307136	0.7	A	0.655316	4.6	A	0.383829
205505_at	304	Glycan-transferase	GlcNAc-T	Beta 6 GlcNAcT	NM_001490.1	Human	7.5452	21	0.3971	41.3	P	5.3e-05	33.8	P	0.000184	35.7	P	0.000141	15.7	P	0.009484	19.6	P	0.006474	21	P	0.002862	24.3	P	0.000161	25.9	P	0.000933	21.5	P	0.000239
220831_at	305	Glycan-transferase	GlcNAc-T	core 2 Beta 6 GlcNAc T3	NM_016591.1	Human	7.781	21	0.4072	0.3	A	0.915129	0.3	A	0.863212	0.6	A	0.307082	0.3	A	0.897718	0.4	A	0.562145	0.5	A	0.830441	0.9	A	0.56215	0.2	A	0.968524	0.4	A	0.877865
209509_s_at	306	Glycan-transferase	GlcNAC-T	Dolichol phosphate GlcNAc-1-P transferase	NM_203316.1	Human	8.1777	21	0.4585	174.4	P	3e-05	170.7	P	3e-05	171.8	P	3e-05	142.3	P	3e-05	159.3	P	0.000398	155.7	P	3e-05	173.4	P	3e-05	167.2	P	3e-05	201.9	P	3e-05
219508_at	307	Glycan-transferase	GlcNAc-T	GlcNAc T3, mucintype	NM_004751.1	Human	9.4461	21	0.474	0.9	A	0.534622	3.5	A	0.129317	2.7	A	0.383829	9.5	P	0.002307	4.8	A	0.069811	4.3	A	0.357572	3.9	A	0.260107	5.1	A	0.260107	5.7	P	0.000398
219797_at	308	Glycan-transferase	GlcNAc-T	GlcNAcT IV (GNT4a), aka MGAT4A	NM_012214.1	Human	7.9618	21	0.411	2.8	P	0.012485	1.2	A	0.283138	2	A	0.271508	2.8	P	0.024768	3.4	A	0.187723	2.3	A	0.160942	1.3	A	0.227444	1.5	A	0.383829	3.7	M	0.053022
220189_s_at	309	Glycan-transferase	GlcNAc-T	GlcNAcT IVb (GNT4b)	NM_014275.1	Human	8.5713	21	0.4288	200.8	P	4e-05	230.5	P	3.4e-05	222.4	P	4e-05	140.4	P	5.3e-05	150.9	P	4e-05	153.7	P	8.1e-05	206	P	4e-05	196.6	P	3.4e-05	198.9	P	4e-05
224598_at	310	Glycan-transferase	GlcNAc-T	GlcNAcT IVb (GNT4b) long variant only	NM_054013	Human	3.9958	21	0.3159	398.9	P	4.6e-05	425.9	P	3.4e-05	415.2	P	3.4e-05	275.7	P	6.1e-05	323.1	P	4.6e-05	369.3	P	4.6e-05	406.1	P	4.6e-05	367.8	P	4.6e-05	385.8	P	4.6e-05
224598_s_at	311	Glycan-transferase	GlcNAc-T	GlcNAcT IVb (GNT4b) long variant only	NM_054013	Human	6.3338	21	0.4844	226.2	P	3e-05	238.9	P	3e-05	256.7	P	3e-05	165.6	P	3e-05	202.9	P	3e-05	208.7	P	3e-05	255.3	P	3e-05	225.9	P	3e-05	236.1	P	3e-05
203188_at	312	Glycan-transferase	GlcNAc-T	I Beta 3 GlcNAc T (B3GNT6)	NM_006876.1	Human	7.9431	21	0.4059	168.6	P	3e-05	195.4	P	3.4e-05	201.1	P	3e-05	119.5	P	3e-05	185.4	P	3e-05	149.9	P	5.3e-05	173.5	P	4.6e-05	166.7	P	3e-05	169.8	P	4e-05
211020_at	313	Glycan-transferase	GlcNAc-T	I Beta 6 GlcNAc T (GCNT2)	L19659.1	Human	10.2279	21	0.4982	1.2	A	0.437851	1.6	A	0.493066	2.8	A	0.383829	0.9	A	0.802772	0.5	A	0.782907	1.2	A	0.465378	0.5	A	0.692864	2.9	A	0.136788	1.1	A	0.534622
230788_s_at	314	Glycan-transferase	GlcNAc-T	I Beta 6 GlcNAc T (GCNT2), aka IGnT2	NM_145649	Human	7.3028	21	0.4333	76.4	P	6.1e-05	79.7	P	5.3e-05	77.2	P	4e-05	51.7	P	7.1e-05	67.7	P	7.1e-05	79.4	P	7.1e-05	91.4	P	5.3e-05	64.8	P	4e-05	56.6	P	3.4e-05
204414_at	315	Glycan-transferase	GlcNAc-T	Large; like-glycosyltransferase	NM_133642	Human	9.3467	21	0.5079	10	P	0.014915	9.1	P	0.039607	9	P	0.013653	4.8	A	0.0962	2.4	A	0.260107	4.5	A	0.169559	9.2	P	0.010401	5.5	A	0.160942	8.2	P	0.024776
227829_at	316	Glycan-transferase	GlcNAc-T	LARGE2, aka GYLTL1B: Glycosyltransferase-like 1B	NM_152312	Human	4.379	21	0.3373	46.7	P	0.002862	56.7	P	0.002571	46.6	P	0.001657	45.2	P	0.003919	72.3	P	0.001049	58.8	P	0.000933	76.1	P	0.00148	60.5	P	0.000652	73.6	P	0.001049
215270_at	317	Glycan-transferase	GlcNAc-T	lunatic fringe (LFNG)	NM_002304.1	Human	5.1243	21	0.3434	3.2	A	0.506933	1.8	A	0.629375	1.3	A	0.655316	2.3	A	0.47921	1.2	A	0.668027	4.5	A	0.187723	1.1	A	0.668027	2	A	0.437855	5.6	A	0.370625
204153_s_at	318	Glycan-transferase	GlcNAc-T	manic fringe (Drosophila) homolog - Long Trans	NM_002405.1	Human	8.2497	21	0.4176	3.4	A	0.506933	3.8	A	0.144548	6.6	A	0.227444	1.5	A	0.739893	1.8	A	0.548413	3.2	A	0.178505	6	A	0.187723	5	A	0.065272	1.9	A	0.47921
204152_s_at	319	Glycan-transferase	GlcNAc-T	manic fringe (Drosophila) homolog - Short Trans	NM 002405	Human	8.7885	21	0.4822	4	A	0.47921	0.6	A	0.925411	0.6	A	0.897718	0.7	A	0.934728	0.8	A	0.772556	3.5	A	0.761949	3.7	A	0.47921	2	A	0.704968	1.1	A	0.877865
238445_at	320	Glycan-transferase	GlcNAc-T	MGAT5B (aka MGAT9)	NM_198955	Human	4.0418	21	0.2654	29	P	0.011404	30.4	P	0.019316	28.6	P	0.010406	14.2	M	0.056885	23.3	A	0.079612	14.8	M	0.056885	23.3	P	0.01774	23.7	P	0.01774	16	A	0.065272
212307_at	321	Glycan-transferase	GlcNAc-T	OGT: O-linked N-acetylglucosamine (GlcNAc) transferase, Long transcript	BF001665	Human	9.967	21	0.4841	119.1	P	3e-05	75.4	P	3e-05	106.1	P	3e-05	125.2	P	3e-05	126	P	3e-05	162.9	P	3e-05	110.4	P	3e-05	75	P	3e-05	90.6	P	3e-05
212307_s_at	322	Glycan-transferase	GlcNAc-T	OGT: O-linked N-acetylglucosamine (GlcNAc) transferase, Long transcript	BF001665	Human	2.5391	21	0.3811	150.2	P	3.4e-05	109.9	P	5.3e-05	155.9	P	7.1e-05	178.5	P	3.4e-05	125.6	P	3.4e-05	169.7	P	3.4e-05	132.5	P	3e-05	115.1	P	0.000239	141.4	P	9.3e-05
207563_s_at	323	Glycan-transferase	GlcNAc-T	OGT: O-linked N-acetylglucosamine (GlcNAc) transferase, Short transcript	NM_181673	Human	9.7642	21	0.4674	102.3	P	3e-05	64.5	P	3e-05	84	P	3e-05	110.5	P	3e-05	77.2	P	3e-05	70.9	P	3e-05	77.4	P	3e-05	73.4	P	3e-05	68.7	P	3e-05
205281_s_at	324	Glycan-transferase	GlcNAc-T	PIG A isoform 1	NM_002641.1	Human	5.7459	21	0.3835	58.2	P	4.6e-05	41.8	P	3.4e-05	55	P	3e-05	41.1	P	4.6e-05	65.2	P	4.6e-05	58.1	P	3.4e-05	68.6	P	7.1e-05	40.4	P	4.6e-05	45.4	P	0.000107
202846_s_at	325	Glycan-transferase	GlcNAc-T	PIG C	NM_002642.1	Human	8.5319	21	0.4281	127.8	P	3e-05	120.6	P	3e-05	122.2	P	3e-05	134.6	P	3e-05	116.4	P	3.4e-05	108.2	P	4e-05	93.6	P	3.4e-05	102.7	P	3e-05	109.7	P	4.6e-05
209625_at	326	Glycan-transferase	GlcNAc-T	PIG H	BC004100.1	Human	9.3939	21	0.4502	104.5	P	4e-05	93.7	P	3e-05	84.1	P	3e-05	125.6	P	3.4e-05	63.4	P	3e-05	49.3	P	3e-05	78.6	P	3e-05	69	P	3e-05	66.3	P	3e-05
221689_s_at	327	Glycan-transferase	GlcNAc-T	PIG-P	AB035745.1	Human	9.4861	21	0.4961	353.9	P	3e-05	281.8	P	3e-05	317.5	P	3e-05	459.9	P	3e-05	270.3	P	3e-05	176.1	P	3e-05	288.4	P	3e-05	310.1	P	3e-05	291.6	P	3e-05
NM_033309_s_at	328	Glycan-transferase	GlcNAc-T	putative Beta 3 GlcNAc T (Hypothetical protein MGC4655)	NM_033309	Human	6.2132	21	0.3848	11.6	P	0.001321	13.5	P	0.000351	14.2	P	0.00148	11.1	P	0.003181	10.9	P	0.000577	11.1	P	0.001178	7.7	P	0.007135	8.2	P	0.00148	8.5	P	0.000272
212968_at	329	Glycan-transferase	GlcNAc-T	radical fringe (Drosophila) homolog	NM_002917	Human	7.746	21	0.3878	49.5	P	0.022828	56	P	0.02101	59.4	P	0.016275	33.5	P	0.011404	49.9	P	0.014915	72.1	P	0.019316	63.4	P	0.011404	54.7	P	0.006474	65.4	P	0.007135
232337_at	330	Glycan-transferase	GlcNAc-T	UDP-GlcNAc:betaGal beta-1,3-N-acetylglucosaminyltransferase 7 (B3GNT7)	NM_145236	Human	7.3567	21	0.4315	5.6	A	0.122135	6.2	A	0.108603	5.4	A	0.248957	7.7	P	0.04937	6.6	A	0.102282	5.9	A	0.248941	3.8	A	0.383829	6.8	P	0.026862	6	A	0.096217
218203_at	331	Glycan-transferase	Glc-T	ALG05	NM_013338	Human	8.0362	21	0.5029	265.6	P	3e-05	211.6	P	3e-05	254.9	P	3e-05	368.8	P	3e-05	252.3	P	3e-05	207.7	P	3e-05	379.4	P	3e-05	313	P	3e-05	313.1	P	3e-05
219649_at	332	Glycan-transferase	Glc-T	ALG06	NM_013339	Human	9.4139	21	0.4789	201.7	P	3e-05	147.7	P	3e-05	180.9	P	4e-05	119.5	P	3e-05	156.5	P	3e-05	172.3	P	3e-05	167.3	P	3e-05	135.7	P	4.6e-05	137.1	P	4.6e-05
203545_at	333	Glycan-transferase	Glc-T	ALG08	NM_024079	Human	10.8755	21	0.5228	435.2	P	3e-05	374.2	P	3e-05	396.4	P	3e-05	320.1	P	3e-05	386.2	P	3e-05	371.3	P	3e-05	374.1	P	3e-05	360.7	P	3e-05	364.9	P	3e-05
1552304_s_at	334	Glycan-transferase	Glc-T	ALG10 Long transcript	NM_032834	Human	6.8574	21	0.4526	13	P	8.1e-05	12.5	P	0.001045	10.2	P	0.000933	7.3	P	0.002569	17.1	P	7.1e-05	7.8	P	0.001321	9.8	P	0.004807	8.5	P	0.001852	16.4	P	0.000107
1552306_s_at	335	Glycan-transferase	Glc-T	ALG10 Short transcript	NM_032834	Human	7.9374	21	0.4048	19.5	P	3.4e-05	18.6	P	3e-05	15.1	P	4e-05	9.2	P	0.000239	11.7	P	4.6e-05	15	P	0.000123	17	P	5.3e-05	12.7	P	4.6e-05	14.9	P	3e-05
204881_at	336	Glycan-transferase	Glc-T	ceramide glucosyltransferase	NM_003358.1	Human	9.0717	21	0.4505	12.4	P	0.002307	7.3	P	0.004807	11.4	P	0.002569	3.9	A	0.108621	9.6	P	0.001657	13.3	P	0.000933	14.4	P	0.000511	12.7	P	9.3e-05	11.9	P	0.000239
222569_at	337	Glycan-transferase	Glc-T	Glc T1 (UGCGL1)	NM_020120	Human	9.0485	21	0.4447	83.3	P	0.000398	82.3	P	0.000652	74.9	P	0.001049	80.3	P	0.000351	70.8	P	0.000736	64.4	P	0.001321	81.8	P	0.000451	70	P	0.000239	71.9	P	0.000309
218801_at	338	Glycan-transferase	Glc-T	Glc T2	NM_020121.2	Human	8.8544	21	0.4306	47.5	P	9.3e-05	24	P	0.000123	38	P	6.1e-05	14.4	P	0.000272	22.4	P	0.001178	21.8	P	0.000123	45.8	P	6.1e-05	27.2	P	9.3e-05	36.8	P	8.1e-05
219521_at	339	Glycan-transferase	GlcUA-T	Beta 3 GlcUA T1 (B3GAT1)	NM_018644.1	Human	8.5633	21	0.4415	3.5	A	0.751043	1.2	A	0.761932	4.1	A	0.534622	0.9	A	0.891379	0.6	A	0.939034	1	A	0.802772	2.8	A	0.739893	6.2	A	0.548413	2.4	A	0.739893
35179_s_at	340	Glycan-transferase	GlcUA-T	Beta 3 GlcUA T3 (glucuronosyltransferase I) (B3GAT3)	NM_012200.2	Human	7.5557	21	0.4748	70.6	P	8.1e-05	88	P	3e-05	81.3	P	4.6e-05	49.9	P	0.000239	52.9	P	6.1e-05	85.4	P	8.1e-05	76.8	P	8.1e-05	43.3	P	9.3e-05	64.1	P	0.000123
221799_at	341	Glycan-transferase	GlcUA-T	CSGlcA-T: KIAA1402 protein/chondroitin sulfate glucuronyltransferase(KIAA1402)	AB037823	Human	6.555	21	0.3809	43.8	P	0.000577	46.6	P	0.000577	39.9	P	0.000736	69.2	P	0.000351	62.5	P	0.000511	68.9	P	0.000107	60.5	P	0.000272	40.1	P	0.000577	53.5	P	0.000184
NM_080742_at	342	Glycan-transferase	GlcUA-T	GlcAT-S	NM_080742	Human	7.623	21	0.4143	1.9	A	0.307136	4.5	M	0.052996	3.5	A	0.102282	4.3	A	0.169578	3	A	0.238068	6.4	A	0.074589	3.2	A	0.178505	2.1	A	0.248941	3	A	0.283138
207126_s_at	343	Glycan-transferase	GlcUA-T	GlcUA T1A (UGT1A6)	NM_000463.1	Human	5.6385	21	0.5016	2.3	A	0.465378	1.9	A	0.642428	3.2	A	0.506933	8.6	A	0.217093	4.7	A	0.465378	6.5	A	0.248957	8.3	A	0.227444	5.4	A	0.451587	2.4	A	0.451587
215125_s_at	344	Glycan-transferase	GlcUA-T	GlcUA T1A1 (UGT1A6)	NM_000463.2	Human	5.5101	16	0.4367	3.2	A	0.250724	0.5	A	0.715285	3.2	A	0.189687	6.6	A	0.127645	5.1	P	0.017001	4.6	A	0.11716	3.9	A	0.35869	3.6	A	0.138765	5.8	P	0.014923
X63359_at	345	Glycan-transferase	GlcUA-T	GlcUA T2B10 (UGT2B10)	X63359	Human	9.3694	21	0.4504	6.5	P	0.026862	8.4	M	0.053022	6.5	P	0.026862	12	P	0.024776	8.8	P	0.008635	9.6	P	0.008635	3.1	A	0.248957	8.5	P	0.036725	7.6	P	0.014915
U59209_at	346	Glycan-transferase	GlcUA-T	GlcUA T2B17 (UGTB17)	NM_001077.2	Human	4.4912	21	0.3502	7.6	P	0.000309	5.5	P	0.002569	4.7	P	9.3e-05	162.9	P	3.4e-05	103.3	P	3e-05	90.2	P	3e-05	20.9	P	3.4e-05	13.8	P	4e-05	16.7	P	6.1e-05
204532_s_at	347	Glycan-transferase	GlcUA-T	UDP glycosyltransferase 1A transcripts	NM_021027.1	Human	6.3129	21	0.5055	4	A	0.227427	0.9	A	0.891379	0.7	A	0.830422	5.5	A	0.506933	6.1	A	0.307136	5.5	A	0.319453	7.7	A	0.217076	2.5	A	0.575808	7.2	A	0.122135
208596_s_at	348	Glycan-transferase	GlcUA-T	UDP glycosyltransferase 1A transcripts, exemplar short	NM_019093.1	Human	7.8651	21	0.4181	7.1	A	0.160942	1.5	A	0.238068	3.5	A	0.197229	7.4	A	0.115237	10.2	A	0.065272	3.4	A	0.397169	10.5	P	0.016275	4.9	A	0.169578	5	A	0.129317
207958_at	349	Glycan-transferase	GlcUA-T	UDP glycosyltransferase 2A1	NM_006798.1	Human	6.3659	21	0.3944	0.7	A	0.548416	1.2	A	0.839076	0.7	A	0.939034	0.1	A	0.993526	1	A	0.534622	0.9	A	0.629384	0.7	A	0.772556	2.1	A	0.248941	0.1	A	0.946978
206505_at	350	Glycan-transferase	GlcUA-T	UDP glycosyltransferase 2B4	NM_021139.1	Human	6.9586	21	0.3456	2.4	A	0.115237	1.4	A	0.144457	1.1	A	0.520806	2	A	0.136788	3.8	P	0.006474	4.7	P	0.009484	1.7	A	0.129299	0.2	A	0.751043	0.8	A	0.493066
AF177274_s_at	351	Glycan-transferase	GlcUA-T	UDP-GlcUA T 2B28 splice 1 or 3 only (UGT2B28)	AF177274	Human	2.9263	10	0.4993	84.7	P	0.002441	57.4	P	0.002441	53.7	P	0.002441	202.2	P	0.002441	650.5	P	0.002441	671.3	P	0.002441	176.4	P	0.003906	90.8	P	0.002441	158.9	P	0.002441
AF177274_x_at	352	Glycan-transferase	GlcUA-T	UDP-GlcUA T 2B28 splice 1 or 3 only (UGT2B28)	AF177274	Human	7.4126	21	0.5006	45.3	P	5.3e-05	45.2	P	0.000184	47.6	P	0.000209	109	P	9.3e-05	596.9	P	6.1e-05	597.8	P	6.1e-05	143.5	P	7.1e-05	71.5	P	0.000272	115.9	P	0.000107
211682_at	353	Glycan-transferase	GlcUA-T	UDP-GlcUA T 2B28 splice 1, 2, or 3 (UGT2B28)	NM_053039.1	Human	6.0669	21	0.3578	18.5	P	3e-05	17.5	P	3e-05	14.4	P	0.000107	23	P	9.3e-05	113.7	P	3.4e-05	128.9	P	3e-05	29.1	P	4e-05	14.7	P	9.3e-05	26.3	P	4.6e-05
AF177273_s_at	354	Glycan-transferase	GlcUA-T	UDP-GlcUA T 2B28 splice 2 only (UGT2B28)	AF177273	Human	4.433	19	0.3701	2.5	A	0.068249	1.6	A	0.48395	2.7	A	0.106106	5.1	P	0.001272	12.7	P	0.000642	8.4	P	0.001881	3.3	A	0.079474	2.4	A	0.246951	2.6	A	0.079495
201995_at	355	Glycan-Transferase	HS GlcNAc/GlcA Transferase	EXT1 HS copolymerase [GAG Enzyme]	NM_000127.1	Human	9.6361	21	0.4638	24.5	P	0.005869	30.2	P	0.000652	24.3	P	0.001321	39.4	P	0.000239	28.3	P	0.000398	21.9	P	0.003181	25.2	P	0.003919	27.3	P	0.001852	26.4	P	0.001049
202012_at	356	Glycan-Transferase	HS GlcNAc/GlcA Transferase	EXT2 HS Copolymerase [GAG Enzyme]	NM_000401.2	Human	9.0696	21	0.4373	88.5	P	3e-05	98.1	P	4e-05	96.1	P	3e-05	90.3	P	3e-05	85.7	P	3.4e-05	78.6	P	3.4e-05	96	P	3e-05	98.2	P	3e-05	90.6	P	3e-05
207316_at	357	Glycan-transferase	hyaluronan synthase	HAS1	NM_001523	Human	6.8462	21	0.3867	1.2	A	0.812277	1.9	A	0.680547	2.6	A	0.692864	1.4	A	0.884763	2.3	A	0.704968	1	A	0.855452	0.5	A	0.963275	1.1	A	0.934728	1.5	A	0.839058
206432_at	358	Glycan-transferase	hyaluronan synthase	HAS2	NM_005328	Human	6.4435	21	0.3675	2.7	M	0.060952	1.7	A	0.129299	0.5	A	0.493067	0.4	A	0.548416	0.8	A	0.751043	0.3	A	0.668027	1.7	A	0.178487	1.9	A	0.424197	0.6	A	0.534622
223541_at	359	Glycan-transferase	hyaluronan synthase	HAS3 isoform a	NM_005329	Human	7.7116	21	0.4319	12.7	P	0.007853	12.2	P	0.007135	14.4	P	0.002307	16.7	P	0.013653	19	P	0.003181	14.9	P	0.024776	16.1	P	0.002571	10.6	P	0.034017	14.5	P	0.001852
1552980_s_at	360	Glycan-transferase	hyaluronan synthase	HAS3 isoform b	NM_138612	Human	5.3042	21	0.4296	21.9	P	0.000933	29.5	P	0.00148	25.4	P	0.007135	33.3	P	0.001852	19.5	P	0.004343	20.4	P	0.001178	27.5	P	0.001851	21.3	P	0.000933	22.3	P	0.000451
225621_at	361	Glycan-transferase	Man-T	ALG02	NM_033087	Human	8.9123	21	0.45	203.8	P	3e-05	174.3	P	3e-05	172.7	P	3e-05	186.8	P	3e-05	112	P	3e-05	114.8	P	3e-05	207.3	P	3e-05	158.4	P	3e-05	175.9	P	3e-05
219374_at	362	Glycan-transferase	Man-T	ALG09	NM_024740	Human	10.5721	21	0.5086	134.2	P	3e-05	121.9	P	3.4e-05	138.8	P	3e-05	171.9	P	3e-05	172.8	P	3e-05	137.5	P	3e-05	139.6	P	3e-05	154.6	P	3e-05	131.4	P	3e-05
AK025456_s_at	363	Glycan-transferase	Man-T	ALG11	AK025456	Human	5.6274	21	0.491	38.4	P	4.6e-05	20.4	P	5.3e-05	33.9	P	4e-05	34	P	6.1e-05	46.5	P	3.4e-05	43.8	P	3.4e-05	48	P	4.6e-05	39.5	P	4.6e-05	56.6	P	3.4e-05
223355_at	364	Glycan-transferase	Man-T	Beta 4 ManT (ALG1)	BC004402.1	Human	6.4584	21	0.3968	70.7	P	0.000652	84.4	P	0.000829	71.7	P	0.000933	63.1	P	0.000933	84.1	P	0.000577	85.5	P	0.000511	104.3	P	0.000451	83.6	P	0.000511	80.1	P	0.000351
237213_at	365	Glycan-transferase	Man-T	DPM 1	NM_003859	Human	6.4461	21	0.379	3.7	P	0.002862	1	A	0.319453	2.1	A	0.115237	1.4	A	0.52079	3.6	P	0.036725	0.6	A	0.655327	1.8	P	0.04267	0.4	A	0.616171	3.1	P	0.022828
209391_at	366	Glycan-transferase	Man-T	DPM2 (My026 protein)	NM_145167.1	Human	6.5479	21	0.397	223.3	P	3e-05	237.3	P	3e-05	205.2	P	3.4e-05	157.2	P	3.4e-05	168.8	P	3.4e-05	179.9	P	3e-05	247.1	P	3e-05	230.7	P	3.4e-05	256.6	P	3e-05
202673_at	367	Glycan-transferase	Man-T	Man T1	NM_003859.1	Human	7.8391	21	0.3857	298.7	P	3e-05	229.2	P	3.4e-05	256.7	P	3e-05	249	P	3e-05	249.3	P	3e-05	286.1	P	3e-05	316.1	P	3e-05	208.1	P	3e-05	262.5	P	3.4e-05
219373_at	368	Glycan-transferase	Man-T	Man T3 (DPM3)	NM_018973.1	Human	5.6749	21	0.3331	422.1	P	3e-05	488.5	P	3e-05	480.2	P	3e-05	463	P	3e-05	453.8	P	3e-05	590.7	P	3e-05	333.4	P	3e-05	475.6	P	3e-05	465.9	P	3e-05
223470_at	369	Glycan-transferase	Man-T	mannosyltransferase PIG-M	NM_145167.1	Human	9.6524	21	0.4708	139.6	P	3.4e-05	111.9	P	3e-05	122.9	P	3e-05	105	P	3.4e-05	102.2	P	3.4e-05	88.3	P	4.6e-05	113.4	P	3e-05	110.5	P	3e-05	121.7	P	3.4e-05
207396_at	370	Glycan-transferase	Man-T	Not56 (D. melanogaster-like protein), aka (ALG3) Asparagine-linked glycosylation 3 homolog (yeast, alpha-1,3-mannosyltransferase)	NM_005787.1	Human	6.2308	21	0.3511	290.7	P	8.1e-05	331	P	6.1e-05	264	P	0.000123	262.8	P	0.000107	262	P	0.000141	233.3	P	0.000141	294.2	P	9.3e-05	300.5	P	7.1e-05	320.5	P	7.1e-05
205452_at	371	Glycan-transferase	Man-T	PIG B	NM_004855.1	Human	8.6054	21	0.4378	99.6	P	3e-05	73.3	P	3e-05	92.1	P	3e-05	102.7	P	3e-05	94.8	P	3e-05	82.9	P	3e-05	84.6	P	3e-05	78.8	P	3e-05	71	P	3e-05
204144_at	372	Glycan-transferase	Man-T	PIG Q	NM_004204.1	Human	5.2743	21	0.2885	31.4	P	0.013653	32.4	P	0.011404	27.6	P	0.014915	23.4	A	0.074589	29.8	P	0.008635	46.9	P	0.007135	45.9	P	0.003181	38.6	P	0.019316	34.8	P	0.010406
220632_s_at	373	Glycan-transferase	Man-T	POMT2 (Protein-O-mannosyltransferase 2 )	NM_013382.1	Human	7.5645	21	0.3849	30.2	P	0.000933	28	P	0.000451	32.1	P	0.000511	36.2	P	0.001048	32.8	P	0.000652	42.8	P	0.000829	34	P	0.000652	25.2	P	0.001852	39.1	P	0.000652
218476_at	374	Glycan-transferase	Man-T	protein-O-Man T1	NM_007171.1	Human	10.2044	21	0.4909	65.4	P	0.000161	75.4	P	0.000161	69.2	P	8.1e-05	48.3	P	0.001178	47	P	0.000209	67.7	P	0.000209	72	P	0.000141	54.6	P	0.000239	64.7	P	7.1e-05
218444_at	375	Glycan-transferase	Man-T	putative alpha ManT (ALG12)	NM_024105.1	Human	6.3532	21	0.3629	45.9	P	0.000351	54.6	P	0.000309	44	P	0.000272	44.6	P	0.000451	39.7	P	0.000351	41.7	P	0.000309	46.8	P	0.000309	37.4	P	0.000577	45.1	P	0.000351
213552_at	376	Glycan-transferase	Miscellaneous	C5 Glucuronyl Epimerase [GAG Enzyme]	NM_015554	Human	7.0397	21	0.3871	17.3	P	9.3e-05	11.3	P	0.000351	12.7	P	8.1e-05	22	P	4e-05	25.2	P	5.3e-05	22.3	P	7.1e-05	17.7	P	0.000511	15.1	P	0.000736	13.9	P	0.000123
200046_at	377	Glycan-transferase	N-glycans-transferase	DAD 1	NM_001344.1	Human	5.2027	21	0.4733	934.2	P	3e-05	919.6	P	3e-05	933.1	P	3e-05	1012.4	P	3e-05	890.3	P	3e-05	738.2	P	3e-05	836.4	P	3e-05	1076.9	P	3e-05	1029.5	P	3e-05
200046_s_at	378	Glycan-transferase	N-glycans-transferase	DAD 1	NM_001344.1	Human	8.3239	21	0.4884	1256.3	P	3e-05	1219.8	P	3e-05	1221.3	P	3e-05	1378.7	P	3e-05	1301.7	P	3e-05	1319.7	P	3e-05	1317.6	P	3e-05	1395.1	P	3e-05	1313.2	P	3e-05
208675_at	379	Glycan-transferase	N-glycans-transferase	dolichyl-diphospho oligosaccharide-protein glycosyltransferase (DDOST)	NM_005216.3	Human	8.9372	21	0.4679	468.6	P	3e-05	507.1	P	3.4e-05	497.4	P	3.4e-05	674.7	P	3e-05	445.1	P	3.4e-05	371.2	P	3.4e-05	488.3	P	3e-05	535.8	P	3e-05	533.1	P	3e-05
201011_at	380	Glycan-transferase	N-glycans-transferase	ribophorin I	NM_002950.1	Human	6.0312	21	0.3484	583.1	P	3e-05	630	P	3e-05	608.4	P	3e-05	565.7	P	3e-05	647.5	P	3e-05	678.4	P	3e-05	675.8	P	3e-05	642.4	P	3e-05	659.9	P	3e-05
208689_s_at	381	Glycan-transferase	N-glycans-transferase	ribophorin II	NM_002951.2	Human	7.5009	21	0.4907	1000.7	P	3.4e-05	961.5	P	3.4e-05	1001.6	P	3.4e-05	823.3	P	3.4e-05	864.3	P	3.4e-05	734	P	3.4e-05	1012.6	P	3.4e-05	1037.3	P	3.4e-05	1051	P	3.4e-05
204542_at	382	Glycan-transferase	Sia-T	ST6GalNAc II	NM_006456.1	Human	9.5861	21	0.4837	1.9	A	0.465378	3.3	A	0.260107	7.7	A	0.079612	7.3	A	0.084887	4.6	A	0.178505	6.8	A	0.227444	4.1	A	0.465375	4.5	A	0.506933	3	A	0.397169
208322_s_at	383	Glycan-transferase	Sia-T	ST3Gal I	NM_003033.1	Human	5.1997	21	0.4019	373.1	P	3e-05	420.3	P	3e-05	388.9	P	3e-05	426.9	P	3e-05	379.4	P	3e-05	400.2	P	3e-05	353.6	P	3e-05	295	P	3e-05	339	P	3e-05
205346_at	384	Glycan-transferase	Sia-T	ST3Gal II	NM_006927.1	Human	7.2471	21	0.3777	7.7	A	0.187723	10.3	P	0.031476	8.4	A	0.079612	13.3	M	0.060966	7.8	A	0.065258	4.8	A	0.248957	7.5	A	0.096217	9.7	P	0.019316	7.2	A	0.144548
225905_at	385	Glycan-transferase	Sia-T	ST3Gal III (SIAT6)	NM_174972.1	Human	8.0881	21	0.4287	37	P	0.003533	41	P	0.002571	38.7	P	0.003919	50	P	0.001178	49.9	P	0.000736	56.3	P	0.000511	30.9	P	0.012485	26.8	P	0.007853	27.9	P	0.006474
203759_at	386	Glycan-transferase	Sia-T	ST3Gal IV (SIAT4C)	NM_006278.1	Human	5.2062	21	0.3744	79.5	P	0.002571	90.8	P	0.001852	100.8	P	0.001321	48.5	P	0.007853	61.7	P	0.003181	63.5	P	0.004343	56.5	P	0.02101	69.8	P	0.002069	62.3	P	0.004343
203217_s_at	387	Glycan-transferase	Sia-T	ST3Gal V (SIAT9)	NM_003896.1	Human	8.904	21	0.4769	26.6	P	0.001852	20.7	P	0.003919	26.5	P	0.001321	16.8	P	0.003533	30.1	P	0.001321	25.6	P	0.002069	26.7	P	0.000829	25.5	P	0.001178	25.5	P	0.005314
210942_s_at	388	Glycan-transferase	Sia-T	ST3Gal VI (SIAT10)	NM_006100.2	Human	9.1229	21	0.4615	0.2	A	0.839058	0.3	A	0.680559	2.1	A	0.370616	1.3	A	0.58937	1.2	A	0.465378	0.2	A	0.915177	0.3	A	0.915112	0.3	A	0.930189	0.3	A	0.692878
201998_at	389	Glycan-transferase	Sia-T	ST6Gal I (SIAT1)	NM_173216.1	Human	8.292	21	0.4139	2.4	A	0.424197	4.2	A	0.169578	5.7	A	0.144475	6.9	P	0.024776	10.9	P	0.00148	9.1	P	0.009484	4.5	A	0.197229	9.9	P	0.007135	8.1	P	0.04267
1555123_at	390	Glycan-transferase	Sia-T	ST6Gal II (SIAT2)	NM_032528.1	Human	10.3873	21	0.5122	0.5	A	0.716877	1.9	A	0.331961	0.5	A	0.534625	1.9	A	0.271432	0.2	A	0.884763	0.5	A	0.52079	2.3	A	0.108621	0.6	A	0.680559	3.1	A	0.248957
227725_at	391	Glycan-transferase	Sia-T	ST6GalNAc I (SIAT7A)	NM_018414.2	Human	9.0468	21	0.4432	124.3	P	3.4e-05	120	P	3e-05	110.7	P	3.4e-05	128.4	P	3.4e-05	270.8	P	3e-05	258.5	P	3e-05	180	P	3e-05	151.7	P	3e-05	168.2	P	3e-05
235334_at	392	Glycan-transferase	Sia-T	ST6GalNAc III	NM_152996	Human	8.7774	21	0.4307	1.4	A	0.506933	0.1	A	0.95409	0.4	A	0.680547	0.5	A	0.616188	0.3	A	0.692878	3.2	A	0.370616	2.4	A	0.122135	0.2	A	0.988596	0.2	A	0.680559
220937_at	393	Glycan-transferase	Sia-T	ST6GalNAc IV (SIAT7D)	NM_014403.1	Human	7.9153	21	0.3981	31.5	P	3.4e-05	35.5	P	5.3e-05	34.7	P	6.1e-05	72	P	3e-05	43.7	P	7.1e-05	38.2	P	4e-05	41.1	P	3e-05	47.2	P	3e-05	44	P	3e-05
BC001201_at	394	Glycan-transferase	Sia-T	ST6GalNAc V (SIAT7E)	NM_030965.1	Human	9.0147	21	0.435	1.1	A	0.41063	0.3	A	0.802772	1.5	A	0.319415	0.5	A	0.575803	0.1	A	0.934728	0.1	A	0.802789	1.9	A	0.260107	2.3	A	0.074589	0.2	A	0.680673
222571_at	395	Glycan-transferase	Sia-T	ST6GalNAc VI (SIAT7F)	NM_013443.3	Human	6.2623	21	0.3704	47.2	P	0.000141	56.1	P	0.000161	42.2	P	7.1e-05	61	P	0.000123	42.9	P	0.000184	50.4	P	0.000209	51	P	0.000107	43.9	P	0.000209	45.2	P	0.000398
210073_at	396	Glycan-transferase	Sia-T	ST8Sia I (SIAT8A)	NM_003034.2	Human	7.6262	21	0.3818	1.1	A	0.506933	1.4	A	0.52079	1.9	A	0.217076	0.7	A	0.562145	1.5	A	0.357572	0.4	A	0.812295	0.1	A	0.884798	3.7	A	0.115237	2.4	A	0.377191
221285_at	397	Glycan-transferase	Sia-T	ST8Sia II (SIAT8B)	NM_006011.1	Human	9.331	21	0.4522	0.5	A	0.847419	3.3	A	0.534622	0.5	A	0.870683	0.8	A	0.847401	0.3	A	0.920388	0.4	A	0.909579	1.1	A	0.739893	0.6	A	0.692864	0.8	A	0.79298
208065_at	398	Glycan-transferase	Sia-T	ST8Sia III (SIAT8C)	NM_015879.1	Human	9.5958	21	0.4649	2.3	A	0.096217	2.4	A	0.319441	2.5	A	0.295018	1.3	A	0.437855	2.3	A	0.248957	0.4	A	0.897735	2.4	A	0.642428	2.1	A	0.271508	2.3	A	0.160924
206925_at	399	Glycan-transferase	Sia-T	ST8Sia IV (SIAT8D)	NM_005668.1	Human	9.4993	21	0.4934	1.4	A	0.451587	0.5	A	0.915112	1.6	A	0.52079	2.2	A	0.465378	0.7	A	0.534622	2	A	0.465373	0.3	A	0.930204	0.2	A	0.863212	0.4	A	0.821495
206258_at	400	Glycan-transferase	Sia-T	ST8Sia V (SIAT8E)	NM_013305.1	Human	8.7998	21	0.4515	0.3	A	0.987515	0.4	A	0.970916	0.8	A	0.655327	1	A	0.751043	3.9	A	0.178505	4.7	A	0.187723	0.6	A	0.920388	0.5	A	0.934728	0.5	A	0.812277
219815_at	401	Glycan-transferase	Sulfo-T	beta-galactose-3-O-sulfo T4 (Gal3ST-4)	NM_024637.1	Human	4.4239	21	0.3523	11.8	A	0.096217	15.6	P	0.031476	15.4	P	0.04267	21.7	P	0.003917	18.4	P	0.011404	23.5	P	0.003533	18.6	P	0.01774	14.1	P	0.008635	17.2	P	0.01774
239647_at	402	Glycan-transferase	Sulfo-T	C4ST3 (CHST13)	NM_152889	Human	4.1342	21	0.255	1.8	A	0.915112	2.5	A	0.79298	2.7	A	0.728492	5.9	A	0.465378	1.8	A	0.847401	2.2	A	0.812277	2.3	A	0.728492	4.7	A	0.548413	5.9	A	0.534622
218927_at	403	Glycan-transferase	Sulfo-T	chondroitin 4-O-Sulfo T2 (CHST12)	NM_018641.1	Human	7.7856	21	0.3809	52.1	P	9.3e-05	55.2	P	8.1e-05	45.1	P	0.000184	83.8	P	7.1e-05	75.6	P	0.000107	73.7	P	8.1e-05	68.5	P	9.3e-05	59.8	P	5.3e-05	62.1	P	8.1e-05
219634_at	404	Glycan-transferase	Sulfo-T	chondroitin 4-Sulfo T (CHST11)	NM_018413.1	Human	8.9776	21	0.4469	4.3	A	0.169578	4.4	A	0.271508	4.7	A	0.534622	3.9	A	0.424197	4.5	A	0.295032	6.3	A	0.169578	4.3	A	0.465378	5.3	A	0.331961	4.4	A	0.331973
209834_s_at	405	Glycan-transferase	Sulfo-T	chondroitin 6-Sulfo T	NM_004273	Human	8.4363	21	0.4562	19.9	P	0.001049	18.2	P	0.000577	22.9	P	0.000511	8.7	P	0.031476	26.1	P	0.002307	20.4	P	0.00148	15.2	P	0.003181	14.4	P	0.001049	13.1	P	0.001321
203066_at	406	Glycan-transferase	Sulfo-T	Chondrotin GalNAC-4-O-sulfate 6-O-sulfotransferase (GalNAc4S6ST)	NM_014863.1	Human	9.9101	21	0.4826	10.3	P	0.001852	11.3	P	0.002571	12.4	P	0.000933	8.3	P	0.01774	6.8	P	0.013653	8.6	M	0.056885	18.2	P	0.003919	17.1	P	0.000209	13.2	P	0.00148
205567_at	407	Glycan-transferase	Sulfo-T	CHST1 carbohydrate (chondroitin 6keratan) Sulfo T1	NM_003654.1	Human	9.3366	21	0.4529	6.1	A	0.079612	5.2	P	0.04591	3.4	A	0.20702	1.2	A	0.716847	4.7	A	0.307136	4.2	M	0.053022	5.1	A	0.115237	3	A	0.283153	4.9	A	0.152599
203921_at	408	Glycan-transferase	Sulfo-T	CHST2 carbohydrate (chondroitin 6keratan)Sulfo T2	NM_004267.1	Human	8.0494	21	0.4192	0.5	A	0.344684	2	A	0.187705	2.4	A	0.090388	6.4	P	0.010401	4.2	P	0.010406	5.1	M	0.05683	8.6	P	0.004343	7.6	P	0.024776	7.1	P	0.026853
208252_s_at	409	Glycan-transferase	Sulfo-T	CHST3 carbohydrate (chondroitin 6keratan)Sulfo T3	NM_004273.1	Human	9.0164	21	0.4664	2.5	A	0.424197	2.2	A	0.38382	0.5	A	0.772573	4.2	A	0.20702	1.9	A	0.47921	4.6	A	0.160942	4.6	M	0.056885	3.9	A	0.102282	6.3	P	0.04937
220446_s_at	410	Glycan-transferase	Sulfo-T	CHST4 carbohydrate (N-acetylglucosamine 6-O)Sulfo T4	NM_005769.1	Human	10.178	21	0.4986	3.9	A	0.410623	4.6	P	0.008635	3.3	A	0.307136	5.8	P	0.022828	2.4	A	0.271447	4.3	A	0.122135	3.1	A	0.260107	3.8	A	0.20702	3.9	A	0.295032
221164_s_at	411	Glycan-transferase	Sulfo-T	CHST5 carbohydrate (N-acetylglucosamine 6-O)Sulfo T5	NM_012126.1	Human	3.2921	21	0.3964	8.9	A	0.20702	8.8	A	0.217093	9.4	A	0.144548	6.2	A	0.238068	1	A	0.451587	9.1	A	0.079596	2.8	A	0.465378	6	A	0.271508	2.2	A	0.283153
221164_x_at	412	Glycan-transferase	Sulfo-T	CHST5 carbohydrate (N-acetylglucosamine 6-O)Sulfo T5	NM_012126.1	Human	8.6061	21	0.4323	8.1	P	0.031476	9.5	A	0.102282	9.1	A	0.065272	7.3	A	0.102282	7.2	A	0.187723	12.5	P	0.026862	10.9	P	0.02101	6.8	A	0.248957	10.2	M	0.056885
223786_at	413	Glycan-transferase	Sulfo-T	CHST6 carbohydrate (N-acetylglucosamine 6-O)Sulfo T6	NM_021615.1	Human	7.8791	21	0.4224	1.6	A	0.903783	0.5	A	0.975224	0.8	A	0.960393	0.5	A	0.994686	1	A	0.925411	0.3	A	0.990516	0.9	A	0.884781	0.6	A	0.97899	0.3	A	0.98226
206756_at	414	Glycan-transferase	Sulfo-T	CHST7 carbohydrate (N-acetylglucosamine 6-O)Sulfo T7	NM_019886.1	Human	8.997	21	0.4417	9	A	0.260107	10	A	0.084887	6.1	A	0.331973	6.4	A	0.271493	4.2	A	0.331973	7	A	0.319441	10	A	0.295032	11.2	A	0.129317	10.8	A	0.096217
32094_s_at	415	Glycan-transferase	Sulfo-T	condoroitin 6-sulfotransferase, complete cds	NM_004273	Human	8.5468	21	0.464	15.8	P	0.000107	17	P	0.000184	15.2	P	3.4e-05	8.6	P	0.000451	14.3	P	3.4e-05	14.3	P	9.3e-05	11.1	P	0.000239	12.1	P	0.000577	14.8	P	0.000107
226314_at	416	Glycan-transferase	Sulfo-T	Dermatan 4-O-GalNAc Sulfo T (D4ST1)	NM_130468	Human	9.5343	21	0.4594	97.9	P	3e-05	98.4	P	3e-05	100.4	P	3.4e-05	90	P	3e-05	92.8	P	4e-05	123.3	P	4.6e-05	90.4	P	3.4e-05	92.8	P	3e-05	84.4	P	3e-05
1553046_s_at	417	Glycan-transferase	Sulfo-T	Gal3ST-2 (GP3ST)	NM_022134	Human	6.3959	21	0.3571	12.6	A	0.178505	11.7	A	0.160942	10.8	A	0.187723	11	M	0.060966	15.7	A	0.115237	17.9	A	0.129317	10.1	A	0.197229	10.6	A	0.325676	12.7	A	0.108621
243965_at	418	Glycan-transferase	Sulfo-T	Gal3ST-3	NM_033036	Human	6.7352	21	0.3798	1.8	A	0.716847	0.9	A	0.870683	3.1	A	0.47921	0.6	A	0.870683	0.7	A	0.925427	0.8	A	0.884763	1.1	A	0.839058	0.8	A	0.855452	0.9	A	0.903783
205670_at	419	Glycan-transferase	Sulfo-T	galactosylceramide Sulfo T (GAL3ST1)	NM_004861.1	Human	6.6583	21	0.383	0.5	A	0.954078	1.2	A	0.751059	1.4	A	0.830422	2.1	A	0.716847	2.1	A	0.728492	1.5	A	0.821495	1.2	A	0.855452	2	A	0.728492	1.4	A	0.782907
203285_s_at	420	Glycan-transferase	Sulfo-T	heparan sulfate 2-O-Sulfo T1	NM_012262.2	Human	7.9697	21	0.4076	17	P	3e-05	14.5	P	3e-05	16.5	P	5.3e-05	23.7	P	3.4e-05	25	P	4.6e-05	22.4	P	3e-05	19.2	P	3e-05	15.4	P	3.4e-05	16.9	P	3e-05
219697_at	421	Glycan-transferase	Sulfo-T	heparan sulfate D-glucosaminyl3-O-Sulfo T2	NM_006043.1	Human	10.3525	21	0.4968	3.9	A	0.178505	2.8	A	0.260107	4	A	0.074589	1.4	A	0.548413	2.2	A	0.248957	5.4	A	0.096217	4.4	M	0.056885	1.6	A	0.397169	1.5	A	0.506933
219985_at	422	Glycan-transferase	Sulfo-T	heparan sulfate D-glucosaminyl3-O-Sulfo T3A1	NM_006042.1	Human	6.8664	21	0.3839	2.4	A	0.096217	0.1	A	0.95733	2	A	0.331961	0.2	A	0.973156	0.2	A	0.982267	1.8	A	0.716862	0.4	A	0.655316	1.9	A	0.20702	1	A	0.739893
221062_at	423	Glycan-transferase	Sulfo-T	heparan sulfate D-glucosaminyl3-O-Sulfo T3B1	NM_006041.1	Human	8.4928	21	0.4702	12.4	A	0.13677	17.2	A	0.069811	15.5	A	0.096217	12.4	A	0.187723	12.4	A	0.115237	9.7	A	0.169578	16.2	P	0.045922	12.4	A	0.079612	13.7	M	0.056885
228206_at	424	Glycan-transferase	Sulfo-T	heparan sulfate D-glucosaminyl3-O-Sulfo T4	NM_006040.1	Human	8.0732	21	0.4285	1.3	A	0.830422	0.7	A	0.939034	1.4	A	0.772556	4.7	A	0.271493	1.7	A	0.668027	5.8	A	0.370625	3.8	A	0.655327	3.1	A	0.575803	2.6	A	0.370625
204065_at	425	Glycan-transferase	Sulfo-T	HNK-1 Sulfo T (CHST10: Carbohydrate sulfotransferase 10)	NM_004854.1	Human	8.1733	21	0.3999	35.5	P	0.000933	47	P	0.000652	44.4	P	0.000184	46.3	P	0.000736	40	P	0.000577	38.6	P	0.000829	27.6	P	0.001177	30	P	0.001657	32.7	P	0.000736
203284_s_at	426	Glycan-transferase	Sulfo-T	HS 2OST [GAG Enzyme]	NM_012262	Human	8.7169	21	0.4496	47.2	P	3.4e-05	25	P	3e-05	39.4	P	3e-05	80.2	P	3.4e-05	64.8	P	3e-05	59.1	P	3.4e-05	39.4	P	3e-05	26.8	P	5.3e-05	36.7	P	5.3e-05
205465_s_at	427	Glycan-transferase	Sulfo-T	HS 3OST-1 [GAG Enzyme]	NM_005114	Human	5.6627	21	0.4134	21.8	M	0.053022	15.4	A	0.248957	21.1	A	0.090421	29.5	P	0.02101	20.4	A	0.108621	12.7	A	0.289049	15.8	A	0.169578	13.2	A	0.169578	22.3	A	0.102282
239547_at	428	Glycan-transferase	Sulfo-T	HS 3OST-3B, from Moderately similar ESTs [GAG Enzyme]	NM_001009606.1	Human	5.6347	21	0.3755	5.2	A	0.47921	4.6	A	0.451587	9.2	A	0.307136	2.3	A	0.548413	1.5	A	0.602831	1.2	A	0.704968	1.1	A	0.642428	3	A	0.616171	1.4	A	0.629375
206997_s_at	429	Glycan-transferase	Sulfo-T	HS 6OST1 [GAG Enzyme]	NM_004807.1	Human	7.0339	21	0.4142	1.1	A	0.751043	1.5	A	0.739893	8.8	A	0.160942	1.4	A	0.704968	1.2	A	0.870683	1.2	A	0.870683	1.4	A	0.772556	2.4	A	0.493067	1.4	A	0.782907
1552767_at	430	Glycan-transferase	Sulfo-T	HS 6OST2 [GAG Enzyme]	NM_147174.2	Human	5.0344	21	0.3846	2	A	0.45158	0.2	A	0.812277	2.5	P	0.029084	4.1	P	0.002862	1.9	A	0.238068	0.4	A	0.751059	1.5	A	0.271447	2	A	0.115219	0.3	A	0.739893
1552767_s_at	431	Glycan-transferase	Sulfo-T	HS 6OST2 [GAG Enzyme]	NM_147174.2	Human	5.2463	21	0.3262	5.9	P	0.001177	7.5	P	0.010406	8.7	P	0.000451	37.2	P	0.000398	20.6	P	0.000184	20.9	P	8.1e-05	8	P	0.001655	8.8	P	0.002069	5.2	P	0.012485
AL138816_at	432	Glycan-transferase	Sulfo-T	HS 6OST3 [GAG Enzyme]	NM_153456.2	Human	3.3938	19	0.4984	0.1	A	0.926312	0.1	A	0.950521	0.2	A	0.954502	3	A	0.451954	0.2	A	0.81201	0.5	A	0.5	0.2	A	0.901083	0.2	A	0.961691	0.5	A	0.740172
AL138816_s_at	433	Glycan-transferase	Sulfo-T	HS 6OST3 [GAG Enzyme]	NM_153456.2	Human	9.2456	21	0.4707	0.8	A	0.863212	0.9	A	0.847401	1	A	0.830422	3.2	A	0.38382	0.8	A	0.716847	0.5	A	0.932517	1.9	A	0.716847	0.5	A	0.884763	1.4	A	0.655316
229714_at	434	Glycan-transferase	Sulfo-T	HS 6OST3 [GAG Enzyme] Long variant	NM_153456.2	Human	7.2122	21	0.4057	0.5	A	0.751043	0.5	A	0.839058	2	A	0.307136	0.4	A	0.821531	2.2	A	0.307136	0.6	A	0.575803	1.1	A	0.751059	0.4	A	0.802789	0.3	A	0.839076
205466_s_at	435	Glycan-transferase	Sulfo-T	HS3ST1 (heparan sulfate D-glucosaminyl3-O-Sulfo T1 precursor)	NM_005114.1	Human	8.0647	21	0.4134	12.3	A	0.074589	13.4	M	0.056885	12.5	M	0.053009	52.1	P	0.002307	16.8	P	0.036725	16.4	P	0.036725	14.2	P	0.036725	9.6	A	0.102282	16.6	P	0.045922
240479_at	436	Glycan-transferase	Sulfo-T	HS3ST5	NM_153612	Human	10.4161	21	0.5029	0.5	A	0.934728	0.7	A	0.79298	0.5	A	0.939034	2.1	A	0.370625	0.8	A	0.493067	0.4	A	0.930219	1.5	A	0.58937	1.7	A	0.668039	0.5	A	0.855452
223737_at	437	Glycan-transferase	Sulfo-T	N-acetylgalactosamine 4-O-Sulfo T2GalNAc4ST-2 (CHST9)	NM_031422.1	Human	7.6884	21	0.3753	0.1	A	0.980684	0.2	A	0.973156	0.4	A	0.802861	0.2	A	0.995193	0.3	A	0.821495	0.3	A	0.920404	0.4	A	0.909579	0.3	A	0.939034	0.1	A	0.995662
221065_s_at	438	Glycan-transferase	Sulfo-T	N-acetylgalactosamine-4-O-Sulfo T (CHST8)	NM_022467.1	Human	6.6132	21	0.3721	1.5	A	0.52079	3.9	A	0.169578	4.3	A	0.217093	5.5	A	0.295032	3	A	0.370625	5.8	A	0.227444	7.4	A	0.217093	3.5	A	0.248957	2.5	A	0.271508
202607_at	439	Glycan-transferase	Sulfo-T	NDST1 (heparan N-deacetylase/N-sulfotransferase-1) [GAG Enzyme]	NM_001543.3	Human	7.5759	21	0.4274	118.5	P	3.4e-05	107.4	P	3e-05	96.9	P	3e-05	97.1	P	3.4e-05	97.8	P	3e-05	108.6	P	3e-05	101.4	P	3e-05	93.2	P	3e-05	95.4	P	3e-05
203916_at	440	Glycan-transferase	Sulfo-T	NDST2 (heparan N-deacetylase/N-sulfotransferase-2) [GAG Enzyme]	NM_003635.1	Human	8.9108	21	0.438	61.1	P	0.00148	54.7	P	0.00148	61.3	P	0.002307	57	P	0.002571	48.5	P	0.000736	46.7	P	0.001852	54.5	P	0.00148	61	P	0.000652	60.4	P	0.000451
220429_at	441	Glycan-transferase	Sulfo-T	NDST3 (heparan N-deacetylase/N-sulfotransferase-3) [GAG Enzyme]	NM_004784.1	Human	8.9505	21	0.4489	0.4	A	0.716862	1.3	A	0.319441	2	A	0.370625	2.2	A	0.178487	2.8	A	0.096184	0.3	A	0.821495	1	A	0.344684	0.4	A	0.761932	1.9	A	0.41063
208334_at	442	Glycan-transferase	Sulfo-T	NDST4 (heparan N-deacetylase/N-sulfotransferase-4) [GAG Enzyme]	NM_022569.1	Human	10.7501	21	0.5215	0.2	A	0.930189	1	A	0.602831	0.9	A	0.616171	1.9	A	0.52079	2.6	A	0.331973	4.6	P	0.04937	0.6	A	0.668027	0.4	A	0.897718	0.5	A	0.761932
205139_at	443	Glycan-transferase	Sulfo-T	uronyl 2-Sulfo T	NM_005715.1	Human	8.5619	21	0.4852	7.3	P	0.00948	6.7	P	0.010406	4.8	P	0.001049	9.9	P	0.000451	11.4	P	0.000351	9.4	P	0.000828	8.1	P	0.00286	8.8	P	0.007135	5.6	P	0.01774
232574_at	444	Glycan-transferase	Xyl-T	xylosyltransferase I (XT-I) [GAG Enzyme]	NM_022166.2	Human	8.2068	21	0.4373	0.3	A	0.751059	0.2	A	0.903951	1	A	0.41063	2.8	A	0.238068	0.6	A	0.739909	0.9	A	0.61618	0.7	A	0.602831	0.3	A	0.930189	1.9	A	0.331973
219401_at	445	Glycan-transferase	Xyl-T	xylosyltransferase II (XT-II) [GAG Enzyme]	NM_022167.1	Human	7.2906	21	0.4219	82.5	P	0.000272	71.1	P	0.000239	86.3	P	0.000123	57.5	P	0.000239	83.2	P	0.000184	97	P	0.000161	62.6	P	0.000309	52.2	P	0.000736	60.9	P	0.000209
204551_s_at	446	Glycoprotein	Serum Glycoprotein	Alpha 2hs glycoprotein	NM_001622	Human	5.8287	21	0.3488	7.5	A	0.136788	6.1	A	0.122117	4.8	A	0.283138	7.2	A	0.115237	4.4	A	0.217093	2.2	A	0.451587	4.6	A	0.307136	1.6	A	0.534622	1.5	A	0.562145
208037_s_at	447	Glycoproteins	Mucins	MadCAM-1	NM_007164.1	Human	7.839	21	0.4181	17.8	P	0.024776	15.8	P	0.026862	15.7	M	0.053022	16.5	P	0.005314	18	P	0.007853	16.3	P	0.004343	16.4	P	0.005314	14	P	0.016275	18.5	P	0.007853
218687_s_at	448	Glycoproteins	Mucins	MUC 13	NM_017648.1	Human	5.6361	21	0.3293	5.9	A	0.115237	4.7	A	0.41063	4	A	0.160942	9.8	A	0.074589	8.8	P	0.009484	8.3	P	0.02101	3.7	A	0.260107	2	A	0.357572	2	A	0.424197
222712_s_at	449	Glycoproteins	Mucins	MUC 13 EST	AW451240	Human	10.4696	21	0.503	3.8	A	0.178505	0.7	A	0.821513	3.8	A	0.248941	2.1	A	0.562145	1	A	0.424197	3	A	0.437855	0.8	A	0.761932	0.7	A	0.728492	1.9	A	0.47921
205432_at	450	Glycoproteins	Mucins	MUC 9 (oviductal glycoprotein 1)	NM_002557.1	Human	9.7878	21	0.477	34.6	P	0.000141	34.3	P	0.000451	39.8	P	0.000239	40.7	P	9.3e-05	36.9	P	0.000107	42	P	0.000107	41.6	P	9.3e-05	34.3	P	0.000209	43.2	P	0.000123
207847_s_at	451	Glycoproteins	Mucins	MUC1, transmembrane	NM_002456.1	Human	7.6119	21	0.4956	4.8	A	0.283153	6.2	A	0.090404	6.4	P	0.039596	10.1	P	0.005314	8.6	P	0.010401	9.3	P	0.013653	5.9	P	0.045922	3.8	A	0.397169	8	A	0.090421
231814_s_at	452	Glycoproteins	Mucins	MUC11, from highly similar EST	AK025404.1	Human	6.8036	21	0.4419	0.9	A	0.739893	0.8	A	0.782907	0.8	A	0.772573	0.4	A	0.994686	0.3	A	0.939034	2.6	A	0.648904	0.6	A	0.877865	0.7	A	0.802789	1.5	A	0.821513
226654_at	453	Glycoproteins	Mucins	MUC12	AF147790.1	Human	8.3538	21	0.4369	1.4	A	0.751043	1	A	0.761949	1.8	A	0.668027	1.6	A	0.692864	0.8	A	0.884763	1	A	0.680547	0.6	A	0.903817	0.8	A	0.839058	2.5	A	0.52079
204673_at	454	Glycoproteins	Mucins	MUC2, intestinaltracheal	NM_002457.1	Human	8.1185	21	0.4545	1.2	A	0.680547	0.8	A	0.925411	1	A	0.884781	1	A	0.761932	0.9	A	0.897718	1.2	A	0.812277	1.2	A	0.668027	1.5	A	0.629375	0.8	A	0.930189
217117_x_at	455	Glycoproteins	Mucins	MUC3	AF007194.1	Human	6.785	21	0.3916	20.2	P	0.036725	15.4	P	0.039607	19.6	P	0.045922	17.3	P	0.045922	16	P	0.016275	16.6	P	0.029093	20.5	P	0.020994	11.9	A	0.069811	18.4	P	0.01774
204895_at	456	Glycoproteins	Mucins	MUC4, tracheobronchial	NM_004532.1	Human	8.4949	21	0.4856	1.1	A	0.739909	5.4	A	0.344684	3.3	A	0.589377	5.7	A	0.238068	1.6	A	0.602831	4.8	A	0.271508	5	A	0.465378	4.4	A	0.437855	4.7	A	0.144548
213432_at	457	Glycoproteins	Mucins	MUC5 B, tracheobronchial	AI697108	Human	6.5826	21	0.4117	1	A	0.95733	1.2	A	0.930189	2.3	A	0.812277	0.9	A	0.954078	1.1	A	0.915112	1.1	A	0.903783	1.5	A	0.897718	1.8	A	0.847401	0.9	A	0.946978
214385_at	458	Glycoproteins	Mucins	MUC5AC	AJ298317	Human	6.9968	21	0.3723	20.5	A	0.102282	19.9	A	0.108621	20.9	A	0.096217	21.8	P	0.039607	16.4	A	0.129317	18.8	A	0.065272	23.7	A	0.084887	16.6	A	0.144548	20.2	P	0.034017
214133_s_at	459	Glycoproteins	Mucins	MUC6, gastric	AI611214	Human	4.8436	21	0.3159	2.8	A	0.655316	6.1	A	0.52079	4.2	A	0.451587	4.8	A	0.424197	2	A	0.629375	6.5	A	0.260107	5.7	A	0.47921	6.1	A	0.271508	1.9	A	0.493067
216359_at	460	Glycoproteins	Mucins	MUC7	L13283.1	Human	9.6124	21	0.4809	1.3	A	0.61618	0.6	A	0.739909	0.2	A	0.716862	1.5	A	0.437855	1.9	A	0.548413	0.2	A	0.909579	0.9	A	0.761932	0.5	A	0.692864	0.3	A	0.954078
217059_at	461	Glycoproteins	Mucins	MUC7	L13283.1	Human	7.2349	21	0.3869	0.1	A	0.990516	1.4	A	0.655316	0.2	A	0.985104	0.2	A	0.847419	0.4	A	0.739893	1	A	0.680547	0.3	A	0.915112	0.2	A	0.925411	0.2	A	0.990516
216671_s_at	462	Glycoproteins	Mucins	MUC8	U14383.1	Human	4.0396	21	0.2423	1.6	A	0.870683	2.8	A	0.79298	1.6	A	0.821495	1.5	A	0.821495	1.6	A	0.939034	2.3	A	0.830422	1.4	A	0.95733	1.5	A	0.821495	1.2	A	0.920404
217295_at	463	Glycoproteins	Mucins	MUC8	U14383.1	Human	6.5081	21	0.4195	9	M	0.060966	6.6	A	0.344673	10.2	M	0.056885	6.3	A	0.136788	8.9	A	0.079612	12.7	M	0.053022	14.6	P	0.026111	8.1	A	0.084887	8.2	A	0.108621
209879_at	464	Glycoproteins	Mucins	PSGL-1 (selectin P ligand)	AI741056	Human	6.512	21	0.4263	1	A	0.782907	1	A	0.739909	1.5	A	0.704982	2.8	A	0.761932	2.3	A	0.616171	4.6	A	0.260107	0.9	A	0.855452	0.6	A	0.983725	1	A	0.830422
231813_s_at	465	intracellular protein transport	Golgi tethering factor	COG1- Long	NM_018714	Human	5.543	21	0.363	12.3	P	0.026862	11.2	P	0.003181	12.1	P	0.004807	13.8	P	0.005869	10	P	0.019316	6.5	P	0.005314	6.2	A	0.079612	15.5	P	0.014915	10.9	P	0.001177
227784_s_at	466	intracellular protein transport	Golgi tethering factor	COG1- Short	NM_018714	Human	8.8109	21	0.467	79.5	P	3e-05	77.1	P	3e-05	72.5	P	3.4e-05	109.7	P	3e-05	67.3	P	3.4e-05	49	P	3.4e-05	76.1	P	3e-05	87.8	P	3e-05	80.6	P	3e-05
203073_at	467	intracellular protein transport	Golgi tethering factor	COG2	NM_007357	Human	8.213	21	0.4436	116.7	P	4.6e-05	112.8	P	6.1e-05	106	P	5.3e-05	137.4	P	4e-05	99	P	3.4e-05	94.2	P	5.3e-05	97.1	P	6.1e-05	89.6	P	5.3e-05	98.7	P	4.6e-05
223450_at	468	intracellular protein transport	Golgi tethering factor	COG3	NM_031431	Human	3.9023	21	0.5038	144.9	P	3.4e-05	87	P	3e-05	106.5	P	4.6e-05	217.6	P	3.4e-05	81.2	P	3e-05	61	P	7.1e-05	128.9	P	3e-05	130.7	P	3e-05	147.5	P	3e-05
223450_s_at	469	intracellular protein transport	Golgi tethering factor	COG3	NM_031431	Human	6.8981	21	0.3554	31	P	3e-05	24	P	0.000123	26.3	P	4e-05	43.8	P	3.4e-05	21.5	P	9.3e-05	21.8	P	9.3e-05	34.4	P	3e-05	25.6	P	4e-05	27.6	P	3e-05
212189_at	470	intracellular protein transport	Golgi tethering factor	COG4	NM_015386	Human	7.8054	21	0.3737	166.5	P	4e-05	176.1	P	5.3e-05	166.1	P	5.3e-05	141.9	P	4e-05	178.3	P	4e-05	238.2	P	4e-05	190.6	P	4.6e-05	166	P	3.4e-05	171.9	P	4e-05
203629_at	471	intracellular protein transport	Golgi tethering factor	COG5 - Possible Long trans	NM_006348	Human	6.2396	21	0.3578	24.6	P	7.1e-05	20	P	0.000123	21.9	P	6.1e-05	29.1	P	5.3e-05	17.5	P	4.6e-05	16.9	P	4e-05	17.7	P	3e-05	13.4	P	3.4e-05	17	P	0.000184
203630_s_at	472	intracellular protein transport	Golgi tethering factor	COG5 - short trans	NM_006348	Human	9.4762	21	0.4618	129.8	P	3e-05	87.5	P	3e-05	112.2	P	3e-05	131.9	P	3e-05	93.9	P	3e-05	68.5	P	3e-05	76.1	P	3e-05	89.8	P	3e-05	91.7	P	4e-05
225769_at	473	intracellular protein transport	Golgi tethering factor	COG6--18621	NM_020751	Human	7.101	21	0.4032	60.2	P	3.4e-05	33.5	P	3e-05	45.4	P	7.1e-05	65.6	P	4e-05	46.3	P	4e-05	36.4	P	6.1e-05	67.1	P	4.6e-05	49.5	P	6.1e-05	53.4	P	3.4e-05
213190_at	474	intracellular protein transport	Golgi tethering factor	COG7	NM_153603	Human	9.0165	21	0.4558	51.1	P	0.000141	48.8	P	0.000161	54.7	P	0.000107	45.6	P	0.000161	36	P	0.000107	37.2	P	0.000107	50.2	P	0.000123	52.5	P	7.1e-05	47.8	P	5.3e-05
219575_s_at	475	intracellular protein transport	Golgi tethering factor	COG8	NM_032382	Human	8.6461	21	0.4262	235.9	P	3e-05	240.9	P	3e-05	217.9	P	3e-05	242.5	P	3e-05	220.1	P	3e-05	303.7	P	3e-05	324	P	3e-05	211.5	P	3e-05	282.3	P	3e-05
224716_at	476	Miscellaneous	Nuc. Transporter	PAPS transporter (Slc35b1)	BG163267	Human	8.0804	21	0.4566	269.1	P	3e-05	311.1	P	3e-05	278.8	P	3e-05	187.4	P	3e-05	234.9	P	3e-05	270.5	P	3.4e-05	271.7	P	3e-05	305.8	P	3e-05	293.2	P	3e-05
205750_at	477	NEW MUCIN	NEW MUCIN	biphenyl hydrolase-like (serine hydrolase; breast epithelial mucin-associated antigen)	X81372	Human	6.9586	21	0.4405	158.5	P	0.000161	151.4	P	0.000161	168.8	P	0.000141	162.7	P	0.000209	125.9	P	0.000184	126.2	P	7.1e-05	117.1	P	0.000272	125.8	P	0.000239	112.5	P	0.000123
200752_s_at	478	NEW MUCIN	NEW MUCIN	calpain 1, (mu/I) large subunit	X04366	Human	5.2591	21	0.3421	86.9	P	0.001178	91.2	P	0.000829	83.7	P	0.002069	83.9	P	0.000123	91.9	P	0.000107	78.7	P	0.000351	90.9	P	0.000652	83	P	0.000511	88.4	P	0.001049
208654_s_at	479	NEW MUCIN	NEW MUCIN	CD164 antigen, sialomucin, Intermediate transcript	AF106518	Human	8.1019	21	0.4194	299.5	P	4.6e-05	167.9	P	3.4e-05	203.1	P	3e-05	200.2	P	4.6e-05	146.7	P	3e-05	94.9	P	3.4e-05	188.2	P	3e-05	197.5	P	3.4e-05	208.3	P	3e-05
208405_s_at	480	NEW MUCIN	NEW MUCIN	CD164 antigen, sialomucin, Long transcript	AF106518	Human	7.6069	21	0.3921	584.8	P	3e-05	380.4	P	3e-05	482.7	P	3e-05	417.4	P	3e-05	367.7	P	3e-05	282.1	P	3e-05	479.9	P	3e-05	423.2	P	3e-05	423.3	P	3e-05
208653_s_at	481	NEW MUCIN	NEW MUCIN	CD164 antigen, sialomucin, Short transcript	AF106518	Human	4.6185	21	0.354	141.1	P	5.3e-05	108.1	P	7.1e-05	106.5	P	4.6e-05	100.8	P	0.000123	106	P	6.1e-05	86.9	P	4.6e-05	147.7	P	4.6e-05	105.8	P	4.6e-05	143.8	P	9.3e-05
NM_207397_at	482	NEW MUCIN	NEW MUCIN	CD164 sialomucin-like 2	NM_207397 , AY358761	Human	8.3562	21	0.4402	19.2	A	0.20702	16.2	A	0.248957	26.3	M	0.053022	21.9	A	0.108621	22	A	0.144548	36.5	M	0.053022	25.5	A	0.074589	24.7	A	0.065272	23.8	A	0.108621
219025_s_at	483	NEW MUCIN	NEW MUCIN	CD248 antigen, endosialin	NM_020404 , AF279142	Human	7.3654	21	0.4051	6.1	A	0.238068	9.2	A	0.096217	5.8	A	0.357572	2.2	A	0.437855	8.9	A	0.271508	5.4	A	0.437855	2.2	A	0.52079	1.3	A	0.642428	5.7	A	0.331973
207111_at	484	NEW MUCIN	NEW MUCIN	egf-like module containing, mucin-like, hormone receptor-like 1	X81479	Human	9.7893	21	0.473	0.7	A	0.839058	0.2	A	0.930189	1.3	A	0.739893	3.1	A	0.548413	0.7	A	0.802772	0.6	A	0.870683	1.9	A	0.751043	2.4	A	0.575803	1	A	0.562145
232009_at	485	NEW MUCIN	NEW MUCIN	egf-like module containing, mucin-like, hormone receptor-like 2	AF114491	Human	7.639	21	0.4132	1.1	A	0.397169	0.2	A	0.751059	3.7	A	0.144548	1.3	A	0.493067	0.3	A	0.95063	1.3	A	0.506933	0.6	A	0.575803	1	A	0.534622	0.1	A	0.991382
207610_s_at	486	NEW MUCIN	NEW MUCIN	egf-like module containing, mucin-like, hormone receptor-like 2, Possible short transcript	AF114491	Human	9.8954	21	0.484	0.4	A	0.812295	1	A	0.782924	2.1	A	0.534625	2	A	0.397169	2	A	0.493067	2.3	A	0.562145	2.8	A	0.424197	3.4	A	0.238068	3.7	A	0.238068
210724_at	487	NEW MUCIN	NEW MUCIN	egf-like module containing, mucin-like, hormone receptor-like 3	NM_032571, AF239764	Human	7.4133	21	0.3895	2.4	A	0.129228	0.5	A	0.802789	5.8	A	0.178505	3	A	0.152599	2.9	A	0.370625	3.3	A	0.383829	2.5	A	0.437851	0.9	A	0.562145	1.1	A	0.716847
AF489700_at	488	NEW MUCIN	NEW MUCIN	egf-like module containing, mucin-like, hormone receptor-like 4	AF489700	Human	8.9556	21	0.474	0.6	A	0.830422	0.5	A	0.884763	2.5	A	0.197211	0.5	A	0.792998	0.4	A	0.847401	0.4	A	0.855543	0.4	A	0.934728	0.8	A	0.548416	0.4	A	0.79298
235372_at	489	NEW MUCIN	NEW MUCIN	Fc receptor-like and mucin-like 1	NM_032738, AF531423	Human	8.5411	21	0.4385	3.7	A	0.465378	4	A	0.370625	1	A	0.629375	9.9	P	0.013653	1	A	0.680547	0.4	A	0.903783	1.3	A	0.680547	5.9	A	0.331973	2.1	A	0.370625
238452_at	490	NEW MUCIN	NEW MUCIN	Fc receptor-like and mucin-like 2	NM_152378, AY670683	Human	8.1144	21	0.427	14.9	P	0.000398	15.6	P	0.000209	13.6	P	8.1e-05	19	P	9.3e-05	12.4	P	0.000239	17.5	P	0.000184	7.5	P	0.003181	13.5	P	8.1e-05	8.2	P	0.001852
209087_s_at	491	NEW MUCIN	NEW MUCIN	melanoma cell adhesion molecule, Long transcript	NM_006500, X68264	Human	5.8204	21	0.3554	1	A	0.629375	0.5	A	0.891379	3.4	A	0.465375	5	A	0.152599	2.6	A	0.397169	7.9	P	0.045922	2.7	A	0.383829	0.9	A	0.716847	0.8	A	0.668027
209086_s_at	492	NEW MUCIN	NEW MUCIN	melanoma cell adhesion molecule, Short transcript	NM_006500, X68264	Human	5.2471	21	0.4252	0.6	A	0.86323	1	A	0.782924	1.3	A	0.655316	0.4	A	0.954078	2.6	A	0.437855	0.6	A	0.884763	0.6	A	0.946991	0.9	A	0.772573	0.8	A	0.847401
227241_s_at	493	NEW MUCIN	NEW MUCIN	mucin 15	NM_145650	Human	8.534	21	0.4503	1.6	A	0.692878	0.4	A	0.909579	0.2	A	0.95063	1.2	A	0.772573	0.2	A	0.994134	0.2	A	0.977213	0.4	A	0.946991	0.6	A	0.739893	0.3	A	0.943115
227238_s_at	494	NEW MUCIN	NEW MUCIN	mucin 15, Possible long transcript	NM_145650	Human	7.9871	21	0.3976	0.5	A	0.920388	0.7	A	0.897718	0.7	A	0.839149	0.5	A	0.821495	0.8	A	0.891379	0.3	A	0.982274	0.2	A	0.989599	0.2	A	0.998343	0.4	A	0.95733
220196_at	495	NEW MUCIN	NEW MUCIN	mucin 16	AF361486	Human	10.0562	21	0.4825	0.8	A	0.863212	1.7	A	0.680547	0.9	A	0.839058	4.5	A	0.52079	2.6	A	0.562145	2.1	A	0.668027	1	A	0.751043	1	A	0.680547	2.9	A	0.562145
232321_at	496	NEW MUCIN	NEW MUCIN	mucin 17, Long transcript	AF430017	Human	9.8185	21	0.4816	4.7	P	0.000271	7.1	P	0.000828	4.3	P	0.026862	4.6	A	0.102282	2.6	A	0.115237	3.8	P	0.042659	5.2	P	0.019316	7.4	P	0.000577	2.9	A	0.169578
232407_at	497	NEW MUCIN	NEW MUCIN	mucin 17, Short transcript	AF430017	Human	9.3038	21	0.4556	1.4	A	0.383829	6.1	A	0.102282	4.4	A	0.187723	4.4	A	0.187723	4.6	A	0.136788	1.3	A	0.424192	2.8	A	0.397169	4.9	A	0.197229	3.4	A	0.344684
1553436_at	498	NEW MUCIN	NEW MUCIN	mucin 19	NM_173600, AY236870	Human	9.7963	21	0.4908	2.8	A	0.602839	0.2	A	0.991365	0.3	A	0.877865	0.2	A	0.968534	1.6	A	0.451587	1	A	0.575803	0.5	A	0.877865	0.2	A	0.915112	0.9	A	0.629375
226622_at	499	NEW MUCIN	NEW MUCIN	mucin 20	NM_152673, AB037780	Human	7.9674	21	0.4364	21.4	P	0.001049	24	P	0.000933	21.9	P	0.000511	75.5	P	8.1e-05	47.9	P	0.000141	50.5	P	0.000141	30	P	0.000577	33.4	P	0.000309	31.2	P	0.000272
219796_s_at	500	NEW MUCIN	NEW MUCIN	mucin and cadherin-like, transcript variant 1	NM_021924, AF258675	Human	5.1178	21	0.3142	2.8	A	0.761932	5.9	A	0.629375	1.9	A	0.812277	1.3	A	0.930189	1	A	0.877865	2.2	A	0.739909	2	A	0.751043	2.2	A	0.802772	2.2	A	0.751043
220074_at	501	NEW MUCIN	NEW MUCIN	mucin and cadherin-like, transcript variant 2	NM_017717	Human	6.8027	21	0.4098	1	A	0.973147	0.6	A	0.995193	0.6	A	0.994686	0.8	A	0.987515	1	A	0.977172	0.9	A	0.993526	1.1	A	0.975224	0.6	A	0.997138	0.8	A	0.987515
219952_at	502	NEW MUCIN	NEW MUCIN	mucolipin 1	AF249319	Human	5.5007	21	0.4209	73.4	P	0.002307	76.9	P	0.001852	78.4	P	0.00148	77.4	P	0.001321	91	P	0.000829	92.7	P	0.000829	88.1	P	0.00148	69.2	P	0.00148	88.9	P	0.001049
230110_at	503	NEW MUCIN	NEW MUCIN	mucolipin 2, Long transcript	NM_153259, AK094010	Human	6.4358	21	0.4587	22.6	P	3e-05	16.8	P	0.000123	19.2	P	3.4e-05	21.6	P	3e-05	31.8	P	3e-05	34.2	P	3e-05	13.6	P	3e-05	13.1	P	0.000141	14.8	P	5.3e-05
1555465_at	504	NEW MUCIN	NEW MUCIN	mucolipin 2, Short transcript	NM_153259, AK094010	Human	9.6302	21	0.4948	7.3	P	0.02101	7.2	P	0.039607	3.4	A	0.217093	5.6	P	0.013653	5	A	0.122135	3.8	A	0.534625	6.3	P	0.039585	2.5	A	0.331961	2.8	A	0.227444
229797_at	505	NEW MUCIN	NEW MUCIN	mucolipin 3, Long transcript	NM_018298, AF475085	Human	6.5967	21	0.3989	2.3	A	0.144548	1.7	A	0.295004	1.3	A	0.370625	0.5	A	0.397161	1.4	A	0.238068	4	M	0.056885	2.7	A	0.069796	1.8	A	0.283153	2.5	A	0.090404
220484_at	506	NEW MUCIN	NEW MUCIN	mucolipin 3, Short transcript	NM_018298, AF475085	Human	9.2374	21	0.4568	1.8	A	0.47921	0.4	A	0.909596	0.1	A	0.960393	0.4	A	0.739893	0.1	A	0.995193	0.2	A	0.877865	1.6	A	0.465375	0.4	A	0.847419	0.3	A	0.934728
1552280_at	507	NEW MUCIN	NEW MUCIN	T-cell immunoglobulin and mucin domain containing 4	NM_138379, BC008988	Human	9.0499	21	0.4802	0.5	A	0.716847	0.5	A	0.772556	3.2	A	0.197229	0.8	A	0.562145	0.5	A	0.642428	3.2	A	0.096217	1	A	0.616171	0.6	A	0.680547	1.3	A	0.295032
206716_at	508	NEW MUCIN	NEW MUCIN	uromodulin (uromucoid, Tamm-Horsfall glycoprotein)	M17778	Human	10.259	21	0.4945	1.1	A	0.802772	4	A	0.548413	1	A	0.79298	1.4	A	0.668027	0.7	A	0.761949	0.7	A	0.909579	2.4	A	0.534622	0.8	A	0.830422	3.2	A	0.319453
224215_s_at	509	Notch pathway	Notch Ligands	Delta1- Long Trans	NM 005618	Human	7.4276	21	0.4066	15	P	0.000736	9.9	P	0.002069	13.1	P	0.000272	5.4	P	0.000933	8.6	P	0.000577	8.2	P	0.000829	12.4	P	0.003533	10.4	P	0.000451	14.4	P	5.3e-05
227938_s_at	510	Notch pathway	Notch Ligands	Delta1- Short trans	NM 005618	Human	5.9069	21	0.357	6.5	A	0.357572	2.4	A	0.52079	2.1	A	0.424197	9.3	A	0.357572	11.2	A	0.20702	3.6	A	0.52079	6.8	A	0.295032	7.2	A	0.283153	11.5	A	0.136788
219537_s_at	511	Notch pathway	Notch Ligands	Delta3 - Long trans	NM 016941	Human	6.2298	21	0.3855	116.2	P	0.000123	132.8	P	0.000107	132.7	P	0.000107	178.2	P	4.6e-05	160.5	P	8.1e-05	123.7	P	0.000107	116.1	P	0.000107	140.2	P	9.3e-05	149.6	P	0.000107
222898_s_at	512	Notch pathway	Notch Ligands	Delta3 - Short trans	NM 016941	Human	6.5933	21	0.3587	1.4	A	0.728492	0.6	A	0.920388	1.4	A	0.772556	1.1	A	0.79298	1.5	A	0.602831	1.5	A	0.716847	1.5	A	0.802772	1.4	A	0.716847	0.7	A	0.95063
223525_at	513	Notch pathway	Notch Ligands	Delta4	NM 019074	Human	6.1602	21	0.3601	12.7	P	0.019316	14.3	P	0.004343	12.9	P	0.022828	12.4	P	0.013653	9.8	P	0.003181	20.2	P	0.014915	13.5	P	0.001852	16.3	P	0.001657	9.8	P	0.04937
209099_s_at	514	Notch pathway	Notch Ligands	Jagged1 - Long trans	NM 000214	Human	7.3911	21	0.3721	191.3	P	3e-05	142.6	P	3e-05	150	P	3e-05	60.3	P	3e-05	42.4	P	3e-05	48.8	P	4.6e-05	111.6	P	3e-05	77.8	P	3e-05	96.9	P	3e-05
209098_s_at	515	Notch pathway	Notch Ligands	Jagged1 - Medium Length trans	NM 000214	Human	6.931	21	0.3935	57.1	P	4e-05	40.5	P	8.1e-05	38.6	P	4.6e-05	21.8	P	0.000141	9.3	P	0.002069	8.7	P	0.007135	26.4	P	0.000184	31	P	0.000123	23.2	P	0.000184
209097_at	516	Notch pathway	Notch Ligands	Jagged1 - Short trans	NM 000214	Human	4.5998	21	0.4242	12.4	A	0.152599	11.3	A	0.096217	12	P	0.029093	7.9	A	0.248957	6.5	A	0.397169	11.5	A	0.152581	12.4	A	0.144548	3.8	A	0.451587	11.3	M	0.056885
209097_s_at	517	Notch pathway	Notch Ligands	Jagged1 - Short trans	NM 000214	Human	5.1017	21	0.4213	0.7	A	0.437855	0.6	A	0.56215	3.8	A	0.248957	2.3	A	0.451587	2	A	0.397161	0.5	A	0.642428	2.6	A	0.344684	1	A	0.52079	4.6	A	0.283153
209784_s_at	518	Notch pathway	Notch Ligands	Jagged2	NM 002226	Human	7.7983	21	0.3983	160.6	P	3e-05	159.4	P	3e-05	170.2	P	3e-05	132.5	P	3e-05	209	P	3e-05	232.4	P	3e-05	161.5	P	3e-05	155.5	P	3e-05	163.5	P	3e-05
218902_at	519	Notch pathway	Notch Receptors	Notch1	NM 017617	Human	5.7568	21	0.3448	46.2	P	4.6e-05	42.7	P	3e-05	38.4	P	7.1e-05	58.1	P	3e-05	42.5	P	4.6e-05	58.6	P	3e-05	45.8	P	3e-05	43.1	P	3e-05	46	P	3e-05
202445_s_at	520	Notch pathway	Notch Receptors	Notch2- Long	NM 024408	Human	7.0597	21	0.3907	6.4	P	0.034017	6	P	0.008635	5.1	P	0.026862	6.1	P	0.004804	5.7	P	0.003181	8.5	P	0.013653	6.4	P	0.029093	7.4	P	0.001178	7.2	P	0.001178
212377_s_at	521	Notch pathway	Notch Receptors	Notch2 -Short	NM 024408	Human	8.4197	21	0.4556	87.7	P	3e-05	70.5	P	3.4e-05	76.6	P	3e-05	80.3	P	3.4e-05	77.9	P	3e-05	76.5	P	3e-05	76.9	P	3e-05	78	P	3e-05	74.8	P	3e-05
203238_s_at	522	Notch pathway	Notch Receptors	Notch3 - Long Trans	NM 000435	Human	7.7314	21	0.4694	61.1	P	4e-05	60.1	P	4e-05	56.4	P	0.000123	59.8	P	4.6e-05	82.6	P	3.4e-05	84.4	P	0.000107	45.2	P	0.000123	77.5	P	3e-05	63.7	P	5.3e-05
203237_s_at	523	Notch pathway	Notch Receptors	Notch3 - Short Trans	NM 000435	Human	6.5294	21	0.3732	8.5	A	0.437855	7.3	A	0.437855	13	A	0.187723	18.7	A	0.122135	16	A	0.307136	17.1	A	0.197229	10.3	A	0.260107	13	A	0.197229	8.9	A	0.383829
205247_at	524	Notch pathway	Notch Receptors	Notch4	NM 004557	Human	7.0219	21	0.3738	5.2	A	0.102282	7	A	0.108621	5.4	M	0.056885	3.8	A	0.248941	5	A	0.169578	3.9	A	0.129317	5.5	P	0.024768	7.2	A	0.084887	6.5	A	0.129317
218389_s_at	525	Notch pathway	Notch Target Genes	APH1	NM 016022	Human	8.191	21	0.4302	286.1	P	3e-05	300.2	P	3e-05	283.9	P	3e-05	324.3	P	3e-05	314.3	P	3e-05	311.7	P	3e-05	335.9	P	3e-05	320.1	P	3e-05	318.6	P	3e-05
203395_s_at	526	Notch pathway	Notch Target Genes	Hes1- Long Trans	NM 005524	Human	6.672	21	0.375	40.1	P	0.000577	40.4	P	0.000398	35.7	P	0.000652	35.5	P	0.000451	48.7	P	0.000398	53.9	P	0.000652	32.1	P	0.000309	34.1	P	0.000577	47.8	P	0.000511
203394_at	527	Notch pathway	Notch Target Genes	Hes1- Short trans	NM 005524	Human	6.3682	21	0.4835	2.2	A	0.616171	2.4	A	0.56215	5.7	A	0.283138	2.5	A	0.493067	0.9	A	0.655316	4.6	A	0.283153	2.2	A	0.56215	3.1	A	0.534622	1.4	A	0.534622
224548_at	528	Notch pathway	Notch Target Genes	Hes7	NM 032580	Human	4.3666	21	0.2707	15.5	M	0.053022	14.2	P	0.04937	12.6	A	0.084887	11.1	A	0.136788	14.5	M	0.060966	13.4	A	0.084887	12	A	0.096217	9.2	A	0.122117	11.8	A	0.102282
208759_at	529	Notch pathway	Notch Target Genes	Nicastrin	NM 015331	Human	7.4847	21	0.4196	54	P	0.000123	48.3	P	0.000239	43.2	P	0.000652	59	P	0.000161	54	P	0.000309	52.5	P	0.003181	45.5	P	0.000577	76.3	P	9.3e-05	43.5	P	0.000161
218302_at	530	Notch pathway	Notch Target Genes	PEN2	NM 172341	Human	8.5018	21	0.4525	380.9	P	3e-05	439.5	P	3e-05	434.9	P	3e-05	440.6	P	3e-05	379.3	P	3e-05	351.2	P	3e-05	347.1	P	3e-05	429.5	P	3e-05	418.5	P	3e-05
203460_at	531	Notch pathway	Notch Target Genes	PS1 - Long Trans	NM 007318	Human	9.6662	21	0.505	153.5	P	3.4e-05	141.9	P	3.4e-05	155.4	P	3e-05	170.7	P	3.4e-05	143.9	P	3e-05	162.4	P	3.4e-05	159.6	P	3e-05	145.5	P	3e-05	150.3	P	3e-05
207782_at	532	Notch pathway	Notch Target Genes	PS1 - Short Trans	NM 007318	Human	3.6098	21	0.388	1.3	A	0.772556	1	A	0.830422	0.7	A	0.821513	1.1	A	0.761932	4	A	0.548413	1.3	A	0.655316	0.8	A	0.960393	1	A	0.751043	5.2	A	0.506933
207782_s_at	533	Notch pathway	Notch Target Genes	PS1 - Short Trans	NM 007318	Human	8.6119	21	0.4776	38.5	P	0.000239	25.9	P	0.000736	35	P	0.000829	37.1	P	0.000451	21.7	P	0.003919	16.5	P	0.009484	22	P	0.004807	35	P	0.000736	31.2	P	0.000451
204262_s_at	534	Notch pathway	Notch Target Genes	PS2 - Long Trans	NM 000447	Human	5.3367	21	0.3623	66.2	P	0.000398	56.1	P	0.000511	61.5	P	0.000511	55.4	P	0.000511	46.6	P	0.000511	53.1	P	0.000736	80.5	P	0.000351	50.8	P	0.000511	70.1	P	0.000351
204261_s_at	535	Notch pathway	Notch Target Genes	PS2 - Short Trans	NM 000447	Human	4.4787	19	0.3373	11.4	P	0.007049	7.5	A	0.085619	6	P	0.035078	8.6	A	0.079495	4.9	A	0.532074	6	A	0.563941	8.6	A	0.157195	7.3	A	0.259828	8.3	M	0.058272
221377_s_at	536	Notch pathway	Notch Target Genes	RBPJk	NM 005349	Human	7.3414	21	0.4127	2	A	0.616171	6.4	A	0.307136	7.5	A	0.260091	6	A	0.331973	5.6	A	0.307136	1.5	A	0.772556	1.4	A	0.739893	5	A	0.383829	7.4	A	0.534622
203306_s_at	537	Nuc. Sugar	Nuc. Sugars Transporters	CMP-sialic acid transporter	NM_006416.1	Human	8.9867	21	0.4605	40.9	P	7.1e-05	29	P	0.000107	33.6	P	9.3e-05	30	P	0.000161	27.2	P	4.6e-05	25.5	P	3e-05	32.7	P	8.1e-05	23.3	P	7.1e-05	28.4	P	6.1e-05
218485_s_at	538	Nuc. Sugar	Nuc. Sugars Transporters	GDP-fucose	NM_018389.1	Human	7.4823	21	0.3718	25.5	P	0.008635	25.4	P	0.003179	29.6	P	0.008635	31.7	P	0.005314	25.9	P	0.005869	23.4	P	0.022828	27.6	P	0.002862	31.2	P	0.003919	31.4	P	0.001049
207439_at	539	Nuc. Sugar	Nuc. Sugars Transporters	solute carrier 35-2 (UDP-galactosetransporter)	NM_005660.1	Human	6.6096	21	0.4778	7.3	A	0.169578	6.9	A	0.122135	9.2	A	0.129317	4.5	A	0.383829	3.7	A	0.451587	4.5	A	0.144548	5.1	A	0.20702	6.4	A	0.248957	9.3	A	0.074589
209326_at	540	Nuc. Sugar	Nuc. Sugars Transporters	UDP-galactose transporter	D84454.1	Human	7.6969	21	0.3886	172.9	P	8.1e-05	167.5	P	6.1e-05	168.3	P	8.1e-05	149.7	P	8.1e-05	128.6	P	7.1e-05	143.5	P	8.1e-05	163.9	P	0.000107	155.8	P	9.3e-05	179.7	P	6.1e-05
202433_at	541	Nuc. Sugar	Nuc. Sugars Transporters	UDP-galactose transporter related	NM_005827.1	Human	10.831	21	0.5233	307.8	P	3e-05	306	P	3e-05	293.6	P	3e-05	339.1	P	3e-05	266.3	P	3e-05	241.5	P	3e-05	353	P	3e-05	325.7	P	3e-05	340	P	3e-05
206770_s_at	542	Nuc. Sugar	Nuc. Sugars Transporters	UDP-GlcNAc transporter	NM_012243.1	Human	6.5615	21	0.3868	66.2	P	7.1e-05	50.8	P	3.4e-05	60.9	P	3e-05	37.6	P	8.1e-05	56.8	P	8.1e-05	36.4	P	5.3e-05	62	P	3e-05	43.1	P	0.000184	52.5	P	3e-05
203058_s_at	543	Nuc. Sugar	Nucleotide Synthesis	3-phosphoadenosine 5-phosphosulfate synthase 2 (Long Trans)	AW299958	Human	9.4177	21	0.4626	0.8	A	0.589377	3.3	A	0.217093	1.3	A	0.344684	1.5	A	0.217093	2.4	A	0.248957	1.7	A	0.370625	4.2	A	0.160942	3.8	A	0.169578	3.4	A	0.122117
203059_s_at	544	Nuc. Sugar	Nucleotide Synthesis	3-prime-phosphoadenosine 5-prime-phosphosulfatesynthase 2 (Short Trans)	NM_004670.1	Human	7.567	21	0.4222	1.1	A	0.506933	1.1	A	0.704968	0.4	A	0.915112	1.9	A	0.616171	1.4	A	0.52079	3.3	A	0.357572	1.4	A	0.716847	1.9	A	0.562145	1	A	0.58937
209340_at	545	Nuc. Sugar	Nucleotide Synthesis	AgX-1 antigen	S73498.1	Human	8.3066	21	0.4292	1388.3	P	3e-05	1188.5	P	3e-05	1391.5	P	3e-05	1166.2	P	3e-05	1231.5	P	3e-05	1315.2	P	3e-05	1444.1	P	3e-05	1213.3	P	3e-05	1300.7	P	3e-05
210571_s_at	546	Nuc. Sugar	Nucleotide Synthesis	CMP-N-acetylneuraminic acid hydroxylase	AF074480.1	Human	9.7188	21	0.4771	0.3	A	0.985085	0.3	A	0.996081	0.4	A	0.985085	0.5	A	0.812277	0.3	A	0.970907	0.2	A	0.986347	0.5	A	0.970907	0.5	A	0.934728	0.3	A	0.957341
218111_at	547	Nuc. Sugar	Nucleotide Synthesis	CMP-N-acetylneuraminic acid synthase	NM_018686.1	Human	7.7579	21	0.409	296.1	P	3e-05	237.1	P	3e-05	269.5	P	3e-05	184.8	P	3.4e-05	231.9	P	3e-05	177.8	P	3e-05	243.6	P	3.4e-05	228.4	P	3.4e-05	236.8	P	3.4e-05
205518_s_at	548	Nuc. Sugar	Nucleotide Synthesis	cytidine monophospho-N-acetylneuraminic acid hydroxylase	NM_003570.1	Human	7.762	21	0.4112	0.4	A	0.739909	0.2	A	0.968524	1.2	A	0.295018	1.3	A	0.307109	0.3	A	0.589377	1.4	A	0.534625	0.3	A	0.692864	0.3	A	0.903783	0.2	A	0.870683
205140_at	549	Nuc. Sugar	Nucleotide Synthesis	fucose-1-phosphate guanyltransferase	NM_003838.1	Human	7.133	21	0.3776	33.3	P	0.000184	19.9	P	0.000161	28.1	P	0.000209	21.5	P	0.000123	25.5	P	0.000272	18	P	0.000141	28.4	P	0.000123	18	P	7.1e-05	19.9	P	0.000184
204374_at	550	Nuc. Sugar	Nucleotide Synthesis	galactokinase 1	BG474736	Human	8.4617	21	0.4373	35.8	P	0.000829	46.6	P	0.000184	47.5	P	0.000141	58.6	P	5.3e-05	82.7	P	4.6e-05	79.7	P	4e-05	39.7	P	0.000451	40.1	P	0.000829	33	P	0.000652
205219_s_at	551	Nuc. Sugar	Nucleotide Synthesis	galactokinase 2	NM_002044.1	Human	6.272	21	0.4777	76.3	P	0.005869	64.8	P	0.009484	66.8	P	0.007135	62.4	P	0.008635	44.9	P	0.014915	32.6	P	0.029093	53.9	P	0.014908	56.5	P	0.009484	56.1	P	0.011404
203179_at	552	Nuc. Sugar	Nucleotide Synthesis	galactose-1-phosphate uridylyltransferase	NM_000155.1	Human	8.3233	21	0.4591	163	P	5.3e-05	171.7	P	4.6e-05	173.6	P	4.6e-05	109.8	P	4.6e-05	96.8	P	6.1e-05	99.2	P	6.1e-05	166.2	P	4e-05	158.6	P	4e-05	170.3	P	4e-05
218070_at	553	Nuc. Sugar	Nucleotide Synthesis	GDP-mannose pyrophosphorylase A	NM_013335.1	Human	7.9892	21	0.4198	87.3	P	0.000141	101.8	P	5.3e-05	90.1	P	4.6e-05	112.1	P	6.1e-05	91.9	P	8.1e-05	97.3	P	0.000107	109.4	P	9.3e-05	116.3	P	7.1e-05	104.9	P	4.6e-05
219920_at	554	Nuc. Sugar	Nucleotide Synthesis	GDP-mannose pyrophosphorylase B, isoform 2	NM_021971.1	Human	8.2697	21	0.4164	207.9	P	3.4e-05	198.2	P	3e-05	195.6	P	3.4e-05	146.5	P	4.6e-05	141.5	P	6.1e-05	145.6	P	5.3e-05	229.4	P	3e-05	197	P	3.4e-05	211.6	P	3e-05
202382_at	555	Nuc. Sugar	Nucleotide Synthesis	glucosamine-6-phosphate isomerase	NM_005471.1	Human	8.5746	21	0.4387	110.2	P	3e-05	94.2	P	3e-05	98.8	P	3e-05	131.8	P	3e-05	102.1	P	3e-05	106.7	P	3e-05	99.4	P	3.4e-05	105.6	P	3.4e-05	104.6	P	3e-05
208308_s_at	556	Nuc. Sugar	Nucleotide Synthesis	glucose phosphate isomerase	NM_000175.1	Human	6.1401	21	0.4721	2050.5	P	3e-05	2353.1	P	3e-05	2366.8	P	3e-05	1893.5	P	3e-05	2163.9	P	3e-05	2029.4	P	3e-05	2132.9	P	3e-05	2639.1	P	3e-05	2290.5	P	3e-05
202722_at	557	Nuc. Sugar	Nucleotide Synthesis	glutamine-fructose-6-phosphate transaminase 1	NM_002056.1	Human	8.3502	21	0.4398	95.5	P	4.6e-05	75.9	P	6.1e-05	70.7	P	6.1e-05	170.8	P	7.1e-05	70	P	3e-05	55.4	P	7.1e-05	89	P	5.3e-05	85.2	P	9.3e-05	79.1	P	4.6e-05
205100_at	558	Nuc. Sugar	Nucleotide Synthesis	glutamine-fructose-6-phosphate transaminase 2	NM_005110.1	Human	10.5249	21	0.5054	17.2	P	0.005311	9.6	P	0.007849	15.1	P	0.005869	10	P	0.009484	11.6	P	0.004807	9.3	P	0.004343	12.3	P	0.026862	11.6	P	0.003533	10.8	P	0.016275
204875_s_at	559	Nuc. Sugar	Nucleotide Synthesis	GMDS (GDP-mannose 4,6-dehydratase)	NM_001500.1	Human	4.3395	16	0.3921	116.3	P	0.000388	124	P	0.000322	133	P	0.000266	84.6	P	0.000959	104	P	0.000468	98.5	P	0.000219	142	P	0.000388	128	P	0.000322	136.1	P	0.001141
200651_at	560	Nuc. Sugar	Nucleotide Synthesis	guanine nucleotide binding protein	NM_006098.1	Human	7.5746	21	0.4648	3520.7	P	3e-05	3571	P	3e-05	3525.5	P	3e-05	3648	P	3e-05	3219.4	P	3e-05	3260.1	P	3e-05	3421.5	P	3e-05	3532.5	P	3e-05	3453.3	P	3e-05
200744_at	561	Nuc. Sugar	Nucleotide Synthesis	guanine nucleotide binding protein 1	AI741124	Human	9.4011	21	0.4706	300.7	P	3e-05	273.6	P	3e-05	273.2	P	3e-05	207.7	P	3e-05	184.7	P	3e-05	159.3	P	3e-05	283.9	P	3e-05	301.7	P	3e-05	320.8	P	3e-05
200697_at	562	Nuc. Sugar	Nucleotide Synthesis	hexokinase 1	NM_000188.1	Human	8.8366	21	0.4367	338.2	P	3e-05	397.1	P	3e-05	397.9	P	3e-05	221.7	P	3e-05	382.3	P	3e-05	351.8	P	3e-05	395.5	P	3e-05	377.2	P	3e-05	386.4	P	3e-05
205936_s_at	563	Nuc. Sugar	Nucleotide Synthesis	hexokinase 3 (white cell)	NM_002115.1	Human	6.7054	21	0.3889	2.9	A	0.629375	3.4	A	0.548413	3.8	A	0.548413	6.3	A	0.548413	1.9	A	0.680547	2	A	0.704968	5.8	A	0.52079	1.9	A	0.680547	1.3	A	0.642428
205175_s_at	564	Nuc. Sugar	Nucleotide Synthesis	ketohexokinase, isoform a	NM_000221.1	Human	8.9629	21	0.4383	10.3	A	0.227444	10.8	A	0.238068	9.8	A	0.227444	4.1	A	0.397169	7.8	A	0.271493	5.9	A	0.260107	6.9	A	0.307136	6.3	A	0.451587	6.9	A	0.307136
202472_at	565	Nuc. Sugar	Nucleotide Synthesis	mannose-6- phosphate isomerase	NM_002435.1	Human	5.9337	21	0.4088	250.3	P	5.3e-05	260.2	P	4.6e-05	232.8	P	3.4e-05	186.1	P	0.000107	219	P	3.4e-05	235.7	P	3.4e-05	221	P	4.6e-05	244.1	P	4.6e-05	215.7	P	4.6e-05
218231_at	566	Nuc. Sugar	Nucleotide Synthesis	N-Acetylglucosamine kinase	NM_017567.1	Human	7.6263	21	0.3995	98.3	P	9.3e-05	99.8	P	4.6e-05	95.9	P	6.1e-05	108.5	P	4.6e-05	92.2	P	8.1e-05	90.7	P	5.3e-05	89.7	P	0.000107	87.3	P	7.1e-05	95.8	P	5.3e-05
218189_s_at	567	Nuc. Sugar	Nucleotide Synthesis	N-acetylneuraminic acid phosphate synthase	NM_018946.2	Human	4.3059	21	0.3753	754.7	P	3e-05	800	P	3e-05	784.3	P	3e-05	532.9	P	3e-05	581.5	P	3e-05	770.5	P	3e-05	803.3	P	3e-05	674.3	P	3e-05	734.7	P	3e-05
209043_at	568	Nuc. Sugar	Nucleotide Synthesis	PAPS synthetase-1	AF033026.1	Human	9.4004	21	0.4708	131.6	P	3e-05	106.9	P	3e-05	130.2	P	3e-05	147.8	P	3e-05	134.9	P	3e-05	103.1	P	3.4e-05	126.8	P	3e-05	145.8	P	3e-05	153.9	P	3e-05
203060_s_at	569	Nuc. Sugar	Nucleotide Synthesis	PAPS synthetase-2	AF074331.1	Human	8.8822	21	0.4446	0.6	A	0.562168	2.4	A	0.238068	1.5	A	0.424192	4.1	P	0.036725	2.8	A	0.102282	2.8	A	0.331973	1.6	A	0.160924	1.2	A	0.451587	2.2	A	0.493067
201968_s_at	570	Nuc. Sugar	Nucleotide Synthesis	phosphoglucomutase 1	NM_002633.1	Human	10.5852	21	0.5217	419.9	P	3e-05	434.6	P	3e-05	504.8	P	3e-05	593.9	P	3e-05	682.5	P	3e-05	610.4	P	3e-05	321.8	P	3e-05	402.3	P	3e-05	322.3	P	3e-05
203467_at	571	Nuc. Sugar	Nucleotide Synthesis	phosphomannomutase 1	NM_002676.1	Human	8.5045	21	0.4282	125.1	P	3e-05	129.4	P	3.4e-05	151.3	P	3e-05	113.5	P	3e-05	105.9	P	3e-05	138.2	P	4e-05	122.6	P	3.4e-05	113	P	3.4e-05	110.6	P	3e-05
203201_at	572	Nuc. Sugar	Nucleotide Synthesis	phosphomannomutase 2	NM_000303.1	Human	8.4167	21	0.4358	91.4	P	0.000123	84.9	P	0.000161	71.2	P	0.000351	100.4	P	0.000161	81	P	0.000161	88.3	P	0.000209	125.1	P	0.000107	90.2	P	0.000123	108.3	P	9.3e-05
206617_s_at	573	Nuc. Sugar	Nucleotide Synthesis	renin-binding protein	NM_002910.4	Human	8.9659	21	0.4357	1.3	A	0.877883	1.2	A	0.95733	2.3	A	0.839058	0.8	A	0.960393	1.1	A	0.95733	1.8	A	0.870683	1.1	A	0.97899	1.3	A	0.891379	0.9	A	0.954078
224186_s_at	574	Nuc. Sugar	Nucleotide Synthesis	RNF123;Ring finger protein 123	AL136729.1	Human	4.1045	21	0.4175	50.1	P	0.000351	59.8	P	0.000239	55.1	P	0.000309	68.4	P	0.000123	51.9	P	0.000272	57.8	P	0.000351	59	P	0.000161	58.1	P	8.1e-05	53.7	P	0.000309
XM_053457_at	575	Nuc. Sugar	Nucleotide Synthesis	Similar to glucosamine-phosphate N-acetyltransferase - long	XM_053457	Human	6.8984	21	0.392	407.1	P	3e-05	348.3	P	3e-05	396.1	P	3.4e-05	356.4	P	3e-05	303.7	P	3e-05	353.9	P	3e-05	417	P	3e-05	412.8	P	3e-05	439.5	P	3e-05
BC012179_s_at	576	Nuc. Sugar	Nucleotide Synthesis	Similar to glucosamine-phosphate N-acetyltransferase - short	BC012179	Human	9.5639	21	0.477	308.4	P	3e-05	275.8	P	3e-05	286	P	3e-05	241	P	3e-05	204.7	P	3e-05	320.3	P	3e-05	308	P	3e-05	273	P	3e-05	328.3	P	3e-05
36936_s_at	577	Nuc. Sugar	Nucleotide Synthesis	TSTA3 (FX protein)	U58766	Human	7.4953	21	0.4523	263.7	P	3e-05	297.9	P	3.4e-05	265	P	3.4e-05	208.1	P	3.4e-05	298.3	P	3.4e-05	380.1	P	3.4e-05	404.7	P	3.4e-05	344.5	P	3.4e-05	376.7	P	3e-05
202528_at	578	Nuc. Sugar	Nucleotide Synthesis	UDP-galactose-4-epimerase	NM_000403.2	Human	7.4923	21	0.405	158.6	P	4.6e-05	154.7	P	8.1e-05	167.4	P	4.6e-05	130	P	9.3e-05	171.2	P	7.1e-05	147.7	P	6.1e-05	151.3	P	0.000107	148.5	P	7.1e-05	141.4	P	4e-05
203343_at	579	Nuc. Sugar	Nucleotide Synthesis	UDP-glucose dehydrogenase	NM_003359.1	Human	7.2472	21	0.4112	89.7	P	3e-05	63.4	P	3.4e-05	68.7	P	3.4e-05	109.2	P	3e-05	78.3	P	3e-05	68.3	P	3e-05	82	P	3e-05	65.1	P	3e-05	79.3	P	3.4e-05
225583_at	580	Nuc. Sugar	Nucleotide Synthesis	UDP-Glucuronic acid Decarboxylase	AL573637	Human	3.9801	21	0.2712	94.7	P	7.1e-05	93.3	P	7.1e-05	86.3	P	8.1e-05	87.7	P	5.3e-05	112.1	P	8.1e-05	102	P	5.3e-05	80.3	P	0.000123	90.3	P	7.1e-05	91.2	P	7.1e-05
225583_s_at	581	Nuc. Sugar	Nucleotide Synthesis	UDP-Glucuronic acid Decarboxylase	AL573637	Human	7.194	21	0.4529	103.4	P	3.4e-05	107	P	3.4e-05	120.2	P	3e-05	105.3	P	4.6e-05	114.6	P	3.4e-05	94.1	P	3e-05	96.8	P	3e-05	93.9	P	4e-05	106.7	P	3e-05
205042_at	582	Nuc. Sugar	Nucleotide Synthesis	UDP-N-acetylglucosamine-2-epimerase N-acetylmannosamine kinase	NM_005476.2	Human	7.9148	21	0.4129	1.4	A	0.739893	0.5	A	0.716862	1.3	A	0.451587	3.9	A	0.238068	0.8	A	0.506933	2.2	A	0.383829	0.3	A	0.812277	0.6	A	0.548413	0.9	A	0.761932
BC000173_x_at	583	Nuc. Sugar	Nucleotide Synthesis	uridine diphosphoglucose pyrophosphorylase	BC000173	Human	8.6926	21	0.4491	166.7	P	4.6e-05	117.6	P	4.6e-05	167.2	P	4.6e-05	124	P	4e-05	175.5	P	4e-05	192.5	P	4.6e-05	206.3	P	4.6e-05	100.3	P	3.4e-05	110.8	P	4.6e-05
204140_at	584	Protein tyrosine sulfotransferase	Sulfo-T	TPST-1	NM_003596	Human	9.7824	21	0.4912	57	P	0.000829	49.1	P	0.001852	51.1	P	0.001049	62.6	P	0.000351	57.7	P	0.000829	64.2	P	0.00148	50.5	P	0.001852	52.7	P	0.00148	40.4	P	0.00148
204079_at	585	Protein tyrosine sulfotransferase	Sulfo-T	TPST-2	NM_003595	Human	8.1806	21	0.4709	51.5	P	0.000107	55.7	P	6.1e-05	56.1	P	5.3e-05	53	P	4.6e-05	45.6	P	5.3e-05	55.2	P	8.1e-05	53.9	P	4.6e-05	45.3	P	5.3e-05	48.3	P	5.3e-05
209543_s_at	586	xAdhesion	Selectin & Selectin Ligands	CD34	M81104.1	Human	8.9799	21	0.469	1.1	A	0.52079	4.4	A	0.357572	7	P	0.039607	6.1	A	0.069811	3.9	A	0.295032	5	A	0.344684	4.9	A	0.207002	2.3	A	0.5	0.6	A	0.855471
205831_at	587	xAdhesion Molecule	Adhesion Molecule	CD2 antigen (p50)	NM_001767.1	Human	9.6562	21	0.4783	6	A	0.129317	7.1	A	0.074573	6.2	P	0.049358	6.5	P	0.026862	8.3	P	0.012479	8.1	A	0.069811	9	P	0.029093	6.4	A	0.069811	7.5	P	0.012485
204118_at	588	xAdhesion Molecule	Adhesion Molecule	CD48 antigen (B-cell membrane protein)	NM_001778.1	Human	10.6409	21	0.5197	3.6	A	0.548413	3.8	A	0.370625	3.1	A	0.493067	1.2	A	0.616171	0.8	A	0.739909	4.2	A	0.169578	2.5	A	0.424197	6.2	A	0.283153	1.6	A	0.602831
211000_s_at	589	xAdhesion Molecule	Adhesion Molecule	gp130-RAPS	AB015706.1	Human	7.8251	21	0.4209	5.8	P	0.003533	3.8	A	0.122135	4.5	P	0.005869	2.8	A	0.217093	3.9	A	0.079612	2.9	A	0.13677	4.9	P	0.007135	3.2	P	0.008631	9	P	0.011404
205876_at	590	xAdhesion Molecule	Adhesion Molecule	leukemia inhibitory factor receptor precursor	NM_002310.2	Human	6.5438	21	0.3596	13.8	P	8.1e-05	9.1	P	0.002069	8.7	P	0.000161	6.1	P	0.02101	7.1	P	0.008635	12.6	P	0.000272	6.8	P	0.001049	5.4	P	0.04267	6.9	P	0.000511
219152_s_at	591	xAdhesion Molecule	Selectin & Selectin Ligands	Endoglycan	NM_015720	Human	3.1509	21	0.227	139.2	P	7.1e-05	273.9	P	6.1e-05	202.1	P	7.1e-05	196.1	P	7.1e-05	316.9	P	4e-05	433.7	P	3e-05	326.1	P	5.3e-05	217.6	P	5.3e-05	279.7	P	5.3e-05
219152_x_at	592	xAdhesion Molecule	Selectin & Selectin Ligands	Endoglycan	NM_015720	Human	4.5576	21	0.2915	74.4	P	0.00286	148.3	P	0.003919	98.7	P	0.001852	108.5	P	0.004807	140.4	P	0.000577	181.9	P	0.000209	153.6	P	0.003919	150.4	P	0.001657	93.1	P	0.000829
NM_015720_s_at	593	xAdhesion Molecule	Selectin & Selectin Ligands	sialomucin Podocalyxin	NM_015720	Human	4.1219	21	0.2936	128.6	P	3.4e-05	152.7	P	3.4e-05	110.8	P	3e-05	148.7	P	3.4e-05	217.9	P	3e-05	281.8	P	3e-05	175.4	P	3e-05	185.1	P	3.4e-05	164.2	P	3e-05
209924_at	594	xChemokine	C-CL&R	CC chemokine	AB000221.1	Human	8.2317	21	0.4078	0.3	A	0.915129	2.1	A	0.437846	3	A	0.370625	2.1	A	0.793051	1.4	A	0.629375	2.4	A	0.344673	1.3	A	0.47921	0.8	A	0.642428	0.3	A	0.772556
NM_002990_at	595	xChemokine	C-CL&R	CCL-22 (MDC_STCP1)	NM_002990	Human	7.3529	21	0.3955	1.2	A	0.957341	1.5	A	0.930189	1.5	A	0.877865	1.9	A	0.802772	1.6	A	0.830422	1.3	A	0.877865	8.2	A	0.493067	1.4	A	0.897718	2.2	A	0.802772
U85767_at	596	xChemokine	C-CL&R	CCL-23	U85767	Human	6.5111	21	0.367	2.6	A	0.424197	5.2	A	0.217076	4	A	0.397169	4.7	A	0.295032	3.4	A	0.144548	3.7	A	0.20702	3.2	A	0.383829	4.3	A	0.295032	0.8	A	0.629375
AB010447_at	597	xChemokine	C-CL&R	CCL-26 (Eotaxin-3)	AB010447	Human	8.7467	21	0.4635	3.2	A	0.370625	3.4	A	0.319453	4	A	0.169578	4.1	A	0.283153	1.3	A	0.548413	3.8	A	0.534622	1.7	A	0.227444	3.5	A	0.357572	1.1	A	0.520792
AF193507_s_at	598	xChemokine	C-CL&R	CCR11	AF193507	Human	7.4936	21	0.4536	0.7	A	0.930219	3.4	A	0.716847	1.2	A	0.772556	3.2	A	0.751043	0.9	A	0.891397	1.1	A	0.855452	3.3	A	0.821495	1.5	A	0.79298	0.5	A	0.992865
205898_at	599	xChemokine	CXCL&R	CX3CR1 (V28)	U20350.1	Human	9.8916	21	0.4868	4.7	P	0.008635	7.1	P	0.000736	3.6	P	0.024768	3.7	P	0.011353	1.5	A	0.227444	2.1	A	0.548413	3.1	A	0.238068	1.8	A	0.397161	1.8	A	0.357572
XM_031286_at	600	xChemokine	CXCL&R	CXCL-5 (ENA-78)	XM_031286	Human	2.9868	20	0.4763	0.3	A	0.945864	0.4	A	0.9273	1.6	A	0.659352	0.2	A	0.916426	0.1	A	0.997133	0.2	A	0.86868	0.1	A	0.852061	0.1	A	0.969035	0.2	A	0.814869
XM_031286_s_at	601	xChemokine	CXCL&R	CXCL-5 (ENA-78)	XM_031286	Human	4.3441	21	0.284	0.1	A	0.997931	1.1	A	0.562145	0.8	A	0.680547	0	A	0.991369	0.1	A	0.987521	1	A	0.437851	0.2	A	0.793015	0.8	A	0.534625	0.1	A	0.993526
NM_002704_at	602	xChemokine	CXCL&R	CXCL-7 (NAP-2)	NM_002704	Human	3.42	21	0.3803	1	A	0.891397	1.9	A	0.705123	3.5	A	0.465378	1.5	A	0.812277	0.6	A	0.993529	1.7	A	0.54842	3.9	A	0.271508	1.3	A	0.751043	0.6	A	0.920388
NM_002704_s_at	603	xChemokine	CXCL&R	CXCL-7 (NAP-2)	NM_002704	Human	6.4417	21	0.4213	1	A	0.307122	0.3	A	0.728492	3.1	A	0.122135	0.5	A	0.397169	0.2	A	0.802789	0.4	A	0.479208	2.5	A	0.41063	3.1	A	0.122135	0.5	A	0.465378
NM_001557_s_at	604	xChemokine	CXCL&R	CXCR2 for IL8Rb	NM_001557	Human	6.6352	21	0.3814	0.3	A	0.79298	0.3	A	0.56215	0.4	A	0.821513	2.4	A	0.383829	1.2	A	0.602831	1.4	A	0.227444	0.1	A	0.655338	0.8	A	0.58937	1.1	A	0.370625
208075_at	605	xChemokine	MCP	MCP 3 precursor	NM_006273.2	Human	6.1278	21	0.3562	0.5	A	0.863285	0.4	A	0.877865	1.5	A	0.47921	0.3	A	0.897718	0.2	A	0.95409	0.1	A	0.983751	0.2	A	0.985085	0.6	A	0.761949	0.3	A	0.973138
216598_s_at	606	xChemokine	MCP	MCP-1	S69738.1	Human	6.2521	21	0.4039	0.4	A	0.915112	0.3	A	0.995196	1.5	A	0.642438	0.8	A	0.61618	0.3	A	0.930219	0.5	A	0.925411	0.8	A	0.465375	1.9	A	0.465378	2.9	A	0.227444
220565_at	607	xChemokine	MIP	chemokine (C-C motif) receptor 10	NM_016602.1	Human	6.0388	21	0.3996	10.3	P	0.026862	12.2	P	0.036725	9.3	P	0.01774	5.1	A	0.178505	10	A	0.065272	13.7	A	0.074589	7.4	A	0.096217	7.7	A	0.129317	2.1	A	0.344673
206978_at	608	xChemokine	MIP	chemokine (C-C motif) receptor 2	NM_000647.2	Human	10.0408	21	0.4972	0.6	A	0.704968	0.4	A	0.79298	0.8	A	0.602839	5.5	P	0.007853	0.4	A	0.642438	2.9	A	0.197211	4	A	0.129317	2.5	A	0.260107	2.5	A	0.108603
208304_at	609	xChemokine	MIP	chemokine (C-C motif) receptor 3	NM_001837.1	Human	10.3023	21	0.5073	3.8	A	0.465378	1	A	0.465378	3.7	A	0.534625	4.3	A	0.465378	1.6	A	0.52079	4.9	A	0.307136	5	A	0.307136	1.3	A	0.47921	3.9	A	0.248957
208376_at	610	xChemokine	MIP	chemokine (C-C motif) receptor 4	NM_005508.1	Human	8.4714	21	0.4347	0.8	A	0.716847	0.4	A	0.95733	0.4	A	0.977172	0.5	A	0.970907	0.2	A	0.987521	0.6	A	0.903783	0.5	A	0.925411	0.9	A	0.812277	0.9	A	0.839058
206983_at	611	xChemokine	MIP	chemokine (C-C motif) receptor 6	NM_004367.1	Human	4.0342	21	0.2907	0.5	A	0.668027	0.4	A	0.66805	0.5	A	0.728507	1.8	A	0.152581	0.3	A	0.79298	0.8	A	0.655316	0.8	A	0.716847	1.4	A	0.357572	3.3	A	0.169578
206337_at	612	xChemokine	MIP	chemokine (C-C motif) receptor 7	NM_001838.1	Human	9.1282	21	0.462	2.1	A	0.692864	1.2	A	0.739893	3.1	A	0.424192	3.4	A	0.331973	1.8	A	0.397138	4.9	A	0.319453	3.8	A	0.437855	3.3	A	0.465378	0.7	A	0.903817
208059_at	613	xChemokine	MIP	chemokine (C-C motif) receptor 8	NM_005201.1	Human	9.533	21	0.463	4.1	A	0.319453	1.5	A	0.493067	2.7	A	0.197211	0.8	A	0.602831	4	A	0.074589	4	A	0.160942	5.2	A	0.096217	8.4	A	0.069811	4.1	A	0.20702
207445_at	614	xChemokine	MIP	chemokine (C-C motif) receptor 9A	AF145439.1	Human	9.1658	21	0.4614	4.2	P	0.036725	3.7	A	0.187705	3.5	A	0.096217	4.2	A	0.115237	2.8	A	0.0962	4.1	A	0.397169	2.8	A	0.069811	4.1	A	0.090421	3.4	A	0.152599
210390_x_at	615	xChemokine	MIP	MIP-1 delta	AF031587.1	Human	6.824	21	0.4295	0.8	A	0.616171	0.7	A	0.692878	0.6	A	0.782907	3.4	A	0.451587	0.9	A	0.493067	3.1	A	0.370625	2.5	A	0.319428	0.4	A	0.739893	2.8	A	0.383829
214458_at	616	xChemokine	MIP	MIP-T3	AF230877.1	Human	7.0545	21	0.3586	10	P	0.019316	8.4	P	0.02101	6.8	P	0.02282	1.8	A	0.260091	6.6	P	0.011404	5	P	0.005314	11.1	P	0.007135	9.3	P	0.036725	7.9	P	0.007135
206892_at	617	xChemokine	Miscellaneous	anti-Mullerian hormone receptor, type II	NM_020547.1	Human	9.1889	21	0.4457	6.2	A	0.397169	1.6	A	0.79298	6.6	A	0.465378	3.3	A	0.47921	3.4	A	0.493067	6.1	A	0.58937	5.9	A	0.370616	6.1	A	0.451587	3.2	A	0.602831
210072_at	618	xChemokine	Miscellaneous	beta chemokine Exodus-3	U88321.1	Human	8.2621	21	0.4695	0.7	A	0.642428	1.3	A	0.575803	2.4	A	0.283153	0.6	A	0.761932	3.7	A	0.271508	0.3	A	0.792998	1.2	A	0.493067	0.4	A	0.903783	0.3	A	0.968524
208597_at	619	xChemokine	Miscellaneous	ciliary neurotrophic factor	NM_000614.1	Human	10.8692	21	0.5214	3.3	A	0.410623	2.3	A	0.437855	0.5	A	0.839058	0.8	A	0.782924	0.5	A	0.934728	2.2	A	0.728492	0.6	A	0.897718	0.8	A	0.575803	0.5	A	0.920404
205723_at	620	xChemokine	Miscellaneous	ciliary neurotrophic factor R	NM_001842.1	Human	8.1181	21	0.413	5.8	A	0.283153	7.5	A	0.424197	6	A	0.283153	5.6	A	0.344684	3.8	A	0.319453	5	A	0.295032	4.1	A	0.41063	5	A	0.307136	5.6	A	0.217093
211903_at	621	xChemokine	Miscellaneous	c-myeloproliferative leukemia virus type K	M90103.1	Human	3.7398	21	0.4249	5.4	A	0.160942	0.8	A	0.534625	2.5	A	0.357572	5	A	0.152599	3.7	A	0.074573	1.3	A	0.493067	1	A	0.642428	4	A	0.295032	5.4	A	0.197229
211903_s_at	622	xChemokine	Miscellaneous	c-myeloproliferative leukemia virus type K	M90103.1	Human	7.1599	21	0.4134	3	A	0.629375	0.7	A	0.79298	0.7	A	0.847401	2.9	A	0.52079	0.9	A	0.692864	0.8	A	0.772556	1.1	A	0.782907	4.6	A	0.534622	1	A	0.86323
210133_at	623	xChemokine	Miscellaneous	eotaxin	D49372.1	Human	9.5737	21	0.4696	2.3	A	0.575803	0.5	A	0.884763	0.4	A	0.903934	0.6	A	0.897735	0.3	A	0.812277	2.2	A	0.41063	0.6	A	0.877865	0.3	A	0.983725	0.5	A	0.855452
221468_at	624	xChemokine	Miscellaneous	G protein-coupled receptor 5	NM_005283.1	Human	8.2432	21	0.4467	1.5	A	0.465378	4.5	A	0.319453	1.2	A	0.548416	2	A	0.493067	4	A	0.271508	7.1	A	0.217093	1.2	A	0.52079	4.6	A	0.319453	5.1	A	0.295032
207681_at	625	xChemokine	Miscellaneous	G protein-coupled receptor 9	NM_001504.1	Human	5.1058	21	0.3263	3.8	A	0.307122	2.8	A	0.534622	3.6	A	0.465378	2.6	A	0.562145	6.1	A	0.20702	4.2	A	0.465378	8.3	A	0.331973	1.5	A	0.79298	4.6	A	0.397169
204470_at	626	xChemokine	Miscellaneous	GRO1 oncogene	NM_001511.1	Human	5.4824	21	0.3715	1.6	A	0.197229	1.5	A	0.197211	3	A	0.169559	2.7	A	0.122135	1.5	A	0.108603	3.4	A	0.102214	1.9	A	0.069796	2.8	P	0.039607	1.8	A	0.144529
207850_at	627	xChemokine	Miscellaneous	GRO3 oncogene	NM_002090.1	Human	8.2597	21	0.4366	1.7	A	0.465378	3.8	A	0.144475	1.3	A	0.506933	1.2	A	0.602983	0.5	A	0.642428	3.4	A	0.13677	2.6	A	0.169578	0.6	A	0.692864	0.6	A	0.47921
206366_at	628	xChemokine	Miscellaneous	lymphotactin precursor	U23772.1	Human	1.3054	10	0.4075	2.2	A	0.321289	0.5	A	0.660645	0.6	A	0.596191	0.9	A	0.54834	0.1	A	0.911621	2.1	A	0.29541	0.1	A	0.54834	1.9	A	0.106445	1	A	0.262207
206366_s_at	629	xChemokine	Miscellaneous	lymphotactin precursor	U23772.1	Human	8.8148	21	0.4695	3	A	0.451587	1	A	0.830422	1.1	A	0.493067	2.7	A	0.562145	0.4	A	0.909579	1.3	A	0.465375	3.4	A	0.227427	0.6	A	0.946978	0.5	A	0.655316
216734_s_at	630	xChemokine	Miscellaneous	MDCR15 protein	X68829.1	Human	6.2732	21	0.3309	3.7	A	0.465378	3.1	A	0.465378	1.4	A	0.655327	1.2	A	0.704968	3.3	A	0.493067	1.2	A	0.562145	1.5	A	0.562145	1.2	A	0.716847	1.5	A	0.575803
209201_at	631	xChemokine	Miscellaneous	neuropeptide Y receptor	L01639.1	Human	10.4676	21	0.5119	7.4	A	0.383829	8.9	A	0.271508	9.3	A	0.41063	14.1	A	0.178505	3.4	A	0.397169	5.6	A	0.52079	4.7	A	0.506933	5.9	A	0.465378	8.7	A	0.307136
222484_at	632	xChemokine	Miscellaneous	NJAC protein	AF144103.1	Human	8.6274	21	0.4445	0.5	A	0.792998	0.2	A	0.960393	0.3	A	0.863212	0.3	A	0.915145	0.5	A	0.877865	0.7	A	0.739893	0.2	A	0.985085	0.6	A	0.79298	0.3	A	0.821495
206390_x_at	633	xChemokine	Miscellaneous	platelet factor 4	NM_002619.1	Human	6.8681	21	0.3728	4.7	A	0.090421	4.3	A	0.295032	3	A	0.217093	4.2	A	0.344684	4.1	A	0.197229	4.6	A	0.144548	6.4	M	0.060952	3.4	A	0.357572	3.9	A	0.451587
211122_s_at	634	xChemokine	Miscellaneous	putative alpha chemokine	AF002985.1	Human	9.0109	21	0.4509	1.2	A	0.616171	0.5	A	0.692864	0.2	A	0.960393	0.4	A	0.855452	1.6	A	0.424197	2.1	A	0.136788	4.7	P	0.033997	3.1	A	0.136715	4.1	A	0.331973
203666_at	635	xChemokine	Miscellaneous	stromal cell-derived factor 1	NM_000609.1	Human	8.7542	21	0.4559	7.6	P	0.003533	5.9	A	0.136788	10	P	0.014915	0.6	A	0.884763	4.6	A	0.096217	6.4	A	0.160942	6.4	A	0.096217	6.6	A	0.084887	5.6	P	0.019316
206991_at	636	xChemokine	RANTES	chemokine (C-C motif) receptor 5	NM_000579.1	Human	8.1874	21	0.416	0.4	A	0.999489	0.4	A	0.998679	0.5	A	0.999489	0.7	A	0.987515	0.4	A	0.997693	0.3	A	0.999075	0.6	A	0.996467	0.5	A	0.998679	0.7	A	0.934728
1405_at	637	xChemokine	RANTES	T cell-specific protein (RANTES)	M21121	Human	6.1894	21	0.4382	5.8	P	0.00148	4.5	P	0.02282	7	P	0.003533	0.4	A	0.493067	2.2	A	0.20702	4.3	P	0.010401	12.4	P	0.000451	9.9	P	0.001321	10.2	P	0.000933
206407_at	638	xChemokine	small inducible cytokine	small inducible cytokine A 13	NM_005408.1	Human	7.8129	21	0.4006	0.4	A	0.985092	0.4	A	0.997429	0.8	A	0.95733	0.6	A	0.909596	0.7	A	0.909579	0.4	A	0.998951	0.7	A	0.870683	1.3	A	0.739893	3.3	A	0.465378
205392_at	639	xChemokine	small inducible cytokine	small inducible cytokine A 14	NM_004166.1	Human	5.768	21	0.3544	3.5	A	0.575803	5.8	A	0.38382	1.2	A	0.728492	1.9	A	0.548413	4.2	A	0.493067	1.7	A	0.668027	1.7	A	0.562145	8.5	A	0.295032	2	A	0.548413
207354_at	640	xChemokine	small inducible cytokine	small inducible cytokine A 16	NM_004590.1	Human	8.8084	21	0.4595	2.1	A	0.160942	2.9	A	0.206949	2.5	A	0.144529	1.9	A	0.260107	2.9	A	0.169578	1.4	A	0.295018	1.2	A	0.602831	2.9	A	0.41063	1	A	0.383829
207900_at	641	xChemokine	small inducible cytokine	small inducible cytokine A 17	NM_002987.1	Human	7.7874	21	0.4099	14.6	P	0.026853	18.1	P	0.008635	13.4	P	0.014915	8.5	A	0.129317	18.5	M	0.060966	13	A	0.065272	11.6	P	0.045922	10.9	P	0.04937	15.9	P	0.01774
205476_at	642	xChemokine	small inducible cytokine	small inducible cytokine A 20	NM_004591.1	Human	8.3196	21	0.4116	0.5	A	0.954078	0.3	A	0.995657	0.5	A	0.991564	1	A	0.884763	0.4	A	0.990516	3.9	A	0.616188	0.3	A	0.991369	0.3	A	0.998343	0.9	A	0.812295
204606_at	643	xChemokine	small inducible cytokine	small inducible cytokine A 21	NM_002989.1	Human	6.7398	21	0.3781	1.1	A	0.772556	1.1	A	0.716847	2.4	A	0.642438	1.5	A	0.680547	1.3	A	0.847401	4.3	A	0.493067	1.3	A	0.812277	1.2	A	0.739893	0.7	A	0.716847
221463_at	644	xChemokine	small inducible cytokine	small inducible cytokine A 24	NM_002991.1	Human	7.9496	21	0.4587	1.9	A	0.877865	2.1	A	0.830441	2	A	0.877865	1.8	A	0.830422	1.8	A	0.821495	4.6	A	0.629375	3.1	A	0.704968	2.8	A	0.802772	2.2	A	0.751043
206988_at	645	xChemokine	small inducible cytokine	small inducible cytokine A 25	NM_005624.1	Human	9.763	21	0.488	1.4	A	0.863212	2.3	A	0.668027	2	A	0.616171	4.3	A	0.668027	1.4	A	0.739909	2	A	0.629375	2.8	A	0.782907	2.7	A	0.668027	1.8	A	0.562145
207955_at	646	xChemokine	small inducible cytokine	small inducible cytokine A 27	NM_006664.1	Human	5.8404	21	0.3493	5.2	A	0.668027	1.8	A	0.680547	6.6	A	0.319441	6.2	A	0.271508	4.9	A	0.451584	5	A	0.370625	2.8	A	0.52079	2.9	A	0.602831	4.7	A	0.629375
214038_at	647	xChemokine	small inducible cytokine	small inducible cytokine A 8	AI984980	Human	8.0946	21	0.4384	3.9	P	0.016275	5.6	P	0.021002	3.8	A	0.084887	5	P	0.029093	7.4	P	0.00051	8.4	P	0.01774	9.4	P	0.00132	6.4	P	0.045922	8.2	P	0.005869
207533_at	648	xChemokine	small inducible cytokine	small inducible cytokine A1	NM_002981.1	Human	8.678	21	0.4493	0.9	A	0.909579	0.9	A	0.920388	0.7	A	0.960393	0.9	A	0.891397	1.1	A	0.839058	0.4	A	0.977172	0.5	A	0.98226	0.6	A	0.978998	0.7	A	0.897718
205114_at	649	xChemokine	small inducible cytokine	small inducible cytokine A3	NM_002983.1	Human	3.0075	21	0.3753	0.2	A	0.991365	0.3	A	0.943129	1	A	0.58937	0.3	A	0.884781	0.3	A	0.970907	0.4	A	0.884763	0.5	A	0.920388	0.4	A	0.897735	0.2	A	0.877865
205114_s_at	650	xChemokine	small inducible cytokine	small inducible cytokine A3	NM_002983.1	Human	5.1645	21	0.4324	0.6	A	0.884763	0.7	A	0.739893	1.6	A	0.728507	0.6	A	0.79298	0.6	A	0.821495	1.8	A	0.629384	2.7	A	0.465375	0.6	A	0.855452	0.7	A	0.802789
204103_at	651	xChemokine	small inducible cytokine	small inducible cytokine A4	NM_002984.1	Human	8.7523	21	0.4507	1	A	0.812277	1.2	A	0.739893	1.4	A	0.716847	0.6	A	0.980684	1.1	A	0.692864	4.3	A	0.307136	1.3	A	0.602839	2.2	A	0.437855	0.8	A	0.839058
218002_s_at	652	xChemokine	small inducible cytokine	small inducible cytokine B 14	NM_004887.1	Human	6.0756	21	0.3847	0.4	A	0.999067	0.5	A	0.992865	0.5	A	0.993529	1.1	A	0.915112	0.3	A	0.999728	0.3	A	0.998344	0.5	A	0.99868	0.5	A	0.991365	0.4	A	0.998148
206336_at	653	xChemokine	small inducible cytokine	small inducible cytokine B 6	NM_002993.1	Human	5.8544	21	0.3542	0.9	A	0.680572	0.2	A	0.970916	1.4	A	0.52079	2	A	0.207002	1.8	A	0.271508	0.5	A	0.575808	0.3	A	0.821495	0.3	A	0.465378	0.2	A	0.855471
205242_at	654	xChemokine	small inducible cytokine	small inducible cytokine B13	NM_006419.1	Human	8.1392	21	0.4084	0.6	A	0.782941	0.3	A	0.946991	0.2	A	0.995662	0.7	A	0.705024	1.3	A	0.424197	2.1	A	0.344684	2.4	A	0.160924	2.9	A	0.248957	4.7	A	0.084887
214567_s_at	655	xChemokine	small inducible cytokine	small inducible cytokine C2	NM_003175.1	Human	8.6418	21	0.4569	0.6	A	0.802772	1	A	0.616171	0.9	A	0.575808	1.5	A	0.655316	3.2	A	0.41063	0.8	A	0.870701	3.6	A	0.357572	2	A	0.493067	1	A	0.668027
203687_at	656	xChemokine	small inducible cytokine	small inducible cytokine D 1	NM_002996.1	Human	7.4439	21	0.391	1.1	A	0.839058	2.6	A	0.602831	1.1	A	0.802772	1.9	A	0.692864	6.6	A	0.397169	2.2	A	0.506933	2.2	A	0.680547	5.9	A	0.465378	1.2	A	0.79298
221359_at	657	xCytokine	GDNF&R	GDNF precursor	NM_000514.1	Human	8.4684	21	0.4537	0.6	A	0.812277	0.6	A	0.977172	0.6	A	0.812295	0.8	A	0.704968	1.9	A	0.58937	4.2	A	0.319453	1.1	A	0.506933	0.8	A	0.761932	3.3	A	0.248957
A26595_s_at	658	xCytokine	Interferon	INF-beta R	A26595	Human	7.51	21	0.413	29.5	P	0.000141	22.3	P	0.000161	22.7	P	5.3e-05	18	P	6.1e-05	16	P	8.1e-05	18.1	P	0.000239	25.2	P	0.000107	18.7	P	6.1e-05	24.7	P	8.1e-05
211338_at	659	xCytokine	Interferon	interferon	M54886.1	Human	6.2138	21	0.452	0.2	A	0.95063	0.3	A	0.728507	0.2	A	0.762016	0.1	A	0.855525	0.3	A	0.855452	0.2	A	0.983856	0.3	A	0.943115	1.6	A	0.41063	0.3	A	0.973147
202727_s_at	660	xCytokine	Interferon	interferon gamma receptor 1	NM_000416.1	Human	7.7859	21	0.4169	93.7	P	5.3e-05	77.1	P	6.1e-05	76.9	P	8.1e-05	99.8	P	5.3e-05	90.4	P	6.1e-05	79.8	P	6.1e-05	119.8	P	5.3e-05	91.2	P	6.1e-05	101.7	P	4e-05
201642_at	661	xCytokine	Interferon	interferon gamma receptor 2	NM_005534.1	Human	8.5212	21	0.4683	151.6	P	0.000239	163.6	P	0.000209	167.7	P	0.000184	220.6	P	9.3e-05	192.9	P	9.3e-05	199.7	P	0.000123	150.3	P	0.000239	154.7	P	0.000141	166.3	P	0.000184
204533_at	662	xCytokine	Interferon	interferon gamma-induced precursor	NM_001565.1	Human	7.3845	21	0.4031	5.4	P	0.034017	4.5	A	0.096217	5.1	A	0.090404	5.2	A	0.084871	13.8	P	0.00148	13.4	P	0.003919	25.1	P	9.3e-05	14.3	P	0.007853	26	P	0.000239
201601_s_at	663	xCytokine	Interferon	interferon induced transmembrane protein 1(9-27)	NM_003641.1	Human	4.3893	21	0.4456	42.1	P	0.000577	47.2	P	0.000652	44.1	P	0.000829	71.9	P	0.000123	85.8	P	8.1e-05	80.2	P	0.000184	65.1	P	0.000398	66	P	8.1e-05	62.9	P	0.000161
201315_x_at	664	xCytokine	Interferon	interferon induced transmembrane protein 2(1-8D)	NM_006435.1	Human	6.4168	21	0.3797	463.8	P	3e-05	485.2	P	3e-05	453	P	3.4e-05	317.7	P	3e-05	336.1	P	3.4e-05	306.7	P	3e-05	498.3	P	3e-05	643.9	P	3e-05	606.3	P	3e-05
204786_s_at	665	xCytokine	Interferon	interferon receptor	L41944.1	Human	4.5888	21	0.3133	21.7	P	0.002069	22.6	P	0.005869	24.8	P	0.004343	13	P	0.009484	26.1	P	0.007135	35.3	P	0.001049	31.2	P	0.002069	19.7	P	0.02282	26.6	P	0.004807
204191_at	666	xCytokine	Interferon	interferon receptor 1	NM_000629.1	Human	10.1523	21	0.5011	12.6	A	0.102282	10.4	A	0.065272	11.2	A	0.169578	7.1	A	0.344673	7.2	A	0.20702	10.7	A	0.074589	12.2	A	0.084887	10.7	A	0.102282	13.1	P	0.045922
204785_s_at	667	xCytokine	Interferon	interferon receptor 2	NM_000874.1	Human	5.0962	21	0.3747	26.7	P	0.000933	25.2	P	4e-05	23.7	P	9.3e-05	24	P	4e-05	27.4	P	3.4e-05	23.4	P	5.3e-05	32.8	P	7.1e-05	23.1	P	4.6e-05	26.7	P	8.1e-05
208173_at	668	xCytokine	Interferon	interferon, beta 1, fibroblast	NM_002176.1	Human	9.9201	21	0.4814	0.5	A	0.830422	0.5	A	0.970916	0.4	A	0.920419	0.5	A	0.897735	1.4	A	0.629375	0.2	A	0.970907	1.1	A	0.870683	0.7	A	0.839058	0.6	A	0.897718
210354_at	669	xCytokine	Interferon	interferon, gamma	M29383.1	Human	9.2395	21	0.4536	0.7	A	0.655327	1.2	A	0.424192	1.4	A	0.331926	2.6	A	0.084871	1.8	A	0.136788	2.6	A	0.065272	1	A	0.383829	2.4	A	0.424192	0.6	A	0.575803
203915_at	670	xCytokine	Interferon	monokine induced by gamma interferon	NM_002416.1	Human	9.1445	21	0.4518	0.8	A	0.95409	1.1	A	0.963275	0.5	A	0.97899	0.9	A	0.877883	0.7	A	0.920388	3.5	A	0.751043	1.2	A	0.821513	0.6	A	0.870772	0.6	A	0.98226
205608_s_at	671	xGrowth Factors & Receptors	Angiopoietin	angiopoietin-1	U83508.1	Human	10.7318	21	0.5181	4.6	A	0.295032	0.5	A	0.965993	1.9	A	0.680547	0.7	A	0.802807	0.7	A	0.728492	4.6	A	0.383829	4.2	A	0.357572	0.6	A	0.897718	3.7	A	0.493067
211148_at	672	xGrowth Factors & Receptors	Angiopoietin	angiopoietin-2 isoform-1	AF187858.1	Human	9.5267	21	0.4666	42.3	P	4.6e-05	27.9	P	8.1e-05	40.6	P	3.4e-05	22.3	P	0.000652	11	P	0.001049	6.2	P	0.029093	23	P	0.000351	23.3	P	0.000309	22.1	P	0.000141
221134_at	673	xGrowth Factors & Receptors	Angiopoietin	angiopoietin-3	NM_015985.1	Human	8.0692	21	0.4268	6.4	A	0.331973	2	A	0.629375	3.7	A	0.451587	1.4	A	0.692864	4.8	A	0.331973	6	A	0.217093	6.5	A	0.357572	1.4	A	0.668027	2.5	A	0.575803
219803_at	674	xGrowth Factors & Receptors	Angiopoietin	angiopoietin-like 3 precursor	NM_014495.1	Human	7.0665	21	0.3397	0.7	A	0.812277	0.6	A	0.870683	0.3	A	0.884833	1.3	A	0.602839	0.2	A	0.978998	0.3	A	0.963275	2.2	A	0.493067	2.4	A	0.197211	0.4	A	0.925411
202701_at	675	xGrowth Factors & Receptors	BMP	BMP 1, isoform 3,precursor	NM_006129.2	Human	6.2417	21	0.3452	20.7	P	0.029093	18.4	A	0.108621	15.6	P	0.022828	18.3	M	0.053022	18.5	P	0.04937	16.4	A	0.079612	18.5	P	0.029093	15.6	A	0.102282	12.4	A	0.136788
207595_s_at	676	xGrowth Factors & Receptors	BMP	BMP 1, isoform 4,precursor	NM_006132.1	Human	7.1216	21	0.4033	17.5	P	0.022828	14.4	M	0.060966	11.3	A	0.074589	16.9	P	0.012485	9.8	A	0.108621	15	M	0.060966	8.9	P	0.045922	8.9	A	0.096217	14.5	P	0.039607
208292_at	677	xGrowth Factors & Receptors	BMP	BMP 10	NM_014482.1	Human	9.5205	21	0.4764	6	A	0.187723	1.7	A	0.680547	1.3	A	0.655316	2.4	A	0.534622	1.7	A	0.451584	5.7	A	0.383829	3.3	A	0.344684	6.7	A	0.152599	1.1	A	0.616171
221332_at	678	xGrowth Factors & Receptors	BMP	BMP 15 precursor	NM_005448.1	Human	9.7642	21	0.4763	2.6	A	0.437855	3.8	A	0.331961	3.2	A	0.260107	0.5	A	0.782924	6.5	A	0.187723	3.3	A	0.357542	7.5	P	0.045922	4	A	0.41063	0.7	A	0.751059
205290_s_at	679	xGrowth Factors & Receptors	BMP	BMP 2 Long transcript	NM_001200.1	Human	10.5167	21	0.5088	1.1	A	0.877883	0.8	A	0.847401	2.2	A	0.655316	2.4	A	0.602831	0.6	A	0.943115	1.6	A	0.58937	2	A	0.642428	0.8	A	0.855471	0.4	A	0.993529
205289_at	680	xGrowth Factors & Receptors	BMP	BMP 2 Short transcript	AA583044	Human	7.3776	21	0.391	0.3	A	0.97899	0.9	A	0.739893	0.4	A	0.943115	0.2	A	0.975232	0.1	A	0.968524	1.4	A	0.397169	0.3	A	0.963296	0.2	A	0.891379	0.2	A	0.987521
M22490_s_at	681	xGrowth Factors & Receptors	BMP	BMP 2b	M22490	Human	7.9522	21	0.437	0.6	A	0.863212	0.5	A	0.891379	0.4	A	0.847401	0.6	A	0.847401	0.7	A	0.802772	3.1	A	0.629375	0.5	A	0.915129	1	A	0.855452	0.7	A	0.884763
208244_at	682	xGrowth Factors & Receptors	BMP	BMP 3 precursor	NM_001201.1	Human	7.8367	21	0.3999	0.8	A	0.915129	2.7	A	0.79298	1.1	A	0.655316	0.7	A	0.960393	0.7	A	0.821495	1.2	A	0.739893	0.9	A	0.877865	0.3	A	0.95733	0.8	A	0.863212
D49493_at	683	xGrowth Factors & Receptors	BMP	BMP 3b	D49493	Human	7.4148	21	0.3883	3.7	A	0.357572	5.2	A	0.357572	4.5	A	0.248957	1.7	A	0.629384	2.4	A	0.41063	9.5	A	0.069811	8.2	A	0.178505	10.3	M	0.053022	5.2	A	0.283153
211518_s_at	684	xGrowth Factors & Receptors	BMP	BMP 4	D30751.1	Human	7.952	21	0.437	0.6	A	0.9038	0.5	A	0.863212	1.6	A	0.629375	0.5	A	0.930189	0.9	A	0.870683	0.8	A	0.680547	0.9	A	0.891397	0.6	A	0.884763	1.4	A	0.680547
205431_at	685	xGrowth Factors & Receptors	BMP	BMP 5	NM_021073.1	Human	10.1943	21	0.4908	3.3	A	0.169578	0.6	A	0.629375	5.2	P	0.029093	9	P	0.02101	11.7	P	0.000184	8.6	P	0.003917	0.8	A	0.629375	4	A	0.13677	4.8	A	0.108621
206176_at	686	xGrowth Factors & Receptors	BMP	BMP 6 precursor	NM_001718.2	Human	7.9698	21	0.4171	7.3	P	0.022828	7	P	0.045922	7.7	P	0.005869	3.5	A	0.217093	3.1	P	0.008635	2.1	A	0.260107	5.7	A	0.079612	4.4	P	0.014915	2.8	A	0.331973
209590_at	687	xGrowth Factors & Receptors	BMP	BMP 7	BC008584	Human	6.5809	21	0.4185	2.5	A	0.294976	0.3	A	0.792998	1.6	A	0.307136	3	A	0.238068	2.7	A	0.271508	2.9	A	0.295018	1.5	A	0.506933	2.4	A	0.108603	2.8	A	0.20702
207865_s_at	688	xGrowth Factors & Receptors	BMP	BMP 8 precursor	NM_001720.1	Human	4.6765	21	0.4267	5.8	A	0.227444	3.6	A	0.331973	3.8	A	0.506933	2.4	A	0.465378	3.7	A	0.248957	3.7	A	0.534622	4.9	A	0.397161	1.4	A	0.534625	2.8	A	0.479208
207866_s_at	689	xGrowth Factors & Receptors	BMP	BMP 8 precursor	NM_001720.1	Human	6.4819	21	0.395	11	A	0.115237	9.7	P	0.039607	9.2	A	0.136788	9.5	A	0.122135	10.1	A	0.115237	8.9	A	0.295032	7.1	A	0.271508	4.1	A	0.217093	4.1	A	0.331973
NM_001720_s_at	690	xGrowth Factors & Receptors	BMP	BMP 8b	NM_001720	Human	6.9884	21	0.4152	4.9	A	0.217093	6.6	A	0.197229	3.7	A	0.248957	3.1	A	0.331973	5.1	A	0.178505	5.6	A	0.319453	1.1	A	0.704982	6.6	A	0.319453	9.8	A	0.397169
204832_at	691	xGrowth Factors & Receptors	BMP	BMP receptor, type IAprecursor	NM_004329.1	Human	4.9287	21	0.4319	47	P	9.3e-05	31.7	P	0.000451	38.6	P	0.000123	23.6	P	0.000511	27.2	P	0.000451	13.6	P	0.000351	36.7	P	0.000184	33.6	P	0.000351	40.3	P	0.000123
204832_s_at	692	xGrowth Factors & Receptors	BMP	BMP receptor, type IAprecursor	NM_004329.1	Human	5.9029	21	0.4006	48.7	P	9.3e-05	36.5	P	0.00148	36.3	P	0.00051	19.7	P	0.001178	34.1	P	0.000933	18.8	P	0.000736	45.3	P	0.000351	28.4	P	0.000652	41.8	P	0.000141
210523_at	693	xGrowth Factors & Receptors	BMP	BMP type IB receptor	D89675.1	Human	10.276	21	0.4946	13.7	P	0.003181	11.3	P	0.007853	12.2	P	0.016275	2.2	A	0.465375	5.9	A	0.197229	8.2	P	0.008631	16.3	P	0.004807	10.4	P	0.010406	14	P	0.005314
210214_s_at	694	xGrowth Factors & Receptors	BMP	BMP type II receptor	U25110.1	Human	9.0896	21	0.4604	9.5	P	0.007135	7	P	0.016275	6.4	P	0.036715	7.6	P	0.013653	8.2	P	0.01774	4.3	M	0.056844	5.9	A	0.069811	12.2	P	0.014915	7.4	A	0.084887
205239_at	695	xGrowth Factors & Receptors	EGF	amphiregulin (schwannoma-derived GF)	NM_001657.1	Human	7.9763	21	0.4086	2.6	A	0.115237	1.3	A	0.357572	0.6	A	0.424186	2.8	A	0.178505	0.2	A	0.739925	3.1	P	0.036715	0.3	A	0.41063	0.8	A	0.680547	1.8	A	0.295018
207326_at	696	xGrowth Factors & Receptors	EGF	betacellulin	NM_001729.1	Human	5.8656	21	0.3427	0.5	A	0.668027	0.6	A	0.52079	1.4	A	0.344684	1.6	A	0.357572	0.4	A	0.38382	0.8	A	0.424197	2.6	A	0.271508	2.1	M	0.053022	2.5	P	0.045922
NM_013956_s_at	697	xGrowth Factors & Receptors	EGF	Heregulin-beta1	NM_013956	Human	8.7326	21	0.4358	0.8	A	0.970907	1.1	A	0.909579	0.9	A	0.943115	0.7	A	0.993526	1	A	0.863212	1	A	0.903783	1.3	A	0.925411	0.6	A	0.977172	0.6	A	0.985085
NM_013958_s_at	698	xGrowth Factors & Receptors	EGF	Heregulin-beta3	NM_013958	Human	9.4269	21	0.4789	0.4	A	0.960393	2.5	A	0.728492	0.6	A	0.915129	0.3	A	0.975224	0.7	A	0.897735	0.7	A	0.782907	1.7	A	0.728492	1.9	A	0.629375	0.5	A	0.891379
217254_s_at	699	xGrowth Factors & Receptors	erythropoietin	erythropoietin	AF053356	Human	5.3234	21	0.3034	8.7	P	0.029093	8.8	A	0.115237	11.9	P	0.011404	15.4	P	0.01774	9.5	P	0.003919	11.5	M	0.053022	10.1	A	0.074589	7.9	A	0.065272	15.3	P	0.011404
207257_at	700	xGrowth Factors & Receptors	erythropoietin	erythropoietin	NM_000799.1	Human	9.0923	21	0.4784	0.6	A	0.812277	0.7	A	0.847401	0.9	A	0.839058	0.8	A	0.692864	4.8	A	0.260107	7.4	A	0.187723	1.3	A	0.602831	1	A	0.704968	0.7	A	0.870683
209963_at	701	xGrowth Factors & Receptors	erythropoietin	erythropoietin receptor	M34986.1	Human	4.2649	21	0.4944	25.7	P	3.4e-05	24.3	P	4e-05	23.7	P	3.4e-05	32.4	P	4e-05	35.1	P	3e-05	28	P	4.6e-05	18.7	P	3e-05	25.9	P	3e-05	23.2	P	5.3e-05
209963_s_at	702	xGrowth Factors & Receptors	erythropoietin	erythropoietin receptor	M34986.1	Human	4.74	21	0.4071	38.5	P	0.000736	37.5	P	0.001321	30.9	P	0.001049	42.3	P	0.001657	40.3	P	0.000309	34.1	P	0.000451	31.3	P	0.001321	34.2	P	0.00148	31.2	P	0.001049
202041_at	703	xGrowth Factors & Receptors	FGF&R	FGF (acidic) intracellularbinding protein	NM_004214.3	Human	9.3865	21	0.4579	426.8	P	3e-05	505.8	P	3e-05	482.1	P	3e-05	512.2	P	3e-05	554.1	P	3e-05	572.5	P	3e-05	417.3	P	3e-05	416	P	3e-05	391.3	P	3e-05
205117_at	704	xGrowth Factors & Receptors	FGF&R	FGF 1 (acidic)	X59065	Human	9.9059	21	0.4998	3.4	A	0.437855	0.6	A	0.867002	1	A	0.739893	1.7	A	0.629375	0.6	A	0.739956	1	A	0.704968	0.6	A	0.79298	0.8	A	0.870683	0.8	A	0.870683
231762_at	705	xGrowth Factors & Receptors	FGF&R	FGF 10	NM_004465.1	Human	8.531	21	0.4285	0.4	A	0.830422	1.2	A	0.716847	0.5	A	0.802772	1.2	A	0.655327	0.8	A	0.739909	3.7	A	0.397169	0.4	A	0.975224	0.6	A	0.629412	0.6	A	0.629375
227271_at	706	xGrowth Factors & Receptors	FGF&R	FGF 11	AU151265	Human	8.9904	21	0.4411	9.3	P	0.04267	8.7	A	0.136788	12.9	A	0.096217	15.6	P	0.016275	15.5	P	0.024776	13.6	M	0.060966	11.8	A	0.090421	10.5	P	0.029093	11	A	0.074589
207501_at	707	xGrowth Factors & Receptors	FGF&R	FGF 12B	NM_004113.2	Human	9.788	21	0.4714	2.9	A	0.144548	0.5	A	0.668027	0.7	A	0.58937	3.9	P	0.014908	3.5	A	0.122135	1.2	A	0.383829	2.5	A	0.437851	3.3	A	0.20702	1.6	A	0.307136
205110_s_at	708	xGrowth Factors & Receptors	FGF&R	FGF 13	NM_004114.1	Human	9.2408	21	0.4533	12.6	P	3e-05	13	P	3.4e-05	11.3	P	4e-05	29.3	P	3e-05	5.5	P	0.000736	9.1	P	0.000239	10.5	P	4.6e-05	15.4	P	0.000141	9.5	P	0.000451
221310_at	709	xGrowth Factors & Receptors	FGF&R	FGF 14	NM_004115.1	Human	9.0059	21	0.4491	0.3	A	0.991365	0.2	A	0.998343	0.3	A	0.996081	0.1	A	0.988596	0.3	A	0.990516	0.2	A	0.991369	0.6	A	0.920388	1	A	0.616171	0.4	A	0.987515
AI701852_s_at	710	xGrowth Factors & Receptors	FGF&R	FGF 14c	AI701852	Human	5.9714	21	0.3676	1.9	A	0.307122	0.4	A	0.655316	1.7	A	0.144511	1.2	A	0.238051	1.5	A	0.144548	1	A	0.344684	2.1	A	0.090404	0.7	A	0.47921	1.4	A	0.238068
221374_at	711	xGrowth Factors & Receptors	FGF&R	FGF 16	NM_003868.1	Human	9.4821	21	0.4539	0.4	A	0.891397	0.9	A	0.716862	0.9	A	0.655316	0.8	A	0.739893	0.4	A	0.812295	0.4	A	0.772556	0.5	A	0.716847	0.3	A	0.891379	0.7	A	0.839058
221376_at	712	xGrowth Factors & Receptors	FGF&R	FGF 17	NM_003867.1	Human	6.8866	21	0.3493	3.6	A	0.548416	5.9	A	0.616171	4.2	A	0.655316	4.2	A	0.58937	8.2	A	0.238068	5.2	A	0.437855	1.8	A	0.655316	6	A	0.227444	2.6	A	0.534622
223761_at	713	xGrowth Factors & Receptors	FGF&R	FGF 19	AF110400.1	Human	7.6268	21	0.4227	1.4	A	0.58937	1.2	A	0.704968	2.3	A	0.344684	4.9	A	0.520792	1.7	A	0.493067	1.9	A	0.704968	1.4	A	0.704968	1.5	A	0.761932	2.5	A	0.642428
204421_s_at	714	xGrowth Factors & Receptors	FGF&R	FGF 2	M27968.1	Human	8.5011	21	0.4343	1.2	A	0.655316	1.4	A	0.58937	0.3	A	0.939034	1.2	A	0.437851	0.6	A	0.479208	0.8	A	0.728507	2.5	A	0.38382	1.1	A	0.602831	0.6	A	0.655327
204422_at	715	xGrowth Factors & Receptors	FGF&R	FGF 2 (basic)	NM_002006.1	Human	6.7833	21	0.3644	0.4	A	0.772573	1	A	0.52079	1.5	A	0.575803	1.3	A	0.307136	1.3	A	0.238068	2.8	P	0.024776	0.4	A	0.782907	1.7	A	0.295018	0.5	A	0.383829
220394_at	716	xGrowth Factors & Receptors	FGF&R	FGF 20	NM_019851.1	Human	8.484	21	0.4155	1.2	A	0.79298	0.3	A	0.909579	0.2	A	0.891379	0.4	A	0.891379	0.3	A	0.939034	0.3	A	0.847401	0.8	A	0.668027	1.3	A	0.575808	0.4	A	0.704968
221433_at	717	xGrowth Factors & Receptors	FGF&R	FGF 21	NM_019113.1	Human	7.3493	21	0.4133	4.9	A	0.616171	5.1	A	0.616171	1.8	A	0.668039	99.8	P	9.3e-05	1.9	A	0.692864	1.6	A	0.821495	1.8	A	0.655316	1.7	A	0.716847	1.7	A	0.884763
221315_s_at	718	xGrowth Factors & Receptors	FGF&R	FGF 22	NM_020637.1	Human	6.0035	21	0.4679	2.9	A	0.465378	2.1	A	0.41063	5.5	A	0.238068	3.2	A	0.397169	3.8	A	0.217076	4.3	A	0.227444	4.1	A	0.331973	1.1	A	0.47921	5.7	A	0.283153
221166_at	719	xGrowth Factors & Receptors	FGF&R	FGF 23	NM_020638.1	Human	8.2364	21	0.4084	3	A	0.397169	0.8	A	0.520792	4.1	A	0.331973	2.9	A	0.295018	1.1	A	0.410603	4.1	A	0.217093	3	A	0.534622	3.4	A	0.383829	1	A	0.52079
214571_at	720	xGrowth Factors & Receptors	FGF&R	FGF 3	NM_005247.1	Human	7.2922	21	0.4017	1.6	A	0.548413	6.5	A	0.248957	6.9	A	0.47921	6	A	0.383829	1.3	A	0.562145	3.3	A	0.668027	1.4	A	0.79298	6	A	0.357572	1.6	A	0.629375
206783_at	721	xGrowth Factors & Receptors	FGF&R	FGF 4	BF510715	Human	9.1725	21	0.4832	3.6	A	0.074589	5	A	0.122135	4.7	A	0.169578	2.7	A	0.169578	3	A	0.283153	4.1	A	0.160942	4.4	A	0.238068	3.2	A	0.096217	4.6	A	0.102282
M37825_at	722	xGrowth Factors & Receptors	FGF&R	FGF 5	M37825	Human	2.7417	20	0.35	0.6	A	0.814953	0.1	A	0.978117	0.1	A	0.989689	0.3	A	0.824756	0.1	A	0.937071	1.6	A	0.514893	0.2	A	0.979995	0.3	A	0.904333	1.2	A	0.574038
M37825_s_at	723	xGrowth Factors & Receptors	FGF&R	FGF 5	M37825	Human	9.2966	21	0.4756	1.9	A	0.295018	0.7	A	0.680559	0.3	A	0.884763	1.6	A	0.668027	1.1	A	0.668027	0.2	A	0.973138	0.3	A	0.877865	1.3	A	0.81235	0.4	A	0.782941
208417_at	724	xGrowth Factors & Receptors	FGF&R	FGF 6	NM_020996.1	Human	7.8512	21	0.3944	1.7	A	0.680547	1.3	A	0.680559	3.7	A	0.383829	4.8	A	0.187723	7.6	A	0.160942	4.3	A	0.248941	1.7	A	0.58937	5.9	A	0.090421	4.9	A	0.238068
205782_at	725	xGrowth Factors & Receptors	FGF&R	FGF 7	NM_002009.1	Human	8.0492	21	0.4168	4.3	P	0.010406	2.2	A	0.152599	3	A	0.079596	2.5	A	0.238051	7.1	P	0.002571	0.5	A	0.370616	2.4	A	0.217076	2.6	A	0.187723	4.3	P	0.003531
208449_at	726	xGrowth Factors & Receptors	FGF&R	FGF 8	NM_006119.1	Human	2.6643	16	0.5682	4	A	0.397994	0.4	A	0.765443	0.3	A	0.749312	4	A	0.189687	0.4	A	0.892699	1.8	A	0.581944	3.5	A	0.581931	4.8	A	0.234557	3.9	A	0.581931
208449_s_at	727	xGrowth Factors & Receptors	FGF&R	FGF 8	NM_006119.1	Human	7.7849	21	0.4115	3.6	A	0.548413	0.4	A	0.870701	3.6	A	0.506933	1.8	A	0.602831	0.6	A	0.655316	2.5	A	0.562145	0.7	A	0.782907	1.2	A	0.602831	1.3	A	0.704968
206404_at	728	xGrowth Factors & Receptors	FGF&R	FGF 9	NM_002010.1	Human	9.0584	21	0.4729	2	A	0.344684	0.3	A	0.812295	2.2	A	0.144529	2.5	A	0.319441	3	A	0.108621	4.1	A	0.217093	0.6	A	0.47921	1.3	A	0.357572	3.3	A	0.238068
211535_at	729	xGrowth Factors & Receptors	FGF&R	FGF receptor	M60485.1	Human	8.5747	21	0.4287	25.1	A	0.069811	24.4	P	0.013653	27.4	P	0.007853	20	P	0.005869	25.8	P	0.010406	28.3	P	0.022828	17.7	M	0.053022	13.9	P	0.022828	26.2	P	0.036725
207822_at	730	xGrowth Factors & Receptors	FGF&R	FGF receptor 1, isoform 5 precursor	NM_023107.1	Human	6.7177	21	0.4561	8.6	P	0.02101	6.6	P	0.002307	7.7	P	0.009484	6.4	P	0.04937	8	P	0.005869	8.4	P	0.04267	8.2	P	0.003531	6.1	P	0.024776	7.2	P	0.031476
207937_s_at	731	xGrowth Factors & Receptors	FGF&R	FGF receptor 1, isoform 8 precursor	NM_023110.1	Human	5.8558	21	0.4248	3.7	A	0.616171	0.7	A	0.863212	1.8	A	0.548427	1.1	A	0.680547	0.7	A	0.877865	0.8	A	0.877883	0.4	A	0.978998	4.2	A	0.465378	0.8	A	0.830422
203638_at	732	xGrowth Factors & Receptors	FGF&R	FGF receptor 2, isoform 2 precursor	NM_022969.1	Human	10.2736	21	0.5187	0.5	A	0.668074	5.1	P	0.024768	2.6	A	0.295032	3.2	A	0.079612	1.6	A	0.506933	1.8	A	0.437851	2.2	A	0.295018	0.5	A	0.680547	4.7	A	0.260107
204379_s_at	733	xGrowth Factors & Receptors	FGF&R	FGF receptor 3, isoform 1 precursor	NM_000142.2	Human	8.8685	21	0.4446	51.7	P	0.000161	59.3	P	0.000184	57.2	P	6.1e-05	12.4	P	0.012485	37.5	P	0.000451	52.1	P	0.000184	74.4	P	0.000161	65.4	P	8.1e-05	73.9	P	0.000107
204380_s_at	734	xGrowth Factors & Receptors	FGF&R	FGF receptor 3, short transcript	M58051.1	Human	6.8551	21	0.4102	8.9	A	0.152581	6.4	A	0.136788	1.7	A	0.47921	5.9	A	0.248957	6.1	A	0.357572	1	A	0.891379	2	A	0.424197	6.4	A	0.319453	7.2	A	0.227444
204579_at	735	xGrowth Factors & Receptors	FGF&R	FGF receptor 4, isoform 1 precursor	NM_002011.2	Human	7.7141	21	0.4401	12	A	0.178505	7.7	A	0.41063	6.3	A	0.295018	6.4	A	0.295032	17.8	A	0.090421	21.5	A	0.079612	18.6	A	0.069811	7.9	A	0.187723	6.9	A	0.160942
211485_at	736	xGrowth Factors & Receptors	FGF&R	FGF18 (zFGF5 )	AF211188.1	Human	4.1619	21	0.3662	5.1	A	0.692864	4.5	A	0.616171	4	A	0.782907	9.2	A	0.424197	9	A	0.465375	11.7	A	0.465378	8.8	A	0.424197	6.8	A	0.548413	11.8	A	0.283138
211485_s_at	737	xGrowth Factors & Receptors	FGF&R	FGF18 (zFGF5 )	AF211188.1	Human	7.6686	21	0.4563	0.7	A	0.79298	1.3	A	0.642438	0.3	A	0.973174	0.7	A	0.79298	2.6	A	0.424197	6.7	P	0.034017	4.1	A	0.331973	2.1	A	0.506933	4.8	A	0.115219
230163_at	738	xGrowth Factors & Receptors	GDNF&R	GDNF family receptor alpha 1	AW263087	Human	8.6143	21	0.4494	3.1	A	0.227444	0.7	A	0.331973	3.6	A	0.178487	2	A	0.248893	3.5	A	0.260107	4.6	A	0.090421	6.1	A	0.079612	3.3	A	0.207002	2	A	0.160942
205696_at	739	xGrowth Factors & Receptors	GDNF&R	GDNF family receptor alpha 1	NM_005264.1	Human	9.6632	21	0.5054	3.6	A	0.084887	0.9	A	0.56215	2.2	A	0.307136	2.3	A	0.319453	2.3	A	0.084887	4.4	P	0.026862	3.6	A	0.108603	2.1	A	0.096217	0.6	A	0.47921
205722_s_at	740	xGrowth Factors & Receptors	GDNF&R	GDNF family receptor alpha 2	NM_001495.1	Human	8.1092	21	0.412	0.7	A	0.95733	1.3	A	0.839058	1.1	A	0.946978	1	A	0.830422	1	A	0.761932	1.1	A	0.847401	0.7	A	0.98226	1.5	A	0.716847	0.6	A	0.968524
214479_at	741	xGrowth Factors & Receptors	GDNF&R	GDNF family receptor alpha 3	NM_001496.1	Human	7.7554	21	0.423	1.6	A	0.655316	6.5	A	0.295032	3.7	A	0.283153	5	A	0.248957	3	A	0.52079	3.8	A	0.319453	5.2	A	0.319453	4.6	A	0.260107	8.1	A	0.197229
203104_at	742	xGrowth Factors & Receptors	GMCSF	CSF 1 receptor	NM_005211.1	Human	9.1877	21	0.4591	1.8	A	0.357572	2.5	A	0.424197	2.2	A	0.451587	6.5	A	0.227444	2.7	A	0.295032	3.4	A	0.451587	1.2	A	0.534622	4.5	A	0.295032	5.9	A	0.20702
203591_at	743	xGrowth Factors & Receptors	GMCSF	GCSF 3 receptor	NM_000760.1	Human	5.9713	21	0.4113	4	A	0.548413	3.6	A	0.424197	0.7	A	0.855452	1.1	A	0.821495	1.2	A	0.863212	4.7	A	0.283153	2	A	0.534622	4.1	A	0.616171	0.8	A	0.839058
210228_at	744	xGrowth Factors & Receptors	GMCSF	GMCSF 2 (concensus)	M11734.1	Human	6.2871	21	0.343	19.1	P	0.024768	20.1	A	0.074589	12.2	A	0.084887	3.3	A	0.248957	10.9	A	0.108621	13.1	A	0.084887	10.2	A	0.122117	15.1	P	0.036725	9.2	A	0.090421
210229_at	745	xGrowth Factors & Receptors	GMCSF	GMCSF 2 (exemplar)	M11734.1	Human	5.8147	21	0.3674	1.6	A	0.830422	0.8	A	0.891397	0.9	A	0.891379	0.9	A	0.903783	0.7	A	0.920404	1.7	A	0.821495	0.9	A	0.915129	0.7	A	0.897718	1	A	0.897718
210340_s_at	746	xGrowth Factors & Receptors	GMCSF	GMCSF 2 receptor	BC002635.1	Human	2.4678	13	0.3334	1.1	A	0.596617	0.2	A	0.949737	1.5	A	0.376576	2.1	A	0.324822	0.5	A	0.844552	0.8	A	0.69991	0.5	A	0.860646	0.5	A	0.889335	1.4	A	0.69991
210340_x_at	747	xGrowth Factors & Receptors	GMCSF	GMCSF 2 receptor	BC002635.1	Human	5.5933	21	0.3402	0.7	A	0.451587	0.4	A	0.830441	3.6	A	0.260107	0.4	A	0.946978	0.6	A	0.739893	1.6	A	0.283079	4.6	A	0.144548	1.6	A	0.52079	0.3	A	0.792998
205159_at	748	xGrowth Factors & Receptors	GMCSF	GMCSF 2 receptor, beta, low-affinity	AV756141	Human	8.7719	21	0.4632	1.4	A	0.331973	2.7	A	0.178505	1.9	A	0.144548	3.3	A	0.065258	1.5	A	0.160942	2.5	A	0.115237	4	P	0.034007	3.8	P	0.022828	3.9	P	0.01774
211286_s_at	749	xGrowth Factors & Receptors	GMCSF	GMCSF receptor alpha-subunit 3	L29349.1	Human	3.4453	21	0.3816	0.3	A	0.95733	0.5	A	0.891379	0.4	A	0.925411	0.4	A	0.980684	0.3	A	0.975224	0.6	A	0.855452	0.3	A	0.992865	0.3	A	0.903783	0.2	A	0.943115
211286_x_at	750	xGrowth Factors & Receptors	GMCSF	GMCSF receptor alpha-subunit 3	L29349.1	Human	5.8958	21	0.4218	0.2	A	0.999549	0.3	A	0.998148	0.4	A	0.994131	0.4	A	0.988596	0.2	A	0.993526	0.3	A	0.995657	0.2	A	0.993526	0.2	A	0.99852	0.4	A	0.983725
L29348_s_at	751	xGrowth Factors & Receptors	GMCSF	GM-CSF-RAS2	L29348	Human	2.4672	13	0.3334	0.2	A	0.9768	0.6	A	0.69991	0.3	A	0.967985	1.1	A	0.789211	0.6	A	0.827276	0.3	A	0.844552	0.3	A	0.983477	1.2	A	0.458256	0.6	A	0.746692
L29348_x_at	752	xGrowth Factors & Receptors	GMCSF	GM-CSF-RAS2	L29348	Human	5.4888	21	0.3531	2.2	A	0.295032	2.8	A	0.090404	1.2	A	0.642428	2	A	0.271508	1.1	A	0.493067	1.1	A	0.562154	0.6	A	0.86323	0.8	A	0.465378	1.1	A	0.642438
205614_at	753	xGrowth Factors & Receptors	GMCSF	macrophage stimulating 1 (hepatocyte growthfactor-like)	NM_020998.1	Human	4.1754	21	0.4658	55.8	P	0.007127	23.7	P	0.004807	40.2	P	0.001178	23.2	P	0.002862	32.8	P	0.001657	57	P	0.003533	27.4	P	0.001049	20.3	P	0.016275	50	P	0.000652
205614_s_at	754	xGrowth Factors & Receptors	GMCSF	macrophage stimulating 1 (hepatocyte growthfactor-like)	NM_020998.1	Human	4.6395	21	0.4009	36.7	P	0.00014	24.3	P	0.000239	48.7	P	0.000107	35.1	P	8.1e-05	36.1	P	9.3e-05	43.8	P	0.000107	37.6	P	0.000184	32.4	P	0.000123	28.5	P	0.000209
205455_at	755	xGrowth Factors & Receptors	GMCSF	macrophage stimulating 1 receptor	NM_002447.1	Human	7.7657	21	0.4243	2.6	A	0.728492	2.8	A	0.79298	4.9	A	0.655316	4	A	0.465375	1.7	A	0.739893	6.1	A	0.493067	2.4	A	0.739893	1.4	A	0.830422	1.4	A	0.772556
209716_at	756	xGrowth Factors & Receptors	GMCSF	MCSF 1	M37435.1	Human	5.3926	21	0.343	7.4	A	0.069796	8.2	A	0.084887	3.4	A	0.307136	6.8	A	0.129317	5.4	A	0.079612	5.8	A	0.108603	9.9	P	0.02101	7.7	A	0.084887	7.4	A	0.065272
209960_at	757	xGrowth Factors & Receptors	HGF	hepatocyte GF (hepapoietin A)	X16323.1	Human	5.3367	21	0.3092	0.2	A	0.82155	1.3	A	0.370616	0.3	A	0.960393	2.1	P	0.049307	0.2	A	0.847401	0.7	A	0.575803	0.1	A	0.985092	1.1	A	0.602831	0.3	A	0.897735
203510_at	758	xGrowth Factors & Receptors	HGF	met proto-oncogene (hepatocyte GF receptor)	BG170541	Human	7.7626	21	0.3832	0.7	A	0.821513	1	A	0.506933	0.4	A	0.761966	9.2	P	0.000141	3	A	0.283138	4.7	A	0.069796	0.6	A	0.751043	1.9	A	0.38382	3	M	0.056885
NM_021044_at	759	xGrowth Factors & Receptors	HH/patched/smoothened	hDHH	NM_021044	Human	7.2625	21	0.3738	1	A	0.655316	1.2	A	0.506933	4.6	A	0.178505	1.1	A	0.548413	1	A	0.782907	2.2	A	0.383829	0.9	A	0.847419	1.7	A	0.451587	0.8	A	0.761932
XM_050846_at	760	xGrowth Factors & Receptors	HH/patched/smoothened	IHH	XM_050846	Human	7.2654	21	0.3661	5.9	A	0.655316	3.8	A	0.802772	3.1	A	0.739893	4	A	0.728492	6	A	0.602831	12.6	A	0.534622	4.7	A	0.642428	3.8	A	0.716847	2.5	A	0.692864
209815_at	761	xGrowth Factors & Receptors	HH/patched/smoothened	patched (Drosophila) homolog	BG054916	Human	6.5907	21	0.3679	84.6	P	4e-05	59.2	P	5.3e-05	69.5	P	4.6e-05	27.8	P	4e-05	22.7	P	4e-05	22	P	6.1e-05	91.9	P	5.3e-05	78.8	P	4e-05	78.7	P	5.3e-05
221292_at	762	xGrowth Factors & Receptors	HH/patched/smoothened	patched (Drosophila) homolog 2	NM_003738.1	Human	7.0961	21	0.3896	4.4	A	0.562145	3.9	A	0.616171	3.4	A	0.728492	5.5	A	0.52079	2	A	0.802772	2.5	A	0.772556	2.9	A	0.792998	3.7	A	0.692864	1.8	A	0.839058
207586_at	763	xGrowth Factors & Receptors	HH/patched/smoothened	sonic hedgehog (Drosophila) homolog	NM_000193.1	Human	5.3661	21	0.3384	9	A	0.169578	10.3	A	0.178505	8.4	A	0.115237	11.4	A	0.152599	9.4	A	0.102282	6.4	A	0.424197	8.7	A	0.096217	8	A	0.074589	9.9	A	0.160942
205302_at	764	xGrowth Factors & Receptors	IGF	insulin-like GF 1	NM_000596.1	Human	7.3624	21	0.3883	0.6	A	0.716847	2.2	A	0.437837	2.9	A	0.295018	2.6	A	0.079612	2.5	A	0.160942	2.3	A	0.41063	0.5	A	0.728492	3.2	A	0.331973	1.8	A	0.451587
203627_s_at	765	xGrowth Factors & Receptors	IGF	insulin-like GF 1 receptor	AI830698	Human	6.9321	21	0.3927	38.2	P	4.6e-05	34.1	P	3e-05	31	P	4.6e-05	8.8	P	0.000511	26.3	P	6.1e-05	26.5	P	8.1e-05	43.1	P	3.4e-05	38.9	P	3e-05	44.3	P	3.4e-05
202409_at	766	xGrowth Factors & Receptors	IGF	insulin-like GF 2 (somatomedin A)	X07868	Human	7.1031	21	0.3927	7.8	A	0.506933	3.5	A	0.616171	3.7	A	0.728492	7.4	A	0.548413	3.3	A	0.692864	2.5	A	0.79298	13.5	A	0.307136	2.4	A	0.680547	1.9	A	0.655316
201392_at	767	xGrowth Factors & Receptors	IGF	insulin-like GF 2 receptor	BG031974	Human	9.0364	21	0.4654	92.8	P	4.6e-05	70.6	P	6.1e-05	77.3	P	6.1e-05	67.2	P	5.3e-05	45.2	P	0.000107	29.6	P	0.000351	58.5	P	9.3e-05	62.3	P	6.1e-05	65	P	4.6e-05
210095_at	768	xGrowth Factors & Receptors	IGF	insulin-like GF 3	M31159.1	Human	7.6544	21	0.3974	10	P	0.004807	12.7	P	0.002862	12.3	P	0.000932	12	P	0.003919	9	P	0.002307	12.9	P	0.003533	14.7	P	0.003533	9.3	P	0.002862	14.2	P	0.001321
202718_at	769	xGrowth Factors & Receptors	IGF	insulin-like GF binding protein 2(36kD)	NM_000597.1	Human	4.5588	21	0.3415	433.6	P	4.6e-05	487.9	P	4.6e-05	478.5	P	4.6e-05	412.3	P	4.6e-05	397.7	P	4.6e-05	449.8	P	4.6e-05	324.4	P	6.1e-05	336.3	P	4.6e-05	324	P	4.6e-05
203425_s_at	770	xGrowth Factors & Receptors	IGF	insulin-like GF binding protein 5	NM_000599.1	Human	7.0682	21	0.3693	2.9	A	0.271508	6.9	A	0.115237	7.9	A	0.102282	1.4	A	0.589377	6.8	A	0.102282	4.7	A	0.227444	7	A	0.115237	4.2	A	0.129317	2.4	A	0.295032
211577_at	771	xGrowth Factors & Receptors	IGF	insulin-like GF I	M37484.1	Human	4.005	21	0.4988	2.4	A	0.207002	2	A	0.227427	1.4	A	0.397169	2.3	A	0.187705	1.2	A	0.52079	0.3	A	0.830422	2.8	A	0.129317	1	A	0.802772	1.9	A	0.090421
211577_s_at	772	xGrowth Factors & Receptors	IGF	insulin-like GF I	M37484.1	Human	7.5891	21	0.4069	5.1	A	0.52079	1.6	A	0.575803	10.3	A	0.248957	7.8	A	0.41063	5.8	A	0.562145	8	A	0.383829	10.6	A	0.152599	7.7	A	0.271508	6.2	A	0.271508
203628_s_at	773	xGrowth Factors & Receptors	IGF	insulin-like growth factor 1 receptor	H05812	Human	8.2109	21	0.421	40.3	P	0.002862	36.1	P	0.00148	58.9	P	0.000736	7.9	A	0.307136	35.5	P	0.003181	45.3	P	0.00148	57.9	P	0.00148	49.5	P	0.001178	52.8	P	0.001321
206382_s_at	774	xGrowth Factors & Receptors	Miscellaneous	brain-derived neurotrophic factor	NM_001709.1	Human	9.2819	21	0.4683	0.5	A	0.925427	0.5	A	0.943129	0.5	A	0.870683	2.7	A	0.506933	0.5	A	0.802772	2.4	A	0.534622	0.8	A	0.863212	2	A	0.782907	0.3	A	0.95733
206813_at	775	xGrowth Factors & Receptors	Miscellaneous	cardiotrophin 1	NM_001330.1	Human	5.0571	21	0.3554	15.7	P	0.007853	16.5	P	0.003533	10.8	P	0.003919	9.4	P	0.004343	12.9	P	0.026862	10.8	P	0.007853	15.7	P	0.01774	8.2	P	0.029093	14.5	P	0.002571
209774_at	776	xGrowth Factors & Receptors	Miscellaneous	cytokine gro-beta	M57731.1	Human	3.9274	21	0.389	0.6	A	0.884833	0.9	A	0.772573	0.8	A	0.79298	3.1	A	0.52079	1.4	A	0.534622	0.7	A	0.863212	0.9	A	0.95063	1	A	0.79298	1	A	0.839058
202454_s_at	777	xGrowth Factors & Receptors	Miscellaneous	erythroblastic leukemia viral oncogene homolog 3	NM_001982.1	Human	8.1293	21	0.4138	248.4	P	3e-05	222.2	P	3e-05	211.9	P	3e-05	185.6	P	3e-05	176.6	P	3e-05	134.6	P	3e-05	194.8	P	3e-05	229.2	P	3e-05	201.7	P	3e-05
206794_at	778	xGrowth Factors & Receptors	Miscellaneous	erythroblastic leukemia viral oncogene homolog-like 4	NM_005235.1	Human	8.5091	21	0.4205	1.5	A	0.668027	0.5	A	0.839058	2	A	0.397161	1	A	0.642438	0.6	A	0.575803	0.5	A	0.772624	1.9	A	0.61618	1.5	A	0.357562	2.4	A	0.102282
206674_at	779	xGrowth Factors & Receptors	Miscellaneous	fms-related tyrosine kinase 3	NM_004119.1	Human	8.4764	21	0.4274	2.8	A	0.397161	0.6	A	0.812277	1.5	A	0.479208	3.3	A	0.283153	0.6	A	0.680559	2.1	A	0.47921	1.6	A	0.451587	1.5	A	0.47921	1.7	A	0.602831
211469_s_at	780	xGrowth Factors & Receptors	Miscellaneous	G protein-coupled receptor STRL33.3	U73531.1	Human	8.7321	21	0.4425	1	A	0.602831	4	A	0.227444	2.5	A	0.370625	0.5	A	0.772573	1.4	A	0.668027	2.2	A	0.357562	1.3	A	0.704968	2.2	A	0.692864	0.7	A	0.847401
210973_s_at	781	xGrowth Factors & Receptors	Miscellaneous	heparin-binding GF receptor	M63889.1	Human	3.5075	11	0.5013	19.8	P	0.008057	19	P	0.037598	21.8	P	0.018555	9.8	A	0.111572	20	M	0.056152	2.5	A	0.239258	22	A	0.080566	20.9	P	0.030273	19.6	A	0.067627
210973_x_at	782	xGrowth Factors & Receptors	Miscellaneous	heparin-binding GF receptor	M63889.1	Human	8.8584	21	0.529	12.4	P	0.036725	10.2	A	0.079612	8	M	0.056885	4.3	A	0.41063	8	A	0.122135	3.7	A	0.238068	4.9	A	0.20702	11	P	0.029093	7.7	A	0.152599
207255_at	783	xGrowth Factors & Receptors	Miscellaneous	leptin receptor	NM_002303.1	Human	9.2192	21	0.4714	1.7	A	0.424197	3.8	A	0.397169	2.2	A	0.357572	2	A	0.782924	1.4	A	0.295004	3.9	A	0.144529	1.9	A	0.534625	2.6	A	0.136788	0.7	A	0.616171
209466_s_at	784	xGrowth Factors & Receptors	Miscellaneous	nerve GF	M57399.1	Human	7.9825	21	0.4415	1.2	A	0.772573	2.3	A	0.704968	3	A	0.534625	8.4	A	0.20702	13.9	A	0.074589	11.5	A	0.197229	2.3	A	0.642428	1.6	A	0.562145	6.7	A	0.41063
205858_at	785	xGrowth Factors & Receptors	Miscellaneous	nerve GF receptor precursor	NM_002507.1	Human	8.0175	21	0.4573	1.8	A	0.642428	1.9	A	0.716847	1.5	A	0.692864	0.5	A	0.839076	1.4	A	0.728492	1	A	0.855452	1.1	A	0.751043	2.1	A	0.616171	1.8	A	0.506933
219500_at	786	xGrowth Factors & Receptors	Miscellaneous	neurotrophin-1B-cell stimulating factor-3	NM_013246.1	Human	6.921	21	0.3902	9.6	A	0.074589	8.1	A	0.283153	4.7	A	0.465378	5.1	A	0.424197	5.9	A	0.102282	4.5	A	0.307136	2.4	A	0.47921	5.1	A	0.344684	5.5	A	0.152599
218718_at	787	xGrowth Factors & Receptors	Miscellaneous	platelet derived growth factor C (PDGF-C)	NM_016205.1	Human	8.2877	21	0.4402	1.1	A	0.465378	3.4	A	0.152599	2.2	A	0.248795	2.6	A	0.178487	1.2	A	0.692864	0.4	A	0.680547	1.5	A	0.513865	2.2	A	0.424197	1.4	A	0.437855
205948_at	788	xGrowth Factors & Receptors	Miscellaneous	protein tyrosine phosphatase, receptor type, T	NM_007050.2	Human	8.2081	21	0.4067	0.6	A	0.925411	0.3	A	0.990516	0.3	A	0.975224	0.4	A	0.97718	0.3	A	0.987515	0.3	A	0.991365	0.7	A	0.812277	0.7	A	0.812277	0.5	A	0.988596
206237_s_at	789	xGrowth Factors & Receptors	Neuregulin	neuregulin 1 isoform HRG-beta2	NM_013957.1	Human	8.7335	21	0.4358	1.2	A	0.9038	0.8	A	0.985085	0.8	A	0.930204	1.5	A	0.870683	1.4	A	0.782924	1.3	A	0.897718	0.5	A	0.965983	1.3	A	0.877865	0.7	A	0.934742
208241_at	790	xGrowth Factors & Receptors	Neuregulin	neuregulin 1 isoform HRG-gamma	NM_004495.1	Human	9.1329	21	0.4495	1.9	A	0.160924	4.7	P	0.031466	1.9	A	0.169505	0.9	A	0.548413	2.8	P	0.02282	1.3	A	0.410623	1.1	A	0.704982	3.3	A	0.084887	3.1	A	0.074589
208231_at	791	xGrowth Factors & Receptors	Neuregulin	neuregulin 1 isoform ndf43	NM_013960.1	Human	4.4145	21	0.4056	2.7	A	0.090404	1	A	0.716847	0.8	A	0.716847	0.7	A	0.839058	2	A	0.207002	2	A	0.271508	6.9	M	0.056885	0.9	A	0.716847	0.9	A	0.58937
208231_s_at	792	xGrowth Factors & Receptors	Neuregulin	neuregulin 1 isoform ndf43	NM_013960.1	Human	9.6589	21	0.5056	0.5	A	0.704968	0.9	A	0.728492	0.8	A	0.863212	1.1	A	0.79298	1	A	0.772556	0.8	A	0.642428	0.7	A	0.855452	0.5	A	0.943115	0.7	A	0.830422
211533_at	793	xGrowth Factors & Receptors	PDGF	PDGF A receptor	M22734.1	Human	7.7837	21	0.4211	0.9	A	0.602839	1.8	A	0.47921	2.2	A	0.437855	2.4	A	0.451584	0.4	A	0.802789	1.1	A	0.668062	0.4	A	0.920388	2.4	A	0.344684	1.8	A	0.38382
204200_s_at	794	xGrowth Factors & Receptors	PDGF	PDGF beta polypeptide	NM_002608.1	Human	5.5484	21	0.3365	25	P	0.007853	22.2	P	0.013653	20.5	A	0.079612	23.7	P	0.029093	24.4	P	0.019316	28.4	P	0.012485	18.7	A	0.069811	22.3	P	0.02101	17.1	P	0.031476
AF336376_at	795	xGrowth Factors & Receptors	PDGF	PDGF D	AF336376	Human	7.9154	21	0.4142	3.5	M	0.060966	0.3	A	0.802772	1.5	A	0.506933	1.5	A	0.331973	1.8	A	0.331973	0.4	A	0.629384	0.3	A	0.934728	3	A	0.079612	1.3	A	0.451587
203131_at	796	xGrowth Factors & Receptors	PDGF	PDGF receptor, alphapolypeptide	NM_006206.1	Human	9.1386	21	0.472	3.6	A	0.129299	0.3	A	0.847401	1.1	A	0.61618	1.6	A	0.307122	4	A	0.152599	1.8	A	0.397138	5.9	P	0.016275	0.4	A	0.728492	1.7	A	0.370625
202273_at	797	xGrowth Factors & Receptors	PDGF	PDGF receptor, beta polypeptide	NM_002609.1	Human	7.0099	21	0.362	2.4	A	0.575803	3.7	A	0.424197	5.4	A	0.38382	5.9	A	0.187723	4.2	A	0.41063	5.2	A	0.41063	2.4	A	0.520793	4.1	A	0.383829	4.2	A	0.437855
216867_s_at	798	xGrowth Factors & Receptors	PDGF	PDGF-A	X03795.1	Human	8.1692	21	0.4174	10.3	P	0.02101	10.1	P	0.014915	10.8	P	0.009484	2.4	A	0.493067	2.7	A	0.41063	1.6	A	0.655327	9.3	P	0.02101	5.7	A	0.129317	8.4	A	0.090421
203935_at	799	xGrowth Factors & Receptors	TGF beta	activin A type I receptor precursor	NM_001105.2	Human	7.1455	21	0.3765	20.8	P	8.1e-05	12	P	0.000398	15.4	P	0.000572	24.2	P	0.000351	13.4	P	7.1e-05	16	P	0.000933	17	P	8.1e-05	14	P	0.000184	13.8	P	0.000272
205209_at	800	xGrowth Factors & Receptors	TGF beta	activin A type IB receptor, isoform c- Long transcript	NM_020328.1	Human	8.0362	21	0.4247	6.6	A	0.129317	11.8	M	0.056885	11	P	0.042659	10.7	P	0.031476	9.4	P	0.04937	10.5	P	0.039607	13.5	P	0.034017	11.4	P	0.036725	14.8	P	0.011404
208219_at	801	xGrowth Factors & Receptors	TGF beta	activin A type IB receptor, isoform c- Short transcript	NM_020328.1	Human	8.9577	21	0.4574	1	A	0.782907	1.3	A	0.692864	1.2	A	0.642438	2.5	A	0.357562	1.1	A	0.761932	2.7	A	0.465378	3.7	A	0.548413	4.3	A	0.271508	1.8	A	0.283094
205327_at	802	xGrowth Factors & Receptors	TGF beta	activin A type II receptor precursor	NM_001616.2	Human	8.0196	21	0.4112	16.1	P	0.000184	11.8	P	0.00051	13.7	P	8.1e-05	23.6	P	9.3e-05	19.5	P	0.000123	19	P	4.6e-05	21.2	P	3.4e-05	14.1	P	0.000141	26.2	P	3e-05
NM_001106_at	803	xGrowth Factors & Receptors	TGF beta	ACVR2B	NM_001106	Human	10.6748	21	0.51	11.4	P	0.029093	8.6	A	0.108621	13.1	P	0.007135	10	P	0.017733	11.9	P	0.024776	15.6	P	0.008635	12.4	P	0.003533	14.7	P	0.004804	11.6	P	0.007135
221674_s_at	804	xGrowth Factors & Receptors	TGF beta	chordin variant 1	AF209929.1	Human	7.8627	21	0.4153	1.2	A	0.925411	2.3	A	0.782907	1.4	A	0.920388	1.5	A	0.863212	1.8	A	0.739893	1.6	A	0.870683	1.7	A	0.877865	1.6	A	0.855452	1.3	A	0.870683
211248_at	805	xGrowth Factors & Receptors	TGF beta	chordin variant 3	AF283325.1	Human	7.1002	21	0.4028	4.3	A	0.370625	2.7	A	0.548413	1.2	A	0.704968	3.6	A	0.41063	1.1	A	0.655316	6.1	A	0.260107	4.9	A	0.260107	3	A	0.506933	4.4	A	0.344684
207345_at	806	xGrowth Factors & Receptors	TGF beta	follistatin isoform FST317 precursor	NM_006350.2	Human	6.1463	21	0.4223	0.5	A	0.98226	0.4	A	0.95409	0.4	A	0.909629	1.4	A	0.629384	0.3	A	0.782907	0.5	A	0.897752	2.8	A	0.295032	0.5	A	0.943115	0.3	A	0.983725
207345_s_at	807	xGrowth Factors & Receptors	TGF beta	follistatin isoform FST317 precursor	NM_006350.2	Human	7.9742	21	0.5241	4.1	A	0.548413	5.5	A	0.629375	2.5	A	0.642428	2	A	0.668027	0.9	A	0.79298	3.9	A	0.602831	6.8	A	0.548413	5.1	A	0.616171	2.5	A	0.642428
204948_s_at	808	xGrowth Factors & Receptors	TGF beta	follistatin isoform FST344 precursor	NM_013409.1	Human	10.0914	21	0.4975	1.5	A	0.812277	8.7	A	0.357572	5.7	A	0.451587	3.5	A	0.465378	5.3	A	0.271508	1.5	A	0.739909	2.5	A	0.548413	1.2	A	0.802772	1.4	A	0.728492
221136_at	809	xGrowth Factors & Receptors	TGF beta	growth differentiation factor 2	NM_016204.1	Human	5.2728	21	0.2896	7	A	0.122135	8.9	M	0.056885	8.1	A	0.079612	5.2	A	0.136788	6.2	A	0.197211	8.5	P	0.022828	7.6	A	0.102282	9.1	A	0.169578	5.3	A	0.238068
207145_at	810	xGrowth Factors & Receptors	TGF beta	growth differentiation factor 8	NM_005259.1	Human	4.9067	21	0.2842	0	A	0.983751	0.1	A	0.903867	0.4	A	0.761932	0.1	A	0.909579	0.1	A	0.680597	0.2	A	0.957341	0.1	A	0.90385	0.9	A	0.58939	0.5	A	0.704968
216860_at	811	xGrowth Factors & Receptors	TGF beta	growthdifferentiation factor-11	AF028333.1	Human	2.0951	16	0.2814	5.7	M	0.054411	5.6	P	0.002228	3.3	A	0.218983	3.1	A	0.138604	6.1	P	0.009985	2.8	A	0.189687	5.1	P	0.001892	5.6	A	0.089405	4.2	P	0.035163
216860_s_at	812	xGrowth Factors & Receptors	TGF beta	growthdifferentiation factor-11	AF028333.1	Human	10.1471	21	0.4891	27.8	P	0.000239	31	P	7.1e-05	31.3	P	0.000123	23.5	P	0.002069	30.1	P	0.000398	22.6	P	4.6e-05	33.2	P	0.000107	36.9	P	4e-05	36.7	P	3e-05
205258_at	813	xGrowth Factors & Receptors	TGF beta	inhibin beta B subunit precursor	NM_002193.1	Human	7.7587	21	0.4141	41.4	P	0.000736	40	P	0.000829	48.7	P	0.000123	13	M	0.056885	7.9	P	0.04267	10.6	M	0.060952	27.2	P	0.001049	28.6	P	0.005314	23.8	P	0.003181
207688_at	814	xGrowth Factors & Receptors	TGF beta	inhibin beta C subunit precursor	NM_005538.1	Human	7.7529	21	0.5221	10.9	P	0.022828	11.6	M	0.056885	9.4	P	0.024776	6.2	A	0.238051	5.5	A	0.248957	7.4	A	0.152599	11.1	A	0.096217	7.3	A	0.102282	8.1	A	0.090421
210511_s_at	815	xGrowth Factors & Receptors	TGF beta	inhibin, beta A	M13436.1	Human	6.8787	21	0.381	0.9	A	0.95733	0.5	A	0.977172	0.8	A	0.891379	0.6	A	0.985085	0.8	A	0.855452	1.1	A	0.870683	0.8	A	0.95063	0.9	A	0.934728	1	A	0.95063
231798_at	816	xGrowth Factors & Receptors	TGF beta	noggin	AL575177	Human	6.1932	21	0.3875	0.3	A	0.877883	0.6	A	0.802789	2.9	A	0.357562	0.3	A	0.884763	1.4	A	0.629375	2.8	A	0.271508	0.6	A	0.728492	2.2	A	0.410623	1.8	A	0.397169
221373_at	817	xGrowth Factors & Receptors	TGF beta	persephin	NM_004158.1	Human	4.8176	21	0.3675	22.7	P	0.034017	24.5	P	0.04937	19	P	0.04937	23.5	P	0.045922	24.5	P	0.031476	40.2	P	0.024776	19.6	P	0.024776	14.9	A	0.096217	18.8	P	0.036725
221576_at	818	xGrowth Factors & Receptors	TGF beta	prostate differentiation factor	BC000529.1	Human	8.1449	21	0.4248	29	P	0.002307	36	P	0.003533	21.8	P	0.002571	31.1	P	0.007853	31.2	P	0.000652	21.5	P	0.007849	17.3	P	0.036725	29.2	P	0.000933	31.2	P	0.005869
203085_at	819	xGrowth Factors & Receptors	TGF beta	Similar to TGF, beta 1	BC000125.1	Human	7.6946	21	0.4387	1.2	A	0.79298	0.5	A	0.739893	0.3	A	0.934728	1.3	A	0.728492	0.4	A	0.812277	0.4	A	0.884763	0.6	A	0.870701	0.9	A	0.830422	0.7	A	0.821495
205210_at	820	xGrowth Factors & Receptors	TGF beta	TGF beta receptor associated protein -1	NM_004257.1	Human	9.6728	21	0.483	25.7	P	0.001321	21.9	P	0.001657	24.8	P	0.000933	13.7	P	0.003181	13.9	P	0.003919	13.8	P	0.031476	19.8	P	0.001178	20.1	P	0.002069	23.6	P	0.002069
220407_at	821	xGrowth Factors & Receptors	TGF beta	TGF, beta 2	NM_003238.1	Human	9.5386	21	0.4777	1.5	A	0.493065	1.6	A	0.493067	0.3	A	0.739893	1.8	A	0.562145	1.9	A	0.169559	2	A	0.283123	3.2	A	0.090421	3.1	A	0.160942	3.1	A	0.227444
209747_at	822	xGrowth Factors & Receptors	TGF beta	TGF, beta 3	J03241.1	Human	8.9612	21	0.4334	5.9	A	0.197229	5.4	A	0.144548	3	A	0.307136	7.6	A	0.122135	8	A	0.074589	5.7	A	0.079612	2.8	A	0.370625	3.7	A	0.370625	6.3	A	0.074573
206943_at	823	xGrowth Factors & Receptors	TGF beta	TGF, beta receptor I	NM_004612.1	Human	9.0194	21	0.4441	2.9	A	0.207002	0.3	A	0.987521	1.2	A	0.66805	5	A	0.227427	0.6	A	0.739893	2.8	A	0.115219	3	A	0.197229	0.7	A	0.668027	1.6	A	0.437855
207334_s_at	824	xGrowth Factors & Receptors	TGF beta	TGF, beta receptor II(70-80kD)	NM_003242.1	Human	10.1642	21	0.494	0.9	A	0.728492	3.4	A	0.534622	0.7	A	0.830422	4.7	A	0.424197	3.1	A	0.437855	1.6	A	0.602831	0.8	A	0.839076	1.7	A	0.602831	1.3	A	0.761932
204731_at	825	xGrowth Factors & Receptors	TGF beta	TGF, beta receptor III	NM_003243.1	Human	7.9588	21	0.423	24.5	P	0.000141	16.4	P	0.000209	19.3	P	0.000511	41	P	0.000107	48.6	P	5.3e-05	32.2	P	3.4e-05	20.5	P	0.000107	20.6	P	0.000511	17.3	P	0.000184
210838_s_at	826	xGrowth Factors & Receptors	TGF beta	TGF-b superfamily receptor type I	L17075.1	Human	9.2355	21	0.4533	1.9	A	0.616171	1.2	A	0.884763	6.6	A	0.331973	1.7	A	0.782907	5.7	A	0.319453	2.5	A	0.47921	1.4	A	0.728492	9.2	A	0.152599	2.3	A	0.562145
209591_s_at	827	xGrowth Factors & Receptors	TGF beta	TGF-beta	M60316.1	Human	4.4974	21	0.4017	1.3	A	0.915129	1.9	A	0.870701	4.1	A	0.440641	2.1	A	0.61618	0.8	A	0.877865	2	A	0.792998	1.8	A	0.943115	1.8	A	0.855452	3.4	A	0.761932
209920_at	828	xGrowth Factors & Receptors	TGF beta	type II serinethreonine kinase receptor	U20165.1	Human	7.9126	21	0.4126	29.6	P	5.3e-05	20.3	P	7.1e-05	21.9	P	3.4e-05	17.5	P	3e-05	26.6	P	3e-05	16.5	P	0.000141	20.9	P	3e-05	20	P	4.6e-05	17.7	P	3e-05
210607_s_at	829	xGrowth Factors & Receptors	VEGF	flt3 ligand	U03858.1	Human	4.021	21	0.4374	1.8	A	0.95733	1.4	A	0.980684	1.4	A	0.973138	1.8	A	0.95733	2	A	0.943115	2.5	A	0.934728	1.9	A	0.965983	1.1	A	0.98226	1.2	A	0.977172
209946_at	830	xGrowth Factors & Receptors	VEGF	FLT4 ligand DHM	U58111.1	Human	9.6119	21	0.4723	0.5	A	0.493066	0.5	A	0.655327	3	A	0.227444	1.5	A	0.548413	0.8	A	0.562191	0.6	A	0.772556	1.7	A	0.629375	0.4	A	0.839076	1.9	A	0.451587
210287_s_at	831	xGrowth Factors & Receptors	VEGF	soluble VEGF receptor	U01134.1	Human	4.5229	19	0.3594	0.4	A	0.878447	0.7	A	0.800969	0.8	A	0.579733	0.4	A	0.946267	0.4	A	0.842805	2.1	A	0.51605	0.7	A	0.878399	1.1	A	0.532074	0.2	A	0.970713
210512_at	832	xGrowth Factors & Receptors	VEGF	VEGF	AF022375.1	Human	7.2249	21	0.4516	295.1	P	3.4e-05	211.1	P	8.1e-05	307.3	P	0.000123	475.3	P	0.000161	399.6	P	0.000272	173.8	P	7.1e-05	294.9	P	0.000123	375.6	P	3.4e-05	290.5	P	6.1e-05
203683_s_at	833	xGrowth Factors & Receptors	VEGF	VEGF B	NM_003377.1	Human	6.0976	21	0.4012	14.4	P	0.009484	21.4	P	0.000351	21.2	P	0.000141	24.7	P	0.00014	36.2	P	3e-05	34.6	P	0.000184	14.4	P	0.000511	30.4	P	4.6e-05	18.8	P	0.001852
206742_at	834	xGrowth Factors & Receptors	VEGF	VEGF D	NM_004469.1	Human	10.1229	21	0.5033	2.9	A	0.437855	1.1	A	0.437855	3	A	0.370606	3.5	A	0.319453	3.9	A	0.160942	5.2	A	0.152581	3.9	A	0.424197	2.8	A	0.493067	1	A	0.739893
204406_at	835	xGrowth Factors & Receptors	VEGF	VEGF fms-related tyrosine kinase 1	NM_002019.1	Human	7.0499	21	0.4289	4.5	A	0.227444	3.4	A	0.397154	3.7	A	0.079596	2.4	A	0.370625	1.8	A	0.41063	3.9	A	0.115237	7.7	P	0.04267	5.6	A	0.079612	5	A	0.160942
219764_at	836	xGrowth Factors & Receptors	WNT	frizzled (Drosophila) homolog 10	NM_007197.1	Human	8.3978	21	0.4261	1.6	A	0.493067	0.5	A	0.739909	0.8	A	0.629384	0.3	A	0.957341	1.1	A	0.562145	1.7	A	0.207002	0.5	A	0.751059	1.6	A	0.668027	0.7	A	0.792998
210220_at	837	xGrowth Factors & Receptors	WNT	frizzled (Drosophila) homolog 2	L37882.1	Human	5.4042	21	0.4111	18.3	A	0.108621	15.3	A	0.129317	17.4	A	0.169578	17.3	A	0.096217	13.6	A	0.115237	10.4	A	0.178505	17.7	A	0.160942	12.7	A	0.169578	8.1	A	0.144529
219683_at	838	xGrowth Factors & Receptors	WNT	frizzled (Drosophila) homolog 3	NM_017412.1	Human	7.4604	21	0.4081	54.3	P	3e-05	23.3	P	3.4e-05	35	P	3e-05	36.6	P	3.4e-05	31.6	P	4.6e-05	38.2	P	4.6e-05	28.1	P	3.4e-05	21.3	P	7.1e-05	25.6	P	3.4e-05
218665_at	839	xGrowth Factors & Receptors	WNT	frizzled (Drosophila) homolog 4	NM_012193.1	Human	8.6707	21	0.4549	20.9	P	0.006474	24.3	P	0.006474	26.7	P	0.005869	25.6	P	0.004807	28.1	P	0.004343	35.7	P	0.001852	40.4	P	0.012485	25.4	P	0.006474	32.3	P	0.005314
203705_s_at	840	xGrowth Factors & Receptors	WNT	frizzled (Drosophila) homolog 7	AI333651	Human	8.6743	21	0.4457	5.8	P	0.016275	4.9	P	0.011404	4	P	0.031476	12.9	P	0.000209	11.2	P	0.00051	9.9	P	0.000576	4.5	P	0.024776	7.5	P	0.000398	3.8	P	0.034007
204451_at	841	xGrowth Factors & Receptors	WNT	frizzled 1	NM_003505.1	Human	6.8831	21	0.3764	41.2	P	3e-05	38.6	P	6.1e-05	40.2	P	5.3e-05	41.3	P	4e-05	53.1	P	3e-05	51.5	P	4.6e-05	39.9	P	3.4e-05	44.3	P	4.6e-05	37.3	P	7.1e-05
206136_at	842	xGrowth Factors & Receptors	WNT	frizzled 5	NM_003468.1	Human	6.5801	21	0.3986	17.6	P	0.01774	15.4	M	0.053009	13.3	P	0.034017	16.3	P	0.045922	13.1	M	0.053022	15.5	P	0.036725	21.8	P	0.01774	15	P	0.021002	26.3	P	0.003919
203987_at	843	xGrowth Factors & Receptors	WNT	frizzled 6	NM_003506.1	Human	7.3711	21	0.4176	65.5	P	3e-05	35.5	P	3e-05	52.9	P	7.1e-05	65.3	P	4e-05	41.4	P	3e-05	34.4	P	9.3e-05	50.9	P	4e-05	41.6	P	5.3e-05	44.1	P	3.4e-05
203706_s_at	844	xGrowth Factors & Receptors	WNT	frizzled 7	NM_003507.1	Human	6.9538	21	0.3993	9.9	P	0.00148	11.3	P	0.000652	13.1	P	0.001178	31.8	P	7.1e-05	28.7	P	0.000123	20.4	P	9.3e-05	8.7	P	0.004807	11.7	P	5.3e-05	7.7	P	0.001321
207639_at	845	xGrowth Factors & Receptors	WNT	frizzled 9	NM_003508.1	Human	6.9836	21	0.4014	39.3	P	0.007135	35.7	P	0.008635	37.1	P	0.008635	36.3	P	0.006474	40.1	P	0.006474	44.5	P	0.003919	38	P	0.005314	44.5	P	0.005314	36.5	P	0.005314
227405_s_at	846	xGrowth Factors & Receptors	WNT	frizzled homolog 8, from EST	AW340311	Human	8.1426	21	0.4289	19.9	P	0.000577	14.9	P	0.000398	24.1	P	0.000161	25.7	P	4e-05	16.5	P	0.000161	14.5	P	0.000736	10.4	P	0.003919	13.4	P	0.004807	12.9	P	0.006474
202037_at	847	xGrowth Factors & Receptors	WNT	secreted frizzled-related protein 1	NM_003012.2	Human	9.8201	21	0.4841	2.6	A	0.465378	4.6	A	0.319453	3.3	A	0.307136	0.5	A	0.772556	2.5	A	0.331973	0.5	A	0.772556	4	A	0.506933	0.5	A	0.751043	3	A	0.370625
218629_s_at	848	xGrowth Factors & Receptors	WNT	smoothened (Drosophila) homolog	NM_005631.1	Human	8.1237	21	0.4548	27.5	P	0.002067	24.6	P	0.002069	23.9	P	0.002307	7.7	A	0.115237	7.2	A	0.115219	7.8	A	0.160942	14.2	P	0.009484	16.9	P	0.002307	15.2	P	0.016275
205648_at	849	xGrowth Factors & Receptors	WNT	wingless-type MMTV integration site 2	NM_003391.1	Human	8.1257	21	0.4132	0.5	A	0.975224	0.9	A	0.855471	0.6	A	0.963275	1	A	0.939034	3	A	0.344684	1.2	A	0.728492	1.1	A	0.897718	1.1	A	0.821495	0.8	A	0.920388
208570_at	850	xGrowth Factors & Receptors	WNT	wingless-type MMTV integration site 1	NM_005430.1	Human	6.7855	21	0.3522	0.7	A	0.975224	0.6	A	0.988596	0.6	A	0.968524	0.7	A	0.970907	0.6	A	0.970907	0.4	A	0.983725	0.6	A	0.985085	0.5	A	0.95574	0.4	A	0.992865
206213_at	851	xGrowth Factors & Receptors	WNT	wingless-type MMTV integration site 10B	NM_003394.1	Human	8.3954	21	0.4346	44.6	P	0.003181	38.8	P	0.000577	30.4	P	0.000309	44.8	P	0.001178	46.8	P	0.000309	49.7	P	0.000652	37.5	P	0.001321	39.9	P	0.000451	33.8	P	0.001049
206737_at	852	xGrowth Factors & Receptors	WNT	wingless-type MMTV integration site 11	NM_004626.1	Human	6.6249	21	0.3603	0.3	A	0.999879	0.5	A	0.99852	0.7	A	0.965983	0.6	A	0.992865	0.3	A	0.999816	0.3	A	0.999728	0.4	A	0.999171	0.4	A	0.998148	0.5	A	0.999348
206458_s_at	853	xGrowth Factors & Receptors	WNT	wingless-type MMTV integration site 2B, isoform WNT-2B2	NM_024494.1	Human	7.952	21	0.4713	2	A	0.451587	0.6	A	0.616171	3.7	P	0.045922	1.6	A	0.451584	3	A	0.357572	0.5	A	0.761932	1.8	A	0.331961	3.1	A	0.178487	2.5	A	0.344684
221455_at	854	xGrowth Factors & Receptors	WNT	wingless-type MMTV integration site 3	NM_030753.1	Human	9.102	21	0.4419	1.1	A	0.716847	5.8	A	0.397161	2.1	A	0.493067	2.9	A	0.629375	4.3	A	0.319453	6.8	A	0.238068	13.8	A	0.102282	4.8	A	0.319453	6.4	A	0.260107
208606_at	855	xGrowth Factors & Receptors	WNT	wingless-type MMTV integration site 4	NM_030761.1	Human	8.6125	21	0.4287	4.9	A	0.493067	1.7	A	0.655316	4.5	A	0.38382	0.8	A	0.79298	2.9	A	0.52079	5.5	A	0.397169	8.1	A	0.238068	6.1	A	0.331973	7.9	A	0.065272
205990_at	856	xGrowth Factors & Receptors	WNT	wingless-type MMTV integration site 5A	NM_003392.1	Human	2.1793	16	0.3921	1.8	A	0.397994	0.2	A	0.939581	0.1	A	0.975289	0.2	A	0.960635	0.3	A	0.956032	0.6	A	0.581944	1	A	0.715253	1.6	A	0.660442	0.4	A	0.732537
205990_s_at	857	xGrowth Factors & Receptors	WNT	wingless-type MMTV integration site 5A	NM_003392.1	Human	6.2426	21	0.4282	17.3	P	0.000828	9	P	0.005311	11.6	P	0.002571	10.7	P	0.002571	7.5	P	0.016275	7.9	P	0.005314	9.1	P	0.02101	10.9	P	0.004343	7.7	P	0.031476
207612_at	858	xGrowth Factors & Receptors	WNT	wingless-type MMTV integration site 8B	NM_003393.1	Human	8.4084	21	0.4225	1.3	A	0.424197	0.5	A	0.870683	3	A	0.397169	0.8	A	0.704982	1.3	A	0.437855	1.1	A	0.642428	3.5	A	0.397169	0.6	A	0.897718	1	A	0.655316
223709_s_at	859	xGrowth Factors & Receptors	WNT	WNT10a precursor	AY009400.1	Human	7.5316	21	0.4164	24.6	P	0.000123	21.7	P	0.00016	24.2	P	4.6e-05	21.4	P	4.6e-05	11	P	0.000511	9.7	P	0.004807	17.3	P	0.000651	13.5	P	0.000652	13	P	0.000141
Z71621_s_at	860	xGrowth Factors & Receptors	WNT	Wnt13	Z71621	Human	8.0074	21	0.447	2.3	A	0.383829	0.4	A	0.761932	0.6	A	0.739909	0.4	A	0.897718	0.8	A	0.782907	0.4	A	0.692864	2.8	A	0.465378	0.2	A	0.772556	0.7	A	0.629375
1553045_s_at	861	xGrowth Factors & Receptors	WNT	WNT14, aka WNT9A	NM_003395	Human	8.2828	21	0.4201	1.5	A	0.548416	1.2	A	0.855452	2.4	A	0.562145	1.2	A	0.855452	0.8	A	0.95733	2	A	0.642428	1.5	A	0.812277	1.7	A	0.692878	1.8	A	0.655316
230643_at	862	xGrowth Factors & Receptors	WNT	WNT14, aka WNT9A	BE220265	Human	6.2192	21	0.3736	18.4	P	0.029093	14.7	M	0.056871	21.1	P	0.036725	15	P	0.045922	9.9	P	0.024776	17.2	P	0.031476	15	P	0.04267	15.7	P	0.022828	24.9	P	0.031476
NM_003395_s_at	863	xGrowth Factors & Receptors	WNT	WNT14, aka WNT9A	NM_003395	Human	6.4067	21	0.3212	2.3	A	0.437855	0.8	A	0.782907	1.5	A	0.52079	1.6	A	0.465378	1.3	A	0.493067	0.9	A	0.437855	3.8	A	0.357572	2.7	A	0.383829	0.5	A	0.802772
AB063483_s_at	864	xGrowth Factors & Receptors	WNT	WNT14B	AB063483	Human	7.223	21	0.3898	0.6	A	0.963275	1	A	0.920388	0.8	A	0.930189	0.6	A	0.977172	1	A	0.930189	0.9	A	0.970907	1.3	A	0.95063	1.2	A	0.863212	1.2	A	0.877865
1552973_s_at	865	xGrowth Factors & Receptors	WNT	WNT14B, aka WNT9B	NM_003396	Human	7.4765	21	0.4065	1.2	A	0.830422	0.8	A	0.812277	2	A	0.704968	1.2	A	0.782907	0.8	A	0.870683	1.6	A	0.602831	1.7	A	0.761932	1	A	0.821495	0.5	A	0.963275
221113_s_at	866	xGrowth Factors & Receptors	WNT	WNT16 protein	NM_016087.1	Human	9.4019	21	0.4755	5.3	P	0.013653	5.8	P	0.002862	6.8	A	0.096217	6.8	P	0.036725	5.3	A	0.122135	5.5	P	0.045922	4.9	A	0.160942	8.8	P	0.02101	5.2	M	0.056885
206459_s_at	867	xGrowth Factors & Receptors	WNT	WNT-2B Isoform 2	AB045117.1	Human	9.9757	21	0.4873	12.6	P	0.014915	4.2	A	0.178487	11.2	M	0.056885	10	P	0.045922	8.9	P	0.01774	5.4	A	0.115237	13.9	P	0.036725	11.9	P	0.014915	4.3	A	0.20702
221029_s_at	868	xGrowth Factors & Receptors	WNT	WNT5b protein	NM_030775.1	Human	9.6674	21	0.4882	1.6	A	0.782907	1.8	A	0.58937	1.4	A	0.761949	1.8	A	0.751043	3.6	A	0.41063	0.9	A	0.79298	1.4	A	0.642428	0.9	A	0.855452	0.6	A	0.920404
223537_s_at	869	xGrowth Factors & Receptors	WNT	WNT5b protein	AW007350	Human	5.5156	21	0.3421	10.2	M	0.056885	4.6	A	0.307136	10.2	P	0.026862	6.8	A	0.074589	8.4	A	0.122135	8.1	A	0.108621	8.9	P	0.034017	8.1	A	0.096217	6	P	0.036725
221608_at	870	xGrowth Factors & Receptors	WNT	WNT6 precursor	AY009401.1	Human	4.2986	21	0.2527	1.8	A	0.739893	1.6	A	0.802772	2.1	A	0.602831	4.3	A	0.629375	1.5	A	0.830422	0.9	A	0.847401	1.8	A	0.877865	1.6	A	0.830422	1.9	A	0.821495
224259_at	871	xGrowth Factors & Receptors	WNT	WNT8d precursor	AY009402.1	Human	7.9718	21	0.3988	3.7	A	0.065272	4.7	P	0.036725	2.6	A	0.344673	2.1	A	0.108603	0.3	A	0.47921	2.4	A	0.197211	3	P	0.04267	1.5	A	0.357572	3	A	0.096217
201550_s_at	872	xHuman Housekeeping	xHuman Housekeeping	actin, gamma 1 propeptide	NM_001614.2	Human	3.8566	21	0.3778	2387.3	P	3e-05	2452	P	3e-05	2389.1	P	3e-05	2603.2	P	3e-05	2316.5	P	3e-05	2357.2	P	3e-05	2362.9	P	3e-05	2285.9	P	3e-05	2334	P	3e-05
200058_s_at	873	xHuman Housekeeping	xHuman Housekeeping	activating signal cointegrator 1 complex subunit 3-like 1 /// activating signal cointegrator 1 complex subunit 3-like 1(ASCC3L1)	BC001417	Human				513.8	P	0.000244	572.7	P	0.000244	590	P	0.000244	687.7	P	0.000244	646.9	P	0.000244	645.4	P	0.000244	666.3	P	0.000244	534.1	P	0.000244	559.4	P	0.000244
200065_s_at	874	xHuman Housekeeping	xHuman Housekeeping	ADP-ribosylation factor 1 /// ADP-ribosylation factor 1(ARF1)	AF052179	Human				1587	P	0.000244	1695.7	P	0.000244	1700.1	P	0.000244	1861.7	P	0.000244	1515.9	P	0.000244	1204.3	P	0.000244	1451.7	P	0.000244	1831.9	P	0.000244	1775.9	P	0.000244
200011_s_at	875	xHuman Housekeeping	xHuman Housekeeping	ADP-ribosylation factor 3 /// ADP-ribosylation factor 3(ARF3)	NM_001659	Human				687.4	P	0.000244	737	P	0.000244	726	P	0.000244	612	P	0.000244	676.4	P	0.000244	634.4	P	0.000244	559.5	P	0.000244	681.8	P	0.000244	655.8	P	0.000244
200098_s_at	876	xHuman Housekeeping	xHuman Housekeeping	anaphase promoting complex subunit 5 /// anaphase promoting complex subunit 5(ANAPC5)	NM_016237	Human				1013.6	P	0.000244	1052.7	P	0.000244	1043.8	P	0.000244	982.5	P	0.000244	1111.9	P	0.000244	1160.6	P	0.000244	933.6	P	0.000244	984.3	P	0.000244	1035.3	P	0.000732
200027_at	877	xHuman Housekeeping	xHuman Housekeeping	asparaginyl-tRNA synthetase /// asparaginyl-tRNA synthetase(NARS)	NM_004539	Human				1344.8	P	0.000244	1037.9	P	0.000244	1114.3	P	0.000244	1436.8	P	0.000244	1034.9	P	0.000244	1044.3	P	0.000244	1167.8	P	0.000244	960.8	P	0.000244	1107.7	P	0.000244
200078_s_at	878	xHuman Housekeeping	xHuman Housekeeping	ATPase, H+ transporting, lysosomal 21kDa, V0 subunit c'' /// ATPase, H+ transporting, lysosomal 21kDa, V0 subunit c''(ATP6V0B)	BC005876	Human				1081.9	P	0.000244	1173.3	P	0.000244	1129.6	P	0.000244	866.2	P	0.000244	1084.2	P	0.000244	1173.2	P	0.000244	1184.8	P	0.000244	1190.9	P	0.000244	1261.5	P	0.000244
200096_s_at	879	xHuman Housekeeping	xHuman Housekeeping	ATPase, H+ transporting, lysosomal 9kDa, V0 subunit e /// ATPase, H+ transporting, lysosomal 9kDa, V0 subunit e(ATP6V0E)	AI862255	Human				845.9	P	0.000244	782.5	P	0.000244	809.2	P	0.000488	692.3	P	0.000244	641.6	P	0.000244	608.9	P	0.000244	711.4	P	0.000244	808.6	P	0.000244	809.2	P	0.000244
200045_at	880	xHuman Housekeeping	xHuman Housekeeping	ATP-binding cassette, sub-family F (GCN20), member 1 /// ATP-binding cassette, sub-family F (GCN20), member 1(ABCF1)	NM_001090	Human				226	P	0.000244	252.2	P	0.000244	238.3	P	0.000244	227.9	P	0.000244	240	P	0.000244	297.6	P	0.000244	352.2	P	0.000244	298	P	0.000244	322.4	P	0.000244
200801_s_at	881	xHuman Housekeeping	xHuman Housekeeping	beta actin	NM_001101.2	Human	2.8239	21	0.2961	3506.7	P	3e-05	3623.4	P	3e-05	3337.7	P	3e-05	3396.3	P	3e-05	3692.4	P	3e-05	3773.9	P	3e-05	3639.7	P	3e-05	3789.3	P	3e-05	3775.2	P	3e-05
200801_x_at	882	xHuman Housekeeping	xHuman Housekeeping	beta actin	NM_001101.2	Human	7.7783	21	0.4412	3130.2	P	3e-05	3116.1	P	3e-05	2869.6	P	3e-05	3176.1	P	3e-05	3323.2	P	3e-05	2991	P	3e-05	3180.9	P	3e-05	3250.2	P	3e-05	3375.6	P	3e-05
200068_s_at	883	xHuman Housekeeping	xHuman Housekeeping	calnexin cycle Long trans	NM_001746	Human	9.5994	21	0.463	937.5	P	3e-05	759.5	P	3e-05	838.8	P	3e-05	918.6	P	3e-05	791.7	P	3e-05	704.2	P	3e-05	857.7	P	3e-05	922.1	P	3e-05	855	P	3e-05
208852_s_at	884	xHuman Housekeeping	xHuman Housekeeping	calnexin cycle Medium trans	NM_001746	Human	8.4391	21	0.4417	410.9	P	3e-05	283.1	P	3e-05	313.2	P	3e-05	322.5	P	3e-05	232	P	3e-05	148.9	P	3e-05	287.1	P	3e-05	287.6	P	3e-05	292	P	3e-05
208853_s_at	885	xHuman Housekeeping	xHuman Housekeeping	calnexin cycle Short trans	NM_001746	Human	7.6735	21	0.4139	95.3	P	6.1e-05	57.5	P	6.1e-05	75.5	P	6.1e-05	78.2	P	6.1e-05	60.8	P	5.3e-05	41.6	P	0.000123	79.8	P	4.6e-05	61.1	P	3e-05	77	P	3.4e-05
200001_at	886	xHuman Housekeeping	xHuman Housekeeping	calpain, small subunit 1 /// calpain, small subunit 1(CAPNS1)	NM_001749	Human				1009.9	P	0.000244	1117.8	P	0.000244	938.2	P	0.000244	834.5	P	0.000244	908.5	P	0.000244	863.5	P	0.000244	1048.6	P	0.000244	1149.1	P	0.000244	1159.1	P	0.000244
201897_s_at	887	xHuman Housekeeping	xHuman Housekeeping	CDC28 protein kinase regulatory subunit 1B(CKS1B)	NM_001826	Human				728.8	P	0.000244	622.5	P	0.000244	705.1	P	0.000244	649.4	P	0.000244	764.1	P	0.000244	708.7	P	0.000244	601.9	P	0.000244	675.6	P	0.000244	638.1	P	0.000244
204170_s_at	888	xHuman Housekeeping	xHuman Housekeeping	CDC28 protein kinase regulatory subunit 2(CKS2)	NM_001827	Human				1728.4	P	0.000244	1407.6	P	0.000244	1540	P	0.000244	891.3	P	0.000244	1456.4	P	0.000244	1290.3	P	0.000244	1429.8	P	0.000244	1529.7	P	0.000244	1554.5	P	0.000244
200037_s_at	889	xHuman Housekeeping	xHuman Housekeeping	chromobox homolog 3 (HP1 gamma homolog, Drosophila) /// chromobox homolog 3 (HP1 gamma homolog, Drosophila)(CBX3)	NM_016587	Human				928.4	P	0.000244	698.2	P	0.000244	872.9	P	0.000244	688.3	P	0.000244	1080.8	P	0.000244	1269	P	0.000244	963.4	P	0.000244	700.8	P	0.000244	769.4	P	0.000244
200070_at	890	xHuman Housekeeping	xHuman Housekeeping	chromosome 2 open reading frame 24 /// chromosome 2 open reading frame 24(C2orf24)	BC001393	Human				66.6	P	0.005859	72.7	P	0.00415	71.7	P	0.005859	70.1	P	0.008057	60.9	P	0.008057	68.6	P	0.005859	66.9	P	0.00415	74.8	P	0.005859	65.9	P	0.00415
200021_at	891	xHuman Housekeeping	xHuman Housekeeping	cofilin 1 (non-muscle) /// cofilin 1 (non-muscle)(CFL1)	NM_005507	Human				2416.8	P	0.001221	2637.2	P	0.001221	2350.4	P	0.001953	2200.7	P	0.001953	1842.9	P	0.001221	2607.1	P	0.001221	2373.3	P	0.001953	2775.7	P	0.001953	2873.9	P	0.001221
200086_s_at	892	xHuman Housekeeping	xHuman Housekeeping	cytochrome c oxidase subunit IV isoform 1 /// cytochrome c oxidase subunit IV isoform 1(COX4I1)	AA854966	Human				1211	P	0.000244	1305.6	P	0.000244	1371.1	P	0.000244	1405	P	0.000244	1329.4	P	0.000244	1396.3	P	0.000244	1327.7	P	0.000244	1258.7	P	0.000244	1289	P	0.000244
200033_at	893	xHuman Housekeeping	xHuman Housekeeping	DEAD (Asp-Glu-Ala-Asp) box polypeptide 5 /// DEAD (Asp-Glu-Ala-Asp) box polypeptide 5(DDX5)	NM_004396	Human				1652.5	P	0.000244	1235.9	P	0.000244	1398.5	P	0.000244	1401.8	P	0.000244	1275.3	P	0.000244	1133.3	P	0.000244	1550.6	P	0.000244	1175.1	P	0.000244	1431.3	P	0.000244
200035_at	894	xHuman Housekeeping	xHuman Housekeeping	dullard homolog (Xenopus laevis) /// dullard homolog (Xenopus laevis)(DULLARD)	NM_015343	Human				156.2	P	0.001221	105.6	P	0.000244	147.5	P	0.001221	109.6	P	0.000732	133	P	0.000244	150.9	P	0.000244	125.4	P	0.000732	90.3	P	0.001221	108	P	0.000732
200043_at	895	xHuman Housekeeping	xHuman Housekeeping	enhancer of rudimentary homolog (Drosophila) /// enhancer of rudimentary homolog (Drosophila)(ERH)	NM_004450	Human				1943	P	0.000244	1747.5	P	0.000244	1669.4	P	0.000244	1733.7	P	0.000244	1880.6	P	0.000244	1898.6	P	0.000244	1809.4	P	0.000244	1772.5	P	0.000244	1881.2	P	0.000244
200094_s_at	896	xHuman Housekeeping	xHuman Housekeeping	eukaryotic translation elongation factor 2 /// eukaryotic translation elongation factor 2(EEF2)	AI004246	Human				2767.6	P	0.000244	2940.7	P	0.000244	2722.8	P	0.000244	3112.2	P	0.000244	2264.2	P	0.000244	2064.3	P	0.000244	2534.9	P	0.000244	2692.1	P	0.000244	2392.6	P	0.000244
200023_s_at	897	xHuman Housekeeping	xHuman Housekeeping	eukaryotic translation initiation factor 3, subunit 5 epsilon, 47kDa /// eukaryotic translation initiation factor 3, subunit 5 epsilon, 47kDa(EIF3S5)	NM_003754	Human				1920.2	P	0.000244	1952.8	P	0.000244	1895.8	P	0.000244	2470.4	P	0.000244	1900.9	P	0.000244	1917	P	0.000244	1658	P	0.000244	1884.6	P	0.000244	1767.3	P	0.000244
200005_at	898	xHuman Housekeeping	xHuman Housekeeping	eukaryotic translation initiation factor 3, subunit 7 zeta, 66/67kDa /// eukaryotic translation initiation factor 3, subunit 7 zeta, 66/67kDa(EIF3S7)	NM_003753	Human				818.9	P	0.000244	885.1	P	0.000244	903.8	P	0.000244	1122.3	P	0.000244	964.1	P	0.000244	1068.3	P	0.000244	1022.3	P	0.000244	944.4	P	0.000244	967.6	P	0.000244
200090_at	899	xHuman Housekeeping	xHuman Housekeeping	farnesyltransferase, CAAX box, alpha /// farnesyltransferase, CAAX box, alpha(FNTA)	BG168896	Human				876.1	P	0.000244	662.1	P	0.000244	787.5	P	0.000244	1129.3	P	0.000244	915.6	P	0.000244	947.1	P	0.000244	849.9	P	0.000244	712.8	P	0.000244	870	P	0.000244
200019_s_at	900	xHuman Housekeeping	xHuman Housekeeping	Finkel-Biskis-Reilly murine sarcoma virus (FBR-MuSV) ubiquitously expressed (fox derived); ribosomal protein S30 /// Finkel-Biskis-Reilly murine sarcoma virus (FBR-MuSV) ubiquitously expressed (fox derived); ribosomal protein S30(FAU)	NM_001997	Human				3342.7	P	0.000244	3572.6	P	0.000244	3392.1	P	0.000244	3550.9	P	0.000244	3574.4	P	0.000244	3695.7	P	0.000244	3109.5	P	0.000244	3507.9	P	0.000244	3417.3	P	0.000244
200008_s_at	901	xHuman Housekeeping	xHuman Housekeeping	GDP dissociation inhibitor 2 /// GDP dissociation inhibitor 2(GDI2)	D13988	Human				410.7	P	0.000244	300.5	P	0.000244	304.9	P	0.000244	289.6	P	0.000244	210.3	P	0.000244	129.3	P	0.000244	282.1	P	0.000244	322.8	P	0.000244	332.7	P	0.000244
200009_at	902	xHuman Housekeeping	xHuman Housekeeping	GDP dissociation inhibitor 2 /// GDP dissociation inhibitor 2(GDI2)	NM_001494	Human				1184.2	P	0.000244	1141	P	0.000244	1046.2	P	0.000244	1012.6	P	0.000244	1000.8	P	0.000244	1055.8	P	0.000244	1149.4	P	0.000244	1100.9	P	0.000244	1156.2	P	0.000244
200075_s_at	903	xHuman Housekeeping	xHuman Housekeeping	guanylate kinase 1 /// guanylate kinase 1(GUK1)	BC006249	Human				532.1	P	0.000244	654.1	P	0.000244	606.2	P	0.000244	490.5	P	0.000244	642.9	P	0.000244	585.9	P	0.000244	622.3	P	0.000244	619.8	P	0.000244	601.5	P	0.000244
200080_s_at	904	xHuman Housekeeping	xHuman Housekeeping	H3 histone, family 3A /// H3 histone, family 3A /// H3 histone, family 3A pseudogene /// H3 histone, family 3A pseudogene(H3F3A /// LOC440926)	AI955655	Human				3004	P	0.000244	2771.9	P	0.000244	2814.7	P	0.000244	2749.6	P	0.000244	2683.9	P	0.000244	2722.1	P	0.000244	2909	P	0.000244	2623.4	P	0.000244	2579.6	P	0.000244
200064_at	905	xHuman Housekeeping	xHuman Housekeeping	heat shock 90kDa protein 1, beta /// heat shock 90kDa protein 1, beta(HSPCB)	AF275719	Human				1994.2	P	0.000244	1971	P	0.000244	1655	P	0.000244	1868.7	P	0.000244	2094.4	P	0.000244	1867.9	P	0.000244	2362.3	P	0.000244	2342.2	P	0.000244	2383.2	P	0.000244
200016_x_at	906	xHuman Housekeeping	xHuman Housekeeping	heterogeneous nuclear ribonucleoprotein A1 /// heterogeneous nuclear ribonucleoprotein A1(HNRPA1)	NM_002136	Human				3199.4	P	0.000244	2951.5	P	0.000244	2903.4	P	0.000244	2711.8	P	0.000244	2529.4	P	0.000244	2774.1	P	0.000244	2926.2	P	0.000244	2923	P	0.000244	2894.1	P	0.000244
200014_s_at	907	xHuman Housekeeping	xHuman Housekeeping	heterogeneous nuclear ribonucleoprotein C (C1/C2) /// heterogeneous nuclear ribonucleoprotein C (C1/C2)(HNRPC)	NM_004500	Human				962	P	0.000244	906.1	P	0.000244	853.7	P	0.000244	870.7	P	0.000244	815.1	P	0.000244	857	P	0.000244	1011.2	P	0.000244	940.7	P	0.000244	897.6	P	0.000244
200073_s_at	908	xHuman Housekeeping	xHuman Housekeeping	heterogeneous nuclear ribonucleoprotein D (AU-rich element RNA binding protein 1, 37kDa) /// heterogeneous nuclear ribonucleoprotein D (AU-rich element RNA binding protein 1, 37kDa)(HNRPD)	M94630	Human				1101.1	P	0.000244	970.7	P	0.000244	988.1	P	0.000244	833.8	P	0.000244	938	P	0.000244	958.1	P	0.000244	1162.6	P	0.000244	1024	P	0.000244	953.3	P	0.000244
200097_s_at	909	xHuman Housekeeping	xHuman Housekeeping	heterogeneous nuclear ribonucleoprotein K /// heterogeneous nuclear ribonucleoprotein K(HNRPK)	AI701949	Human				828	P	0.000244	625.1	P	0.000244	656.4	P	0.000244	816.6	P	0.000244	649.5	P	0.000244	585.2	P	0.000244	715	P	0.000244	534.7	P	0.000244	651.7	P	0.000244
200072_s_at	910	xHuman Housekeeping	xHuman Housekeeping	heterogeneous nuclear ribonucleoprotein M /// heterogeneous nuclear ribonucleoprotein M(HNRPM)	AF061832	Human				943.1	P	0.000244	894.8	P	0.000244	896.9	P	0.000244	759.9	P	0.000244	768.5	P	0.000244	932.1	P	0.000244	904.2	P	0.000244	789.9	P	0.000244	848.1	P	0.000244
200093_s_at	911	xHuman Housekeeping	xHuman Housekeeping	histidine triad nucleotide binding protein 1 /// histidine triad nucleotide binding protein 1(HINT1)	N32864	Human				2292.6	P	0.000244	2482.6	P	0.000244	2455.9	P	0.000244	2197.2	P	0.000244	1911.3	P	0.000244	1817.3	P	0.000244	1939.9	P	0.000244	2435.5	P	0.000244	2241.5	P	0.000244
200041_s_at	912	xHuman Housekeeping	xHuman Housekeeping	HLA-B associated transcript 1 /// HLA-B associated transcript 1(BAT1)	NM_004640	Human				852.5	P	0.000244	869.7	P	0.000244	713.6	P	0.000244	875.4	P	0.000244	710.1	P	0.000244	1044.1	P	0.000244	1038.4	P	0.000244	962	P	0.000244	984.9	P	0.000244
200042_at	913	xHuman Housekeeping	xHuman Housekeeping	hypothetical protein HSPC117 /// hypothetical protein HSPC117(HSPC117)	NM_014306	Human				422.2	P	0.000244	427.5	P	0.000244	418.2	P	0.000244	498.7	P	0.000244	294.5	P	0.000244	500.7	P	0.000244	468.1	P	0.000244	423.7	P	0.000244	473.9	P	0.000244
200076_s_at	914	xHuman Housekeeping	xHuman Housekeeping	hypothetical protein MGC2749 /// hypothetical protein MGC2749(MGC2749)	BC006479	Human				256.2	P	0.000732	295.6	P	0.000244	241.8	P	0.000732	264.6	P	0.000732	299.8	P	0.000732	253.2	P	0.000732	256.2	P	0.000244	283.1	P	0.000732	290.1	P	0.000732
200066_at	915	xHuman Housekeeping	xHuman Housekeeping	IK cytokine, down-regulator of HLA II /// IK cytokine, down-regulator of HLA II(IK)	AF182645	Human				250.2	P	0.000244	233.1	P	0.000244	245.4	P	0.000244	252.6	P	0.000244	236	P	0.000244	232.7	P	0.000244	243.1	P	0.000244	252.9	P	0.000244	232.6	P	0.000244
200052_s_at	916	xHuman Housekeeping	xHuman Housekeeping	interleukin enhancer binding factor 2, 45kDa /// interleukin enhancer binding factor 2, 45kDa(ILF2)	NM_004515	Human				796.3	P	0.000244	782.9	P	0.000244	733.6	P	0.000244	757.8	P	0.000244	722.4	P	0.000244	632.9	P	0.000244	873	P	0.000244	788.9	P	0.000244	826	P	0.000244
200048_s_at	917	xHuman Housekeeping	xHuman Housekeeping	jumping translocation breakpoint /// jumping translocation breakpoint(JTB)	NM_006694	Human				1626.1	P	0.000244	1703.9	P	0.000244	1659.4	P	0.000244	1756.9	P	0.000244	1647.9	P	0.000244	1678.5	P	0.000244	1708.1	P	0.000244	1597.5	P	0.000244	1610.5	P	0.000244
200040_at	918	xHuman Housekeeping	xHuman Housekeeping	KH domain containing, RNA binding, signal transduction associated 1 /// KH domain containing, RNA binding, signal transduction associated 1(KHDRBS1)	NM_006559	Human				719.8	P	0.000244	673.3	P	0.000244	751.1	P	0.000244	767.9	P	0.000244	855.6	P	0.000244	726.1	P	0.000244	749.6	P	0.000244	762.3	P	0.000244	749.2	P	0.000244
200079_s_at	919	xHuman Housekeeping	xHuman Housekeeping	lysyl-tRNA synthetase /// lysyl-tRNA synthetase(KARS)	AF285758	Human				811.1	P	0.000244	808.6	P	0.000244	774.9	P	0.000244	922.3	P	0.000244	779.9	P	0.000244	681.1	P	0.000244	795.5	P	0.000244	810.5	P	0.000244	856.3	P	0.000244
200049_at	920	xHuman Housekeeping	xHuman Housekeeping	MYST histone acetyltransferase 2 /// MYST histone acetyltransferase 2(MYST2)	NM_007067	Human				105.4	P	0.000244	92.1	P	0.000244	94	P	0.000244	113.5	P	0.000244	85.4	P	0.000244	74	P	0.000244	82.7	P	0.000244	104.5	P	0.000244	89.9	P	0.000244
200057_s_at	921	xHuman Housekeeping	xHuman Housekeeping	non-POU domain containing, octamer-binding /// non-POU domain containing, octamer-binding(NONO)	NM_007363	Human				1680.6	P	0.000244	1578.6	P	0.000244	1613.8	P	0.000244	1754.1	P	0.000244	1535.9	P	0.000244	1441.1	P	0.000244	1530.5	P	0.000244	1627.2	P	0.000244	1566.6	P	0.000244
200056_s_at	922	xHuman Housekeeping	xHuman Housekeeping	nuclear DNA-binding protein /// nuclear DNA-binding protein(C1D)	NM_006333	Human				136.5	P	0.000244	92.4	P	0.000244	117.7	P	0.000244	104.5	P	0.000244	125.2	P	0.000244	123.5	P	0.000244	124.4	P	0.000244	91.6	P	0.000244	107.9	P	0.000244
200063_s_at	923	xHuman Housekeeping	xHuman Housekeeping	nucleophosmin (nucleolar phosphoprotein B23, numatrin) /// nucleophosmin (nucleolar phosphoprotein B23, numatrin)(NPM1)	BC002398	Human				2722.4	P	0.000244	2555.1	P	0.000244	2642.6	P	0.000244	2711.8	P	0.000244	2685.1	P	0.000244	2720.3	P	0.000244	2705.7	P	0.000244	2746.2	P	0.000244	2802.9	P	0.000244
200077_s_at	924	xHuman Housekeeping	xHuman Housekeeping	ornithine decarboxylase antizyme 1 /// ornithine decarboxylase antizyme 1(OAZ1)	D87914	Human				2457.5	P	0.000244	2568.4	P	0.000244	2397	P	0.000244	2587.5	P	0.000244	2557.4	P	0.000244	2664.6	P	0.000244	2509.7	P	0.000244	2501	P	0.000244	2564.1	P	0.000244
200006_at	925	xHuman Housekeeping	xHuman Housekeeping	Parkinson disease (autosomal recessive, early onset) 7 /// Parkinson disease (autosomal recessive, early onset) 7(PARK7)	NM_007262	Human				2999.2	P	0.000244	2915.8	P	0.000244	2936.9	P	0.000244	2702.6	P	0.000244	2835	P	0.000244	2947.9	P	0.000244	2982.7	P	0.000244	2970	P	0.000244	2860.3	P	0.000244
200039_s_at	926	xHuman Housekeeping	xHuman Housekeeping	proteasome (prosome, macropain) subunit, beta type, 2 /// proteasome (prosome, macropain) subunit, beta type, 2(PSMB2)	NM_002794	Human				1287.3	P	0.000244	1291.7	P	0.000244	1241.5	P	0.000244	1093.2	P	0.000244	1116.5	P	0.000244	1030.4	P	0.000244	1045.3	P	0.000244	1314.8	P	0.000244	1281	P	0.000244
200000_s_at	927	xHuman Housekeeping	xHuman Housekeeping	PRP8 pre-mRNA processing factor 8 homolog (yeast) /// PRP8 pre-mRNA processing factor 8 homolog (yeast)(PRPF8)	NM_006445	Human				569.3	P	0.000244	590.7	P	0.000244	599.2	P	0.000244	490.4	P	0.000244	503	P	0.000244	455	P	0.000244	503.9	P	0.000244	586.5	P	0.000244	564.9	P	0.000244
200059_s_at	928	xHuman Housekeeping	xHuman Housekeeping	ras homolog gene family, member A /// ras homolog gene family, member A(RHOA)	BC001360	Human				1491.2	P	0.000244	1438.8	P	0.000244	1388.3	P	0.000244	1331.1	P	0.000244	1163	P	0.000244	908.7	P	0.000244	1209.4	P	0.000244	1403.1	P	0.000244	1284.4	P	0.000244
200036_s_at	929	xHuman Housekeeping	xHuman Housekeeping	ribosomal protein L10a /// ribosomal protein L10a(RPL10A)	NM_007104	Human				2304	P	0.000244	2312.7	P	0.000244	2407.2	P	0.000244	2576.8	P	0.000244	2162.1	P	0.000244	1840	P	0.000244	2283.3	P	0.000244	2549.8	P	0.000244	2466.5	P	0.000244
200010_at	930	xHuman Housekeeping	xHuman Housekeeping	ribosomal protein L11	NM_000975.1	Human	5.8337	21	0.419	3229.2	P	3e-05	3009	P	3e-05	3082.4	P	3e-05	2867.8	P	3e-05	3178	P	3e-05	3500.4	P	3e-05	3004.3	P	3e-05	2896.9	P	3e-05	2939.5	P	3e-05
200088_x_at	931	xHuman Housekeeping	xHuman Housekeeping	ribosomal protein L12 /// ribosomal protein L12(RPL12)	AK026491	Human				3481.6	P	0.000244	3524.4	P	0.000244	3472	P	0.000244	3506.7	P	0.000244	3190.1	P	0.000244	3078.7	P	0.000244	2989.2	P	0.000244	3412.5	P	0.000244	3275.6	P	0.000244
210646_s_at	932	xHuman Housekeeping	xHuman Housekeeping	ribosomal protein L13a	BC001675.1	Human	2.8643	21	0.331	2651.6	P	3e-05	2846	P	3e-05	2547.4	P	3e-05	2662.4	P	3e-05	2591.2	P	3.4e-05	2643.4	P	3e-05	2591.3	P	3e-05	3024.4	P	3e-05	3158.7	P	3e-05
210646_x_at	933	xHuman Housekeeping	xHuman Housekeeping	ribosomal protein L13a	BC001675.1	Human	7.9362	21	0.391	4368	P	3e-05	4376.9	P	3e-05	4113	P	3e-05	4040.2	P	3e-05	4084.9	P	3e-05	4307.6	P	3e-05	4179.9	P	3e-05	4183.9	P	3e-05	4074.7	P	3e-05
200074_s_at	934	xHuman Housekeeping	xHuman Housekeeping	ribosomal protein L14 /// ribosomal protein L14 /// ribosomal protein L14-like /// ribosomal protein L14-like(RPL14 /// RPL14L)	U16738	Human				2229	P	0.000244	2395.3	P	0.000244	2467.8	P	0.000244	2609.6	P	0.000244	2374.4	P	0.000244	1982.2	P	0.000244	2176.2	P	0.000244	2327.5	P	0.000244	2304	P	0.000244
200038_s_at	935	xHuman Housekeeping	xHuman Housekeeping	ribosomal protein L17	NM_000985.1	Human	7.7239	21	0.4243	3046.1	P	3e-05	2894.4	P	3e-05	3019.7	P	3e-05	2914.9	P	3e-05	2891.1	P	3e-05	2886.5	P	3e-05	3029.7	P	3e-05	2702.5	P	3e-05	2818.7	P	3e-05
200022_at	936	xHuman Housekeeping	xHuman Housekeeping	ribosomal protein L18 /// ribosomal protein L18(RPL18)	NM_000979	Human				3733.5	P	0.000244	3850.4	P	0.000244	3740.5	P	0.000244	4038.5	P	0.000244	3619.1	P	0.000244	3724.1	P	0.000244	3760.8	P	0.000244	4021.3	P	0.000244	3866.8	P	0.000244
200869_x_at	937	xHuman Housekeeping	xHuman Housekeeping	ribosomal protein L18a	NM_000980.1	Human	7.0407	21	0.3819	3889.3	P	3e-05	3969.4	P	3e-05	3859.6	P	3e-05	4088.8	P	3e-05	3914.1	P	3e-05	3930.6	P	3e-05	3775.1	P	3e-05	4106.7	P	3e-05	4043.5	P	3e-05
200029_at	938	xHuman Housekeeping	xHuman Housekeeping	ribosomal protein L19 /// ribosomal protein L19(RPL19)	NM_000981	Human				2972.2	P	0.000244	3093.7	P	0.000244	2946.7	P	0.000244	3334.8	P	0.000244	3231	P	0.000244	3390.6	P	0.000244	2995.3	P	0.000244	3328.3	P	0.000244	3215.7	P	0.000244
200012_x_at	939	xHuman Housekeeping	xHuman Housekeeping	ribosomal protein L21 (gene or pseudogene)	NM_000982.1	Human	8.8866	21	0.4829	2044.4	P	3e-05	1907.6	P	3.4e-05	1999.5	P	3e-05	1955.5	P	3e-05	1977.2	P	3e-05	2111.4	P	3e-05	2200.4	P	3e-05	2203.8	P	3e-05	2120.8	P	3e-05
200888_s_at	940	xHuman Housekeeping	xHuman Housekeeping	ribosomal protein L23	NM_000978.1	Human	2.991	17	0.3906	2490	P	0.000147	2344.8	P	0.000147	2554.2	P	0.000147	2560.7	P	0.000147	2646	P	0.000147	2643.2	P	0.000147	2482.6	P	0.000147	2518.7	P	0.000147	2501	P	0.000147
200888_x_at	941	xHuman Housekeeping	xHuman Housekeeping	ribosomal protein L23	NM_000978.1	Human	8.2273	21	0.4126	2577	P	3e-05	2505.2	P	3e-05	2385.7	P	3e-05	2685.2	P	3e-05	2778	P	3e-05	2433.8	P	3e-05	2404.3	P	3e-05	2695.6	P	3e-05	2611.9	P	3e-05
200013_at	942	xHuman Housekeeping	xHuman Housekeeping	ribosomal protein L24 /// ribosomal protein L24(RPL24)	NM_000986	Human				3726.4	P	0.000244	3653.6	P	0.000244	3634.4	P	0.000244	3713.2	P	0.000244	3769.7	P	0.000244	3875.2	P	0.000244	3626.7	P	0.000244	3753.8	P	0.000244	3727.7	P	0.000244
200025_at	943	xHuman Housekeeping	xHuman Housekeeping	ribosomal protein L27	NM_000988.1	Human	6.1744	21	0.461	2447.4	P	3e-05	2468.2	P	3e-05	2628.5	P	3e-05	2480.3	P	3e-05	2281	P	3e-05	2591.6	P	3e-05	2394.3	P	3e-05	2591.1	P	3e-05	2326.2	P	3e-05
203034_at	944	xHuman Housekeeping	xHuman Housekeeping	ribosomal protein L27a	NM_000990.1	Human	3.1141	18	0.3306	2804.6	P	9.8e-05	2908.3	P	9.8e-05	2885.3	P	9.8e-05	2843.7	P	9.8e-05	2996.2	P	9.8e-05	2507.8	P	9.8e-05	2521.1	P	9.8e-05	2889.2	P	9.8e-05	2812.1	P	9.8e-05
203034_x_at	945	xHuman Housekeeping	xHuman Housekeeping	ribosomal protein L27a	NM_000990.1	Human	7.8381	21	0.4408	3524.9	P	3e-05	3665	P	3e-05	3525.8	P	3e-05	3588	P	3e-05	3592.8	P	3e-05	3542.8	P	3e-05	3324.9	P	3e-05	3755.1	P	3e-05	3657.1	P	3e-05
200003_s_at	946	xHuman Housekeeping	xHuman Housekeeping	ribosomal protein L28 /// ribosomal protein L28(RPL28)	NM_000991	Human				4389	P	0.000244	4512.1	P	0.000244	4605.6	P	0.000244	4628.7	P	0.000244	4000.1	P	0.000244	4458.1	P	0.000244	3509.7	P	0.000244	3789.9	P	0.000244	3830.6	P	0.000244
201217_x_at	947	xHuman Housekeeping	xHuman Housekeeping	ribosomal protein L3	NM_000967.1	Human	8.3537	21	0.4017	3486	P	3e-05	3709.6	P	3e-05	3540.4	P	3e-05	3580.4	P	3e-05	3549.2	P	3e-05	3795.1	P	3e-05	3500.4	P	3e-05	3686.5	P	3e-05	3609.6	P	3e-05
200062_s_at	948	xHuman Housekeeping	xHuman Housekeeping	ribosomal protein L30 /// ribosomal protein L30(RPL30)	L05095	Human				3566.6	P	0.000244	3645.2	P	0.000244	3606.9	P	0.000244	3968.7	P	0.000244	3404.8	P	0.000244	3489.1	P	0.000244	3086.6	P	0.000244	3867.2	P	0.000244	3414.7	P	0.000244
200962_s_at	949	xHuman Housekeeping	xHuman Housekeeping	ribosomal protein L31	AI348010	Human	7.7694	21	0.4003	62.5	P	4.6e-05	81.3	P	7.1e-05	71.5	P	3.4e-05	85.3	P	3.4e-05	78.5	P	9.3e-05	67.2	P	0.000141	50.7	P	9.3e-05	48.9	P	0.000107	54.7	P	0.000209
200674_at	950	xHuman Housekeeping	xHuman Housekeeping	ribosomal protein L32	NM_000994.1	Human	8.2638	21	0.4531	3095.7	P	3e-05	3166.3	P	3e-05	3116.6	P	3e-05	3165.6	P	3e-05	3230.1	P	3e-05	3314.2	P	3e-05	2925	P	3e-05	3344.8	P	3e-05	3182.6	P	3e-05
200026_at	951	xHuman Housekeeping	xHuman Housekeeping	ribosomal protein L34	NM_000995.1	Human	2.6142	16	0.5328	3651.1	P	0.000219	3336.7	P	0.000219	3565.1	P	0.000219	3206.6	P	0.000219	3314.6	P	0.000219	3247.6	P	0.000219	3350.3	P	0.000219	3633.5	P	0.000219	3754.2	P	0.000219
200026_x_at	952	xHuman Housekeeping	xHuman Housekeeping	ribosomal protein L34	NM_000995.1	Human	8.3345	21	0.4422	2904.4	P	3e-05	2784	P	3e-05	2932.4	P	3e-05	2785.2	P	3e-05	2840.5	P	3e-05	2498.6	P	3e-05	2630.8	P	3e-05	2973.2	P	3e-05	2974.4	P	3e-05
200002_at	953	xHuman Housekeeping	xHuman Housekeeping	ribosomal protein L35 /// ribosomal protein L35(RPL35)	NM_007209	Human				2456.2	P	0.000244	2503.3	P	0.000244	2490.1	P	0.000244	2402.7	P	0.000244	2593.1	P	0.000244	2590.5	P	0.000244	2266.1	P	0.000244	2786.2	P	0.000244	2688.1	P	0.000244
200092_s_at	954	xHuman Housekeeping	xHuman Housekeeping	ribosomal protein L37 /// ribosomal protein L37(RPL37)	BF216701	Human				3999.7	P	0.000244	3953.7	P	0.000244	3847	P	0.000244	3905.1	P	0.000244	3863.3	P	0.000244	4165	P	0.000244	3514.4	P	0.000244	3928.9	P	0.000244	3700.9	P	0.000244
202028_at	955	xHuman Housekeeping	xHuman Housekeeping	ribosomal protein L38	BC000603.1	Human	4.2102	21	0.3264	706	P	3.4e-05	918.7	P	3e-05	679.1	P	4.6e-05	773.5	P	4.6e-05	948.3	P	4.6e-05	970.7	P	4e-05	596.9	P	4.6e-05	933.2	P	4e-05	748.1	P	4.6e-05
208695_at	956	xHuman Housekeeping	xHuman Housekeeping	ribosomal protein L39	BC001019.1	Human	5.5119	21	0.5168	2835	P	3e-05	2779.5	P	3e-05	2742.9	P	3e-05	2881.9	P	3e-05	2834.9	P	3e-05	2944.8	P	3e-05	2503.8	P	3e-05	2765	P	3e-05	2689.1	P	3e-05
200089_s_at	957	xHuman Housekeeping	xHuman Housekeeping	ribosomal protein L4	AI953886	Human	5.8219	21	0.3502	3766.6	P	3e-05	4016.1	P	3e-05	3802	P	3e-05	3952.2	P	3e-05	3822.9	P	3e-05	3874.4	P	3e-05	3363.1	P	3e-05	3568.9	P	3e-05	3412.2	P	3e-05
201492_at	958	xHuman Housekeeping	xHuman Housekeeping	ribosomal protein L41	NM_021104.1	Human	2.7883	21	0.3915	106.8	P	3e-05	115.7	P	3.4e-05	108.2	P	4.6e-05	71.9	P	3.4e-05	92.4	P	3e-05	75.2	P	0.000123	88.8	P	4.6e-05	99	P	3e-05	97.2	P	3.4e-05
201492_s_at	959	xHuman Housekeeping	xHuman Housekeeping	ribosomal protein L41	NM_021104.1	Human	6.7413	21	0.4758	3924.7	P	3e-05	4209.9	P	3e-05	3984.8	P	3e-05	4136.8	P	3e-05	3887.8	P	3e-05	4311.5	P	3e-05	3740.9	P	3e-05	4115.4	P	3e-05	4171.4	P	3e-05
200034_s_at	960	xHuman Housekeeping	xHuman Housekeeping	ribosomal protein L6 /// ribosomal protein L6(RPL6)	NM_000970	Human				2712.7	P	0.000244	2721	P	0.000244	2813.6	P	0.000244	2801.5	P	0.000244	2738.1	P	0.000244	2653.9	P	0.000244	2882.5	P	0.000244	2780.8	P	0.000244	2652.9	P	0.000244
217740_x_at	961	xHuman Housekeeping	xHuman Housekeeping	ribosomal protein L7a	NM_000972.1	Human	8.0759	21	0.4201	3807	P	3e-05	3874.6	P	3e-05	3655.4	P	3e-05	3584.4	P	3e-05	3373.1	P	3e-05	3199.4	P	3e-05	3719.3	P	3e-05	4327.6	P	3e-05	3535.8	P	3e-05
200936_at	962	xHuman Housekeeping	xHuman Housekeeping	ribosomal protein L8	NM_000973.1	Human	10.2172	21	0.4998	3332.9	P	3e-05	3622.7	P	3e-05	3578	P	3e-05	4029.7	P	3e-05	3606.3	P	3e-05	3618.2	P	3e-05	3577	P	3e-05	3963.4	P	3e-05	3768.9	P	3e-05
200032_at	963	xHuman Housekeeping	xHuman Housekeeping	ribosomal protein L9	NM_000661.1	Human	7.4894	21	0.4269	2973.4	P	3e-05	3009.2	P	3e-05	2995.5	P	3e-05	3223.7	P	3e-05	2999.9	P	3e-05	2878.8	P	3e-05	2949	P	3e-05	2788.6	P	3e-05	2955.4	P	3e-05
200095_x_at	964	xHuman Housekeeping	xHuman Housekeeping	ribosomal protein S10	AA320764	Human	5.6826	21	0.4427	4244.3	P	3e-05	4413.1	P	3e-05	4211.4	P	3e-05	4301.5	P	3e-05	4158.5	P	3e-05	4450.1	P	3e-05	4221.3	P	3e-05	4237.9	P	3e-05	4327.5	P	3e-05
200031_s_at	965	xHuman Housekeeping	xHuman Housekeeping	ribosomal protein S11 /// ribosomal protein S11(RPS11)	NM_001015	Human				4548.5	P	0.000244	4728.5	P	0.000244	4712	P	0.000244	4793	P	0.000244	4503.7	P	0.000244	4767.6	P	0.000244	4468.2	P	0.000244	4721.4	P	0.000244	4663.9	P	0.000244
200018_at	966	xHuman Housekeeping	xHuman Housekeeping	ribosomal protein S13 /// ribosomal protein S13(RPS13)	NM_001017	Human				3563.6	P	0.000244	3477.9	P	0.000244	3437.7	P	0.000244	3671.1	P	0.000244	3744.9	P	0.000244	3703.7	P	0.000244	3440.6	P	0.000244	3556.3	P	0.000244	3436.3	P	0.000244
201665_x_at	967	xHuman Housekeeping	xHuman Housekeeping	ribosomal protein S17	NM_001021.1	Human	8.0585	21	0.4151	3728.9	P	3e-05	3462.1	P	3e-05	3548.4	P	3e-05	3520.8	P	3e-05	3620.1	P	3e-05	3582.3	P	3e-05	3345.4	P	3e-05	3697.2	P	3e-05	3605.8	P	3e-05
201049_at	968	xHuman Housekeeping	xHuman Housekeeping	ribosomal protein S18	NM_022551.1	Human	9.1751	21	0.4619	3079.2	P	3e-05	3224	P	3e-05	3184.1	P	3e-05	3084.8	P	3e-05	3151.7	P	3e-05	3128	P	3e-05	2944.4	P	3e-05	3279.7	P	3e-05	3441.2	P	3e-05
203107_s_at	969	xHuman Housekeeping	xHuman Housekeeping	ribosomal protein S2	NM_002952.1	Human	3.4959	21	0.312	3175.3	P	3e-05	3150.9	P	3e-05	3070.9	P	3e-05	3248.6	P	3e-05	3017.8	P	3e-05	2941.1	P	3e-05	3157.4	P	3e-05	3194.5	P	3e-05	3076.6	P	3e-05
203107_x_at	970	xHuman Housekeeping	xHuman Housekeeping	ribosomal protein S2	NM_002952.1	Human	7.8442	21	0.4011	3342.8	P	3e-05	3524.7	P	3e-05	3513.1	P	3e-05	3375.4	P	3e-05	3436.1	P	3e-05	3600.7	P	3e-05	3173.9	P	3e-05	3559.8	P	3e-05	3517.4	P	3e-05
200091_at	971	xHuman Housekeeping	xHuman Housekeeping	ribosomal protein S25	AA888388	Human	6.8446	21	0.3934	2504.4	P	3e-05	2494.3	P	3e-05	2671.8	P	3e-05	2488.4	P	3e-05	2529.6	P	3e-05	2584.9	P	3.4e-05	2580.8	P	3.4e-05	2033.6	P	3e-05	2104.5	P	3e-05
200017_at	972	xHuman Housekeeping	xHuman Housekeeping	ribosomal protein S27a	NM_002954.1	Human	4.8879	21	0.3833	3218.3	P	3e-05	2903.7	P	3e-05	3155.4	P	3e-05	3280.3	P	3e-05	3467.7	P	3e-05	3462.5	P	3e-05	3079.6	P	3e-05	2643.1	P	3e-05	2873.9	P	3e-05
208692_at	973	xHuman Housekeeping	xHuman Housekeeping	ribosomal protein S3	U14990.1	Human	4.4173	21	0.3513	2207	P	3e-05	2369.1	P	3e-05	2235.6	P	3e-05	2414.3	P	3e-05	2226.1	P	3e-05	2017.1	P	3e-05	2226.6	P	3e-05	2363.1	P	3e-05	2298.6	P	3e-05
201257_x_at	974	xHuman Housekeeping	xHuman Housekeeping	ribosomal protein S3A	NM_001006.1	Human	8.2062	21	0.4401	4143.8	P	3.4e-05	4208.9	P	3.4e-05	4152.4	P	3.4e-05	4153	P	3e-05	3949.5	P	3e-05	4110.9	P	3e-05	4267.5	P	3.4e-05	4245.8	P	3.4e-05	4149.6	P	3e-05
200099_s_at	975	xHuman Housekeeping	xHuman Housekeeping	ribosomal protein S3A /// ribosomal protein S3A(RPS3A)	AL356115	Human				4055.6	P	0.000244	4023.8	P	0.000244	3962.9	P	0.000244	3882.9	P	0.000244	3615.3	P	0.000244	3746.6	P	0.000244	3997.3	P	0.000244	3978.9	P	0.000244	3785.2	P	0.000244
200024_at	976	xHuman Housekeeping	xHuman Housekeeping	ribosomal protein S5	NM_001009.1	Human	8.0069	21	0.4301	2852.5	P	3.4e-05	2963.1	P	3.4e-05	2850.1	P	3.4e-05	3101.9	P	3.4e-05	3048	P	3e-05	3025	P	3.4e-05	2663.9	P	3.4e-05	3002.3	P	3e-05	2882.9	P	3e-05
200081_s_at	977	xHuman Housekeeping	xHuman Housekeeping	ribosomal protein S6 /// ribosomal protein S6(RPS6)	BE741754	Human				3752.6	P	0.000244	3565.9	P	0.000244	3591.2	P	0.000244	3479.5	P	0.000244	3101.6	P	0.000244	2696.7	P	0.000244	3486.9	P	0.000244	3693.8	P	0.000244	3467.8	P	0.000244
200082_s_at	978	xHuman Housekeeping	xHuman Housekeeping	ribosomal protein S7 /// ribosomal protein S7(RPS7)	AI805587	Human				2423.5	P	0.000244	2335.3	P	0.000244	2379.6	P	0.000244	2680.8	P	0.000244	2447.9	P	0.000244	2066.8	P	0.000244	2281.4	P	0.000244	2490.3	P	0.000244	2431.7	P	0.000244
200763_at	979	xHuman Housekeeping	xHuman Housekeeping	ribosomal protein, large, P1	NM_001003.1	Human	4.9493	21	0.3553	3748.3	P	3e-05	3825.7	P	3e-05	3728.6	P	3e-05	3785.4	P	3e-05	3772.8	P	3e-05	3887	P	3e-05	3441.6	P	3e-05	3765.3	P	3e-05	3608.9	P	3e-05
200060_s_at	980	xHuman Housekeeping	xHuman Housekeeping	RNA binding protein S1, serine-rich domain /// RNA binding protein S1, serine-rich domain(RNPS1)	BC001659	Human				793.2	P	0.000244	878.7	P	0.000244	821.2	P	0.000244	841.8	P	0.000244	830	P	0.000244	786.9	P	0.000244	848.3	P	0.000244	788.8	P	0.000244	858.8	P	0.000244
200015_s_at	981	xHuman Housekeeping	xHuman Housekeeping	septin 2 /// septin 2(38962)	NM_004404	Human				954.9	P	0.000732	716.7	P	0.000732	903.6	P	0.000732	762.7	P	0.000732	969.8	P	0.000732	769.7	P	0.000732	804.7	P	0.000732	767.6	P	0.000732	774.2	P	0.000732
200007_at	982	xHuman Housekeeping	xHuman Housekeeping	signal recognition particle 14kDa (homologous Alu RNA binding protein) /// signal recognition particle 14kDa (homologous Alu RNA binding protein)(SRP14)	NM_003134	Human				1881.5	P	0.000244	1806.2	P	0.000244	1944.1	P	0.000244	1607.2	P	0.000244	1670	P	0.000244	1608.2	P	0.000244	1734.5	P	0.000244	1753.1	P	0.000244	1791.7	P	0.000244
200061_s_at	983	xHuman Housekeeping	xHuman Housekeeping	Similar to ribosomal protein S24	BC000523.1	Human	8.4908	21	0.436	3354.2	P	3e-05	3138.9	P	3e-05	3303.9	P	3e-05	3267.4	P	3e-05	3354.6	P	3e-05	3487.9	P	3e-05	3365.9	P	3e-05	3242	P	3e-05	3369.5	P	3e-05
200084_at	984	xHuman Housekeeping	xHuman Housekeeping	small acidic protein /// small acidic protein(SMAP)	BE748698	Human				693.7	P	0.000244	536.7	P	0.000244	588.9	P	0.000244	544.4	P	0.000244	463.4	P	0.000244	416.6	P	0.000244	576	P	0.000244	474	P	0.000244	523.9	P	0.000244
200030_s_at	985	xHuman Housekeeping	xHuman Housekeeping	solute carrier family 25 (mitochondrial carrier; phosphate carrier), member 3 /// solute carrier family 25 (mitochondrial carrier; phosphate carrier), member 3(SLC25A3)	NM_002635	Human				2215.9	P	0.000244	2332.2	P	0.000244	2154.8	P	0.000244	2566.6	P	0.000244	2277.6	P	0.000244	2213.3	P	0.000244	2119	P	0.000244	2307.1	P	0.000244	2357.7	P	0.000244
200067_x_at	986	xHuman Housekeeping	xHuman Housekeeping	sorting nexin 3 /// sorting nexin 3(SNX3)	AL078596	Human				347.3	P	0.000244	236.7	P	0.000244	275.7	P	0.000244	324.9	P	0.000244	258	P	0.000244	196.2	P	0.000244	225.8	P	0.000244	254.4	P	0.000244	257.7	P	0.000244
200053_at	987	xHuman Housekeeping	xHuman Housekeeping	sperm associated antigen 7 /// sperm associated antigen 7(SPAG7)	NM_004890	Human				290.8	P	0.000244	339.7	P	0.000732	325.3	P	0.000244	270.9	P	0.000244	280	P	0.000244	297.6	P	0.000244	315.6	P	0.000244	269.3	P	0.000244	308.5	P	0.000244
200044_at	988	xHuman Housekeeping	xHuman Housekeeping	splicing factor, arginine/serine-rich 9 /// splicing factor, arginine/serine-rich 9(SFRS9)	NM_003769	Human				1304.2	P	0.000244	1178.8	P	0.000244	1279.2	P	0.000244	1119.8	P	0.000244	1224.8	P	0.000244	1060.1	P	0.000244	1171.8	P	0.000244	1155.8	P	0.000244	1125.8	P	0.000244
200051_at	989	xHuman Housekeeping	xHuman Housekeeping	squamous cell carcinoma antigen recognised by T cells /// squamous cell carcinoma antigen recognised by T cells(SART1)	NM_005146	Human				127.1	P	0.000244	132.4	P	0.000244	146.8	P	0.000244	178.3	P	0.000244	144.6	P	0.000244	169.9	P	0.000244	131	P	0.000244	109.9	P	0.000244	124.3	P	0.000244
200069_at	990	xHuman Housekeeping	xHuman Housekeeping	squamous cell carcinoma antigen recognised by T cells 3 /// squamous cell carcinoma antigen recognised by T cells 3(SART3)	AI656011	Human				81.8	P	0.000244	73.6	P	0.000244	74.2	P	0.000244	96.2	P	0.000244	77.2	P	0.000244	76.3	P	0.000244	61.5	P	0.000244	66.8	P	0.000244	84.7	P	0.000732
200028_s_at	991	xHuman Housekeeping	xHuman Housekeeping	START domain containing 7 /// START domain containing 7(STARD7)	NM_020151	Human				607.6	P	0.000244	603	P	0.000244	607.4	P	0.000244	518.4	P	0.000244	720.2	P	0.000244	867.8	P	0.000244	737.8	P	0.000244	688.3	P	0.000244	707.5	P	0.000244
200071_at	992	xHuman Housekeeping	xHuman Housekeeping	survival motor neuron domain containing 1 /// survival motor neuron domain containing 1(SMNDC1)	BF224259	Human				454.2	P	0.000244	358.3	P	0.000244	388.1	P	0.000244	417.1	P	0.000244	372.7	P	0.000244	367.9	P	0.000732	387.9	P	0.000244	330.3	P	0.000244	310.6	P	0.000244
200055_at	993	xHuman Housekeeping	xHuman Housekeeping	TAF10 RNA polymerase II, TATA box binding protein (TBP)-associated factor, 30kDa /// TAF10 RNA polymerase II, TATA box binding protein (TBP)-associated factor, 30kDa(TAF10)	NM_006284	Human				1145.8	P	0.000244	1271	P	0.000244	1280.6	P	0.000244	1285.3	P	0.000244	1236.2	P	0.000244	1213.4	P	0.000244	1057.3	P	0.000244	1234.2	P	0.000244	1185.5	P	0.000244
200020_at	994	xHuman Housekeeping	xHuman Housekeeping	TAR DNA binding protein /// TAR DNA binding protein(TARDBP)	NM_007375	Human				626.6	P	0.000244	527.1	P	0.000244	596.4	P	0.000244	451.1	P	0.000244	631.7	P	0.000244	648.4	P	0.000244	685	P	0.000244	609.7	P	0.000244	679.5	P	0.000244
200085_s_at	995	xHuman Housekeeping	xHuman Housekeeping	transcription elongation factor B (SIII), polypeptide 2 (18kDa, elongin B) /// transcription elongation factor B (SIII), polypeptide 2 (18kDa, elongin B)(TCEB2)	NM_007108	Human				1699.9	P	0.000244	1867	P	0.000244	1727.8	P	0.000244	1699.9	P	0.000244	1586.1	P	0.000244	1842.5	P	0.000244	1374.4	P	0.000244	1765.8	P	0.000244	1736.9	P	0.000244
200087_s_at	996	xHuman Housekeeping	xHuman Housekeeping	transmembrane emp24 domain trafficking protein 2 /// transmembrane emp24 domain trafficking protein 2(TMED2)	AK024976	Human				1492.4	P	0.000244	1457	P	0.000244	1534.4	P	0.000244	1509.4	P	0.000244	1570	P	0.000244	1742	P	0.000244	1812	P	0.000244	1462.2	P	0.000244	1550.1	P	0.000244
200083_at	997	xHuman Housekeeping	xHuman Housekeeping	ubiquitin specific peptidase 22 /// ubiquitin specific peptidase 22(USP22)	AA621731	Human				846.9	P	0.000244	937.7	P	0.000244	946	P	0.000244	918.7	P	0.000244	829.8	P	0.000244	872.2	P	0.000244	943.6	P	0.000244	853.2	P	0.000244	911.2	P	0.000244
200047_s_at	998	xHuman Housekeeping	xHuman Housekeeping	YY1 transcription factor /// YY1 transcription factor(YY1)	NM_003403	Human				665.4	P	0.000244	532.9	P	0.000244	568.6	P	0.000244	500.2	P	0.000244	568.2	P	0.000244	610.3	P	0.000244	629.6	P	0.000244	515.3	P	0.000244	565	P	0.000244
200050_at	999	xHuman Housekeeping	xHuman Housekeeping	zinc finger protein 146 /// zinc finger protein 146(ZNF146)	NM_007145	Human				378.6	P	0.000244	237.6	P	0.000732	372.1	P	0.000244	312.9	P	0.000732	334.7	P	0.000244	453.4	P	0.000732	420.7	P	0.000244	286.1	P	0.000732	333	P	0.000244
200054_at	1000	xHuman Housekeeping	xHuman Housekeeping	zinc finger protein 259 /// zinc finger protein 259(ZNF259)	NM_003904	Human				71.8	P	0.000244	108.6	P	0.000244	81.4	P	0.000244	153.2	P	0.000244	126.5	P	0.000244	135.2	P	0.000244	88.5	P	0.000244	99.5	P	0.000244	119.9	P	0.000244
216876_s_at	1001	xInterleukin & Receptors	IL	hIL-17	Z58820.1	Human	7.1563	21	0.3959	0.2	A	0.983725	0.2	A	0.975224	0.2	A	0.95063	0.2	A	0.97899	0.3	A	0.897718	0.2	A	0.943115	0.2	A	0.991369	0.5	A	0.493067	0.3	A	0.983732
205403_at	1002	xInterleukin & Receptors	IL	interleukin 1 receptor, type II	NM_004633.1	Human	7.0085	21	0.4013	2.9	A	0.41063	1.5	A	0.629375	3.5	A	0.331973	11.2	P	0.003533	7.9	P	0.003919	10.2	P	0.003181	5.6	A	0.169541	4.5	A	0.136788	5.1	P	0.031466
205403_s_at	1003	xInterleukin & Receptors	IL	interleukin 1 receptor, type II	NM_004633.1	Human	7.5628	21	0.5003	0.7	A	0.870683	0.7	A	0.870683	0.8	A	0.839058	5.1	A	0.197229	9.3	P	0.036715	10.3	P	0.036725	4.3	A	0.319453	1	A	0.772556	1.2	A	0.716847
208200_at	1004	xInterleukin & Receptors	IL	interleukin 1, alpha	NM_000575.1	Human	8.645	21	0.4315	3	P	0.045922	2.6	A	0.102282	2.2	A	0.13677	2.2	A	0.152581	3.1	P	0.026772	3.2	A	0.136788	2.1	A	0.102282	2.1	A	0.197229	2.6	A	0.084887
205067_at	1005	xInterleukin & Receptors	IL	interleukin 1, beta	NM_000576.1	Human	8.7847	21	0.4727	6.6	A	0.295032	1.1	A	0.668027	6.1	A	0.217093	0.8	A	0.782907	1.6	A	0.493067	8.1	A	0.178505	2.3	A	0.493067	2.1	A	0.437855	2.8	A	0.383829
207433_at	1006	xInterleukin & Receptors	IL	interleukin 10	NM_000572.1	Human	5.3343	21	0.3976	0.4	A	0.920388	0.4	A	0.909579	0.4	A	0.939034	0.3	A	0.975232	2.2	A	0.58937	2.7	A	0.344684	0.4	A	0.920388	0.4	A	0.968564	0.5	A	0.802772
207160_at	1007	xInterleukin & Receptors	IL	interleukin 12A	NM_000882.1	Human	10.4219	21	0.5047	2.4	A	0.739909	0.7	A	0.909596	2.6	A	0.520793	1.1	A	0.629384	0.6	A	0.870683	0.9	A	0.903783	1.3	A	0.739893	0.8	A	0.728507	0.6	A	0.903783
207901_at	1008	xInterleukin & Receptors	IL	interleukin 12B	NM_002187.1	Human	6.794	21	0.396	0.4	A	0.716847	0.5	A	0.680559	1.2	A	0.383795	2.2	A	0.295032	2.4	A	0.069796	2.2	A	0.160942	0.3	A	0.81235	1.3	A	0.319453	0.8	A	0.397169
207844_at	1009	xInterleukin & Receptors	IL	interleukin 13	NM_002188.1	Human	6.5075	21	0.3828	3.9	A	0.548413	1.4	A	0.668027	2.7	A	0.58937	1.9	A	0.534625	2.1	A	0.41063	1.8	A	0.548413	1.4	A	0.812277	4.4	A	0.217093	1.2	A	0.704968
208402_at	1010	xInterleukin & Receptors	IL	interleukin 17	NM_002190.1	Human	9.4142	21	0.4756	0.4	A	0.855471	0.5	A	0.830495	0.4	A	0.802772	2.6	A	0.629375	1.8	A	0.575808	0.5	A	0.751043	0.2	A	0.939034	0.8	A	0.79298	2.4	A	0.465378
220273_at	1011	xInterleukin & Receptors	IL	interleukin 17B	NM_014443.1	Human	7.2988	21	0.3882	4.4	A	0.271508	6.4	A	0.084887	4.5	A	0.283153	2.5	A	0.357562	7.6	A	0.074589	1.7	A	0.548413	6.3	A	0.144548	7.8	A	0.108621	7.2	A	0.144548
224079_at	1012	xInterleukin & Receptors	IL	interleukin 17C	AF152099.1	Human	5.9774	21	0.3352	22.1	P	0.02101	19.7	P	0.024776	22.8	P	0.029093	28.4	P	0.003533	25	P	0.008635	24.5	P	0.01774	21.9	P	0.029093	24.3	P	0.019316	13.7	P	0.04267
220971_at	1013	xInterleukin & Receptors	IL	interleukin 17E	NM_022789.1	Human	8.2551	21	0.4075	5.7	A	0.227444	1.6	A	0.520806	5.2	A	0.52079	5.8	A	0.465378	3.1	A	0.451587	2.5	A	0.562145	1.8	A	0.548413	1.5	A	0.739893	3.4	A	0.41063
220745_at	1014	xInterleukin & Receptors	IL	interleukin 19	NM_013371.1	Human	9.9389	21	0.4779	1	A	0.79298	1.1	A	0.884763	1	A	0.79298	1	A	0.863212	1.1	A	0.655316	1.6	A	0.772556	1	A	0.821495	1	A	0.847401	2.2	A	0.61618
210118_s_at	1015	xInterleukin & Receptors	IL	interleukin 1-alpha	M15329.1	Human	7.5814	21	0.419	1.6	A	0.602839	0.6	A	0.839076	0.2	A	0.925427	0.3	A	0.966003	0.5	A	0.704982	0.4	A	0.973138	0.5	A	0.9038	0.4	A	0.954078	1.1	A	0.830422
207849_at	1016	xInterleukin & Receptors	IL	interleukin 2	NM_000586.1	Human	7.6518	21	0.389	0.1	A	0.988596	0.2	A	0.998524	0.3	A	0.968524	0.6	A	0.716847	0.3	A	0.909579	0.2	A	0.915177	1	A	0.821495	0.6	A	0.772556	0.3	A	0.946978
207906_at	1017	xInterleukin & Receptors	IL	interleukin 3 (colony-stimulating factor,multiple)	NM_000588.1	Human	9.4652	21	0.4622	0.3	A	0.990516	0.6	A	0.855471	0.4	A	0.877865	0.5	A	0.920388	0.4	A	0.930189	1.2	A	0.870683	0.5	A	0.863212	0.2	A	0.934742	0.4	A	0.891379
207538_s_at	1018	xInterleukin & Receptors	IL	interleukin 4	NM_000589.1	Human	9.5618	21	0.5117	2.5	A	0.307136	0.6	A	0.761932	0.5	A	0.802772	0.5	A	0.847401	0.3	A	0.548413	0.6	A	0.668039	3.1	A	0.260107	3.8	A	0.069811	0.6	A	0.493067
207539_s_at	1019	xInterleukin & Receptors	IL	interleukin 4	NM_000589.1	Human	10.1012	21	0.4899	2.1	A	0.357572	5.7	A	0.178505	3.5	A	0.169559	3	A	0.271508	1.4	A	0.344684	0.9	A	0.668027	4.3	P	0.029093	3.4	A	0.160942	2.4	A	0.319453
207952_at	1020	xInterleukin & Receptors	IL	interleukin 5 (colony-stimulating factor,eosinophil)	NM_000879.1	Human	6.2598	21	0.3226	0.5	A	0.897718	0.5	A	0.821495	1.7	A	0.562145	0.6	A	0.920388	0.5	A	0.739909	0.3	A	0.81235	1.7	A	0.680547	2.3	A	0.197229	1.1	A	0.602831
204863_at	1021	xInterleukin & Receptors	IL	interleukin 6 signal transducer	BE856546	Human	5.6944	21	0.3744	4.1	M	0.056871	3.5	A	0.108603	4.5	P	0.006474	3.6	A	0.160924	7.5	P	0.001852	10.4	P	0.011404	7.8	P	0.003181	5.8	P	0.007853	10.9	P	0.000736
204863_s_at	1022	xInterleukin & Receptors	IL	interleukin 6 signal transducer	BE856546	Human	6.5684	21	0.4455	6.1	M	0.053022	2.1	A	0.410623	6.9	P	0.039607	5	A	0.248957	5.3	P	0.012485	4.3	A	0.074589	8	P	0.016262	5.3	A	0.169559	7.1	P	0.002571
206693_at	1023	xInterleukin & Receptors	IL	interleukin 7	NM_000880.1	Human	7.0944	21	0.3585	0.3	A	0.728492	1.2	A	0.680547	0.1	A	0.830422	0.9	A	0.629375	0.1	A	0.965983	1	A	0.493067	1.4	A	0.575803	0.9	A	0.437837	0.2	A	0.95409
202859_at	1024	xInterleukin & Receptors	IL	interleukin 8	NM_000584.1	Human	3.3329	21	0.2691	2.5	A	0.169578	0.7	A	0.424175	1.8	A	0.248957	3.1	P	0.007127	2.5	P	0.026862	2.5	P	0.022828	1.4	A	0.144548	0.1	A	0.877865	1.4	A	0.548413
202859_x_at	1025	xInterleukin & Receptors	IL	interleukin 8	NM_000584.1	Human	5.9135	21	0.3253	0.4	A	0.728492	1.2	A	0.562145	0.2	A	0.642489	3.6	P	0.039607	4.1	P	0.006471	5.6	P	0.004343	2.2	P	0.024768	1.2	A	0.370588	1.9	M	0.060952
208193_at	1026	xInterleukin & Receptors	IL	interleukin 9	NM_000590.1	Human	8.3926	21	0.4405	0.5	A	0.891379	0.4	A	0.980691	0.6	A	0.847419	0.5	A	0.739909	1.9	A	0.629375	0.7	A	0.79298	2.3	A	0.319441	2.1	A	0.616171	0.7	A	0.792998
220322_at	1027	xInterleukin & Receptors	IL	interleukin-1 homolog 1	NM_019618.1	Human	9.4974	21	0.4871	7.3	P	0.026862	5.8	A	0.074589	6.7	P	0.022828	7.3	P	0.011404	4.9	A	0.197229	5.6	M	0.056885	5.4	M	0.060966	6.2	P	0.045922	5.9	M	0.053022
221470_x_at	1028	xInterleukin & Receptors	IL	Interleukin-1 Superfamily z	NM_014439.1	Human	6.6844	21	0.4375	1.2	A	0.451587	2.2	A	0.238068	2.5	A	0.41063	1.9	A	0.227444	1.4	A	0.437855	1.7	A	0.575803	1.8	A	0.493067	2.6	A	0.357562	0.6	A	0.629375
217371_at	1029	xInterleukin & Receptors	IL	interleukin-15	Y09908.1	Human	6.3692	21	0.5385	2	A	0.451587	1.4	A	0.319453	3.1	A	0.295032	2.1	A	0.319453	0.8	A	0.534622	2.2	A	0.160942	1.7	A	0.493067	1.5	A	0.451587	0.1	A	0.839076
217371_s_at	1030	xInterleukin & Receptors	IL	interleukin-15	Y09908.1	Human	6.7648	21	0.3918	0.5	A	0.602839	2.1	A	0.069811	1.4	A	0.357562	0.6	A	0.839058	1.7	A	0.115237	1.3	A	0.506933	2.2	A	0.069796	1.8	A	0.344684	1.7	A	0.260091
209828_at	1031	xInterleukin & Receptors	IL	putative IL-16 protein precursor	M90391.1	Human	9.5085	21	0.4689	2.5	A	0.197229	2.7	A	0.493067	1.2	A	0.424197	1.8	A	0.562145	1.7	A	0.331973	1.2	A	0.52079	1.8	A	0.319453	2.6	A	0.534622	0.3	A	0.668027
A26251_at	1032	xInterleukin & Receptors	IL receptor	IL 5 Ra	A26251	Human	7.535	21	0.424	0.4	A	0.830422	1.6	A	0.52079	3.7	A	0.344684	3.7	A	0.295004	0.9	A	0.668027	1.4	A	0.47921	2.1	A	0.562145	2.1	A	0.383829	1.6	A	0.47921
204912_at	1033	xInterleukin & Receptors	IL receptor	interleukin 10 receptor, alpha	NM_001558.1	Human	8.8899	21	0.4495	4.7	A	0.520792	1	A	0.915112	1	A	0.877865	1.1	A	0.870683	1.4	A	0.863212	1	A	0.877865	4.2	A	0.575803	2	A	0.772556	6.3	A	0.248957
204773_at	1034	xInterleukin & Receptors	IL receptor	interleukin 11 receptor, alpha	NM_004512.1	Human	9.9691	21	0.4955	31.1	P	3.4e-05	32.5	P	3.4e-05	34.9	P	3e-05	19.5	P	6.1e-05	30.3	P	3.4e-05	40.2	P	3e-05	37.5	P	3.4e-05	30.4	P	4.6e-05	31.8	P	3e-05
206890_at	1035	xInterleukin & Receptors	IL receptor	interleukin 12 receptor, beta 1	NM_005535.1	Human	9.1222	21	0.45	2.7	A	0.655316	2.7	A	0.728507	1.9	A	0.847401	3.3	A	0.830441	1.7	A	0.751043	2.4	A	0.86323	6	A	0.616171	1.6	A	0.897718	2.3	A	0.704968
206999_at	1036	xInterleukin & Receptors	IL receptor	interleukin 12 receptor, beta 2	NM_001559.1	Human	9.7142	21	0.4807	0.3	A	0.739893	0.2	A	0.716847	0.2	A	0.692864	0.2	A	0.629375	0.4	A	0.680547	0.3	A	0.642438	1.4	A	0.424197	1.9	A	0.319453	1.6	A	0.506933
205707_at	1037	xInterleukin & Receptors	IL receptor	interleukin 17 receptor	NM_014339.1	Human	7.6559	21	0.4022	59.6	P	0.002862	60.9	P	0.004807	63.8	P	0.003533	31.2	P	0.014915	54.4	P	0.000829	47.1	P	0.000451	64.7	P	0.003533	64.4	P	0.000829	89.3	P	0.001321
207072_at	1038	xInterleukin & Receptors	IL receptor	interleukin 18 receptor accessory protein	NM_003853.1	Human	10.4841	21	0.5061	0.8	A	0.870683	1.1	A	0.802772	1.6	A	0.79298	0.7	A	0.802772	3.3	A	0.58937	0.5	A	0.987521	0.9	A	0.870683	3.7	A	0.260107	2.3	A	0.616171
211269_at	1039	xInterleukin & Receptors	IL receptor	interleukin 2 receptor, alpha	K03122.1	Human	10.2011	21	0.4917	1.2	A	0.877865	0.9	A	0.847401	4.2	A	0.534622	1.1	A	0.847401	1.2	A	0.772556	3.9	A	0.655316	0.9	A	0.847419	1	A	0.863212	0.8	A	0.920388
205291_at	1040	xInterleukin & Receptors	IL receptor	interleukin 2 receptor, beta	NM_000878.1	Human	9.3033	21	0.4791	0.9	A	0.602839	2.2	A	0.295032	2.6	A	0.260091	12.4	P	0.001851	1.2	A	0.437851	7.5	P	0.009484	3.7	A	0.283153	5.4	A	0.069811	3.3	A	0.283153
204116_at	1041	xInterleukin & Receptors	IL receptor	interleukin 2 receptor, gamma chain, precursor	NM_000206.1	Human	8.3753	21	0.442	8.1	P	0.04937	12.3	P	0.004807	6.9	P	0.029093	5.9	A	0.084871	10.1	P	0.004807	8.4	A	0.108621	8	M	0.056885	8.1	A	0.115237	5.7	A	0.102265
206148_at	1042	xInterleukin & Receptors	IL receptor	interleukin 3 receptor, alpha (low affinity)	NM_002183.1	Human	7.7286	21	0.4041	0.6	A	0.954078	0.6	A	0.975224	1	A	0.925411	0.7	A	0.973138	0.7	A	0.954078	0.7	A	0.897718	0.6	A	0.985085	0.6	A	0.975224	0.5	A	0.95733
203233_at	1043	xInterleukin & Receptors	IL receptor	interleukin 4 receptor precursor	NM_000418.1	Human	8.7726	21	0.436	9.6	P	0.04267	5.6	M	0.060966	1.2	A	0.424197	0.8	A	0.839076	3.4	A	0.319453	0.9	A	0.812277	6.2	A	0.084887	5.7	P	0.036725	7.2	A	0.065272
210744_s_at	1044	xInterleukin & Receptors	IL receptor	interleukin 5 receptor alpha-chain	M75914.1	Human	9.5328	21	0.482	0.7	A	0.891379	0.5	A	0.968534	0.3	A	0.991369	0.5	A	0.97899	0.9	A	0.821513	1	A	0.761949	0.9	A	0.870683	2.6	A	0.451584	0.9	A	0.909579
205945_at	1045	xInterleukin & Receptors	IL receptor	interleukin 6 receptor	NM_000565.1	Human	8.1037	21	0.4782	83.5	P	0.000652	96.6	P	0.000652	97.9	P	0.000652	97.9	P	0.000577	142	P	0.000577	170.2	P	0.000577	128.9	P	0.000577	94.8	P	0.000652	113.9	P	0.000511
205798_at	1046	xInterleukin & Receptors	IL receptor	interleukin 7 receptor	NM_002185.1	Human	9.7261	21	0.4665	0.8	A	0.877901	0.9	A	0.79298	0.7	A	0.870701	0.6	A	0.963285	2	A	0.761932	1.3	A	0.704968	0.7	A	0.79298	2	A	0.716847	0.9	A	0.903783
207094_at	1047	xInterleukin & Receptors	IL receptor	interleukin 8 receptor, alpha	NM_000634.1	Human	9.764	21	0.4662	2.2	A	0.548413	3	A	0.437855	5.6	A	0.307136	3.8	A	0.410623	3.1	A	0.437855	12.8	A	0.187723	7.5	A	0.424197	1.7	A	0.465378	2	A	0.397169
207008_s_at	1048	xInterleukin & Receptors	IL receptor	interleukin 8 receptor, beta	NM_001557.1	Human	6.156	21	0.3455	1.1	A	0.575808	0.9	A	0.692864	1.5	A	0.283109	2.5	A	0.090421	0.7	A	0.410623	0.8	A	0.493067	1.9	A	0.187705	2	A	0.187723	1.5	A	0.217093
208164_at	1049	xInterleukin & Receptors	IL receptor	interleukin 9 receptor	NM_002186.1	Human	8.0102	21	0.4644	12.5	A	0.090421	13	A	0.108621	10.6	A	0.096217	9.8	A	0.187723	6.8	A	0.238068	12.1	A	0.160942	9.2	A	0.144548	11.3	A	0.144548	8.4	A	0.152599
222223_at	1050	xInterleukin & Receptors	IL receptor	interleukin-1 receptor antagonist homolog 1	AF216693	Human	8.147	21	0.4213	7	P	0.001656	9.5	P	0.002571	6.7	P	0.001321	9	P	0.000651	9.7	P	0.00148	11.7	P	0.000238	7.8	P	0.001049	7.1	P	0.007135	9.2	P	0.001657
207536_at	1051	xInterleukin & Receptors	IL receptor	interleukin-activated receptor, homolog of mouseLy63	NM_001561.2	Human	5.8208	21	0.3998	6.6	P	0.045922	2.3	A	0.248957	3.3	M	0.056885	3.2	A	0.084887	2.4	A	0.169578	5.2	P	0.034007	4.3	A	0.115237	4.7	P	0.045922	3.9	A	0.160942
205729_at	1052	xInterleukin & Receptors	IL receptor	oncostatin M receptor (IL6 family)	NM_003999.1	Human	8.493	21	0.421	2.8	P	0.036704	0.5	A	0.751059	2.2	A	0.0962	1.8	A	0.38382	2	A	0.283094	0.3	A	0.772573	2.5	A	0.0962	0.5	A	0.821495	2.4	A	0.102282
A26249_x_at	1053	xInterleukin & Receptors	IL receptor	shIL5R-alpha	A26249	Human	6.3735	21	0.3373	2.7	A	0.227444	2.1	A	0.383829	4.1	A	0.197229	2.1	A	0.370616	1.6	A	0.383829	5.1	A	0.197229	1.9	A	0.437855	1.9	A	0.319453	1.9	A	0.370625
211372_at	1054	xInterleukin & Receptors	IL receptor	soluble type II interleukin-1 receptor	U64094.1	Human	3.6403	21	0.4877	4	A	0.248957	4.2	A	0.307136	1.2	A	0.38382	4	A	0.248957	3.8	A	0.144529	3.5	A	0.187723	1.5	A	0.629375	3.2	A	0.144548	1.4	A	0.383829
211372_s_at	1055	xInterleukin & Receptors	IL receptor	soluble type II interleukin-1 receptor	U64094.1	Human	9.794	21	0.48	1.2	A	0.692864	0.9	A	0.761932	4.3	A	0.307136	4.9	A	0.178487	10.5	P	0.004807	9.6	A	0.084887	1	A	0.704968	2.4	A	0.437855	1.3	A	0.704968
204697_at	1056	xMiscellaneous	Miscellaneous	chromogranin A	NM_001275.2	Human	7.7379	21	0.3948	4.8	A	0.283153	1.5	A	0.562145	1.8	A	0.58937	5.9	P	0.04267	4.9	A	0.227444	4.8	A	0.115237	4.8	A	0.283153	6.4	P	0.039607	5.5	A	0.096217
208791_at	1057	xMiscellaneous	Miscellaneous	clusterin	M25915.1	Human	7.9704	21	0.4203	79.7	P	0.000184	88.4	P	9.3e-05	76.6	P	0.000107	31.4	P	0.011404	52.8	P	0.000736	45.4	P	0.002862	169.5	P	3e-05	159.9	P	3e-05	210.2	P	3e-05
201021_at	1058	xMiscellaneous	Miscellaneous	destrin (actin depolymerizing factor)	BF697964	Human	2.049	14	0.4343	552	P	0.000491	496.9	P	0.000491	514.2	P	0.000491	530.6	P	0.000491	421.4	P	0.000491	279.4	P	0.000491	507.2	P	0.000491	508	P	0.000491	510.7	P	0.000491
201021_s_at	1059	xMiscellaneous	Miscellaneous	destrin (actin depolymerizing factor)	BF697964	Human	5.387	21	0.4202	548.3	P	3.4e-05	458.9	P	3e-05	471.1	P	3.4e-05	508.1	P	3.4e-05	418.8	P	3.4e-05	311.1	P	3.4e-05	388.5	P	3.4e-05	525.2	P	3.4e-05	488.9	P	3e-05
223502_at	1060	xMiscellaneous	Miscellaneous	DTL precusor	AF134715.1	Human	9.1154	21	0.4644	2.7	A	0.283123	0.5	A	0.772624	1.6	A	0.52079	4.1	P	0.00148	2.5	A	0.144548	0.8	A	0.575808	2.4	A	0.451584	1.4	A	0.331926	0.6	A	0.602831
200932_s_at	1061	xMiscellaneous	Miscellaneous	dynactin 2	NM_006400.2	Human	6.0253	21	0.3575	417.6	P	3e-05	452.2	P	3e-05	474.3	P	3e-05	501.2	P	3e-05	492.1	P	3e-05	506.4	P	3e-05	436.2	P	3e-05	450.8	P	3e-05	414.3	P	3e-05
230070_at	1062	xMiscellaneous	Miscellaneous	ESTs, Weakly similar to CNIH_HUMAN CORNICHON HOMOLOG	AI806692	Human	4.3481	21	0.3154	4.9	A	0.357572	5.1	A	0.307136	13.4	A	0.069811	1.7	A	0.47921	3.2	A	0.319453	2.6	A	0.319453	6.2	A	0.307136	9.8	A	0.283153	6.3	A	0.271508
204892_x_at	1063	xMiscellaneous	Miscellaneous	eukaryotic translation elongation factor 1 alpha1	NM_001402.1	Human	8.103	21	0.4238	3849.1	P	3e-05	3708.1	P	3e-05	3752.3	P	3e-05	3630.2	P	3e-05	3305.4	P	3e-05	3064.9	P	3e-05	3760.9	P	3e-05	3610.9	P	3e-05	3682.8	P	3e-05
204102_at	1064	xMiscellaneous	Miscellaneous	eukaryotic translation elongation factor 2	NM_001961.1	Human	4.1819	21	0.3768	2273.6	P	3e-05	2344.8	P	3e-05	2311.7	P	3e-05	2736.7	P	3e-05	1996.1	P	3e-05	1977.1	P	3e-05	2034.2	P	3e-05	2245.8	P	3e-05	2216.4	P	3e-05
204102_s_at	1065	xMiscellaneous	Miscellaneous	eukaryotic translation elongation factor 2	NM_001961.1	Human	5.9814	21	0.426	3308	P	3e-05	3464	P	3e-05	3353.5	P	3e-05	3600.3	P	3e-05	2970.2	P	3e-05	3059.1	P	3e-05	3011.8	P	3e-05	3224.1	P	3e-05	3167.1	P	3e-05
200647_at	1066	xMiscellaneous	Miscellaneous	eukaryotic translation initiation factor 3,subunit 8	NM_003752.2	Human	4.4007	21	0.4663	19.9	P	0.001852	29.6	P	0.000577	18.6	P	0.000736	30.9	P	0.000398	17.9	P	0.001049	25.5	P	0.00148	21.3	P	0.004343	25	P	0.000577	30.9	P	0.001321
200647_s_at	1067	xMiscellaneous	Miscellaneous	eukaryotic translation initiation factor 3,subunit 8	NM_003752.2	Human	5.9987	21	0.4504	490.9	P	3e-05	565.9	P	3e-05	504	P	3e-05	773.3	P	3e-05	530.3	P	3e-05	577.8	P	3e-05	592.1	P	3e-05	558.8	P	3e-05	635.9	P	3e-05
200004_at	1068	xMiscellaneous	Miscellaneous	eukaryotic translation initiation factor 4gamma, 2	NM_001418.1	Human	8.2781	21	0.4336	1301.3	P	3e-05	1116.7	P	3e-05	1166	P	3e-05	1114.9	P	3e-05	1229.3	P	3e-05	1317.4	P	3e-05	1380.2	P	3e-05	1153.5	P	3e-05	1207	P	3e-05
200859_s_at	1069	xMiscellaneous	Miscellaneous	filamin 1	NM_001456.1	Human	4.2801	21	0.3681	93.1	P	4.6e-05	87	P	4e-05	62.1	P	5.3e-05	66	P	7.1e-05	114.9	P	7.1e-05	114.8	P	4e-05	104.7	P	5.3e-05	86.3	P	4.6e-05	88.7	P	4e-05
91703_s_at	1070	xMiscellaneous	Miscellaneous	FLJ00043 protein	AA149545	Human	5.8674	21	0.407	9.7	A	0.115237	14.8	A	0.084887	12.8	P	0.04591	6.9	A	0.357572	10.5	A	0.144548	13.4	A	0.096217	10.3	A	0.248957	11.4	A	0.102282	10.7	A	0.144511
209350_at	1071	xMiscellaneous	Miscellaneous	GPS2	AL157493.1	Human	6.2884	21	0.4285	78.3	P	8.1e-05	79.8	P	6.1e-05	64	P	0.000161	79	P	6.1e-05	87.8	P	8.1e-05	90	P	7.1e-05	83.5	P	0.000141	76.5	P	8.1e-05	81.2	P	0.000161
206397_at	1072	xMiscellaneous	Miscellaneous	growth differentiation factor 1	NM_001492.3	Human	4.132	21	0.2635	16.7	A	0.169578	23.9	P	0.045922	21.1	A	0.096217	5.4	A	0.642428	1.5	A	0.847401	2.3	A	0.830422	8.7	A	0.506933	8.5	A	0.41063	3.9	A	0.642428
200643_at	1073	xMiscellaneous	Miscellaneous	high density lipoprotein binding protein	NM_005336.1	Human	5.985	21	0.3621	358.5	P	0.000161	437.2	P	0.000161	415.9	P	0.000141	565.7	P	0.000141	470.5	P	0.000107	454.7	P	8.1e-05	328.2	P	0.000161	331.6	P	0.000141	341.5	P	0.000141
210211_s_at	1074	xMiscellaneous	Miscellaneous	Hsp89-alpha-delta-N	AF028832.1	Human	6.8463	21	0.3969	1770.8	P	3e-05	1540.5	P	3e-05	1773	P	3e-05	1323.4	P	3e-05	1905.6	P	3e-05	2153.1	P	3e-05	2004.7	P	3e-05	1461.8	P	3e-05	1621.6	P	3e-05
201234_at	1075	xMiscellaneous	Miscellaneous	integrin-linked kinase	NM_004517.1	Human	5.0971	21	0.4284	139.6	P	3.4e-05	141.5	P	3e-05	124.1	P	3e-05	133.6	P	3e-05	151.8	P	3e-05	143.5	P	3e-05	145.3	P	3e-05	131.9	P	3e-05	138.4	P	3e-05
201234_s_at	1076	xMiscellaneous	Miscellaneous	integrin-linked kinase	NM_004517.1	Human	6.0073	21	0.4671	300.2	P	3e-05	331.4	P	3e-05	285.3	P	3e-05	300.1	P	3e-05	381.5	P	3e-05	390.8	P	3e-05	310	P	3e-05	316.2	P	3e-05	307.9	P	3e-05
201473_at	1077	xMiscellaneous	Miscellaneous	jun B proto-oncogene	NM_002229.1	Human	4.4528	21	0.3061	45	P	6.1e-05	44.2	P	4.6e-05	34.7	P	0.000577	61.7	P	3.4e-05	60.5	P	4e-05	66.1	P	3e-05	63.3	P	4e-05	52.9	P	6.1e-05	58.7	P	3e-05
203751_at	1078	xMiscellaneous	Miscellaneous	jun D proto-oncogene	AI762296	Human	4.4228	21	0.3493	55.1	P	0.003181	45.6	P	0.012485	36.8	P	0.019316	70.4	P	0.003533	47.4	P	0.008635	52	P	0.008635	35.3	P	0.019316	39.4	P	0.013653	32.3	P	0.016275
209226_s_at	1079	xMiscellaneous	Miscellaneous	karyopherin beta2	U72069.1	Human	8.4461	21	0.4594	148.6	P	3e-05	111.7	P	3e-05	174.1	P	3e-05	98.1	P	3e-05	153.7	P	3e-05	155.6	P	3e-05	201	P	3e-05	141.7	P	3e-05	171.8	P	3e-05
213834_at	1080	xMiscellaneous	Miscellaneous	KIAA1110 protein	AB029033.1	Human	7.6118	21	0.4056	8.8	A	0.437855	6.6	A	0.58937	10.5	A	0.383829	7.3	A	0.424197	2.5	A	0.52079	7.6	A	0.465378	11.8	A	0.319453	5.3	A	0.41063	4.3	A	0.562145
226324_at	1081	xMiscellaneous	Miscellaneous	KIAA1179 protein	AB033005.1	Human	10.4256	21	0.5148	48.6	P	5.3e-05	41.1	P	0.000141	51.9	P	7.1e-05	47.4	P	6.1e-05	39.9	P	7.1e-05	41.2	P	0.000107	38.8	P	0.000511	32.9	P	4.6e-05	31.9	P	8.1e-05
211401_s_at	1082	xMiscellaneous	Miscellaneous	K-sam-IIO3	AB030078.1	Human	6.4217	21	0.3882	0.9	A	0.960404	0.3	A	0.968564	0.5	A	0.934728	0.4	A	0.977172	0.6	A	0.943115	0.5	A	0.968524	0.9	A	0.812277	0.5	A	0.930249	2	A	0.692864
201030_s_at	1083	xMiscellaneous	Miscellaneous	lactate dehydrogenase B	NM_002300.1	Human	2.9343	16	0.3426	340.3	P	0.000219	291.2	P	0.000219	326.9	P	0.000219	285.8	P	0.000219	356.1	P	0.000219	348.2	P	0.000219	189.4	P	0.000219	138.5	P	0.000266	152.9	P	0.000219
201030_x_at	1084	xMiscellaneous	Miscellaneous	lactate dehydrogenase B	NM_002300.1	Human	8.8686	21	0.4459	1305.1	P	3e-05	1186.9	P	3e-05	1252.5	P	3e-05	1213.8	P	3e-05	1442.3	P	3e-05	1421.8	P	3e-05	739.4	P	3e-05	738.6	P	3e-05	719.9	P	3e-05
212955_s_at	1085	xMiscellaneous	Miscellaneous	laminin receptor 1	AL037557	Human	3.8111	21	0.4273	1113.8	P	3e-05	1188	P	3e-05	1185.8	P	3e-05	1373	P	3e-05	1253.5	P	3e-05	1116	P	3e-05	959.4	P	3e-05	1300.1	P	3e-05	1221.8	P	3e-05
200650_s_at	1086	xMiscellaneous	Miscellaneous	LDHA	NM_005566.1	Human	8.8086	21	0.4571	3400.2	P	3e-05	3348	P	3e-05	3461.3	P	3e-05	2923.3	P	3e-05	3352.2	P	3e-05	3238.8	P	3e-05	3187.2	P	3e-05	3420.8	P	3e-05	3201	P	3e-05
205266_at	1087	xMiscellaneous	Miscellaneous	leukemia inhibitory factor	NM_002309.2	Human	7.6743	21	0.4405	28.7	P	0.010406	23	P	0.005869	27.9	P	0.003533	18.7	P	0.007135	17.2	P	0.022828	15.6	P	0.04937	14.3	A	0.065272	16.7	P	0.02101	11.3	P	0.006474
208771_at	1088	xMiscellaneous	Miscellaneous	leukotriene A4 hydrolase	J02959.1	Human	2.9828	21	0.3878	312.2	P	3e-05	266.2	P	3e-05	297.9	P	3e-05	321.2	P	3e-05	234.2	P	3e-05	233	P	3e-05	260.2	P	3e-05	227	P	3e-05	213.8	P	3e-05
208771_s_at	1089	xMiscellaneous	Miscellaneous	leukotriene A4 hydrolase	J02959.1	Human	8.397	21	0.4869	236.9	P	3e-05	213.9	P	3e-05	234.5	P	3e-05	274.9	P	3e-05	192.9	P	3e-05	182.8	P	3.4e-05	196	P	3.4e-05	204.8	P	3e-05	193.3	P	3.4e-05
211841_s_at	1090	xMiscellaneous	Miscellaneous	lymphocyte associated receptor of death 9	U94510.1	Human	6.7385	21	0.3832	2.6	A	0.716847	2.1	A	0.739893	1.8	A	0.930189	2.2	A	0.855452	1.6	A	0.939034	1.3	A	0.877865	1.4	A	0.95409	2.1	A	0.79298	1.3	A	0.970907
201551_s_at	1091	xMiscellaneous	Miscellaneous	lysosomal-associated membrane protein 1	J03263.1	Human	8.5177	21	0.4378	61.9	P	0.000736	63.6	P	0.000209	66.3	P	0.001049	67.7	P	0.000239	45.6	P	0.000351	47.8	P	0.003917	54.6	P	0.000351	79.7	P	0.000451	61.7	P	8.1e-05
209035_at	1092	xMiscellaneous	Miscellaneous	midkine	M69148.1	Human	5.9565	21	0.3774	139.7	P	0.000107	139.5	P	0.000123	138.1	P	0.000107	93.8	P	0.000184	97.3	P	0.000123	92	P	0.000184	96.2	P	0.000184	137.9	P	0.000161	95.9	P	0.000141
201994_at	1093	xMiscellaneous	Miscellaneous	MORF-related gene X	NM_012286.1	Human	8.1374	21	0.4296	1303.4	P	3e-05	1166	P	3e-05	1234.4	P	3e-05	1202.1	P	3e-05	1170.9	P	3e-05	1054.9	P	3e-05	1231.7	P	3e-05	1197	P	3e-05	1206.5	P	3e-05
214637_at	1094	xMiscellaneous	Miscellaneous	oncostatin M	BG437034	Human	5.9554	21	0.349	1.2	A	0.802772	1	A	0.863212	0.8	A	0.812277	1	A	0.772556	0.5	A	0.855452	0.9	A	0.903783	0.6	A	0.909579	2.8	A	0.383829	1.3	A	0.79298
209242_at	1095	xMiscellaneous	Miscellaneous	paternally expressed 3	AL042588	Human	6.4592	21	0.3488	1261.2	P	3e-05	958.6	P	3.4e-05	1078.8	P	3.4e-05	232.7	P	4.6e-05	157	P	4.6e-05	156.2	P	3.4e-05	991.6	P	3e-05	727.1	P	4.6e-05	826	P	4e-05
210237_at	1096	xMiscellaneous	Miscellaneous	pre-pro-neublastin	AF120274.1	Human	6.2941	21	0.3615	19.5	P	0.001178	18.6	P	0.003919	20.4	P	0.006474	20.5	P	0.001178	15.1	P	0.005869	13.2	P	0.010406	23.1	P	0.010406	24.3	P	0.003533	25.1	P	0.000933
204219_at	1097	xMiscellaneous	Miscellaneous	proteasome 26S subunit,ATPase, 1	NM_002802.1	Human	9.817	21	0.4766	713.4	P	4.6e-05	639.2	P	4.6e-05	681.9	P	4.6e-05	573.9	P	4.6e-05	675.2	P	4e-05	804	P	4e-05	738.3	P	4e-05	635.1	P	4e-05	737.7	P	4e-05
200814_at	1098	xMiscellaneous	Miscellaneous	proteasome activatorsubunit 1 (PA28 alpha)	NM_006263.1	Human	9.5266	21	0.4688	492.6	P	3e-05	542.1	P	3e-05	561.9	P	3e-05	448.7	P	3e-05	398.2	P	3e-05	368	P	3e-05	529.4	P	3e-05	654.7	P	3e-05	604	P	3e-05
201400_at	1099	xMiscellaneous	Miscellaneous	proteasome subunit, betatype, 3	NM_002795.1	Human	9.9998	21	0.4807	1218.3	P	3e-05	1320.3	P	3e-05	1200.3	P	3e-05	1192.2	P	3e-05	1298.8	P	3e-05	1276.6	P	3e-05	1189.9	P	3e-05	1235.7	P	3e-05	1229.2	P	3e-05
200772_x_at	1100	xMiscellaneous	Miscellaneous	prothymosin, alpha	BF686442	Human	5.6386	21	0.4374	2537.8	P	3e-05	2372.2	P	3e-05	2627.8	P	3e-05	2143.2	P	3e-05	2717.3	P	3e-05	2389.4	P	3e-05	2593.4	P	3e-05	2760	P	3e-05	2783.6	P	3e-05
205721_at	1101	xMiscellaneous	Miscellaneous	RET ligand 2	U97145.1	Human	7.4997	21	0.4236	2.1	A	0.920388	1.7	A	0.95063	2.5	A	0.79298	2.3	A	0.847401	1.7	A	0.915112	5.6	A	0.692864	2.1	A	0.915112	2.5	A	0.782907	3.3	A	0.855452
200872_at	1102	xMiscellaneous	Miscellaneous	S100 calcium-binding protein A10	NM_002966.1	Human	6.7867	21	0.3914	17.7	P	0.011404	17.5	P	0.001178	17.6	P	0.000511	35.1	P	0.000123	35.1	P	4e-05	35.8	P	5.3e-05	7.3	P	0.031476	6.2	A	0.307136	3.4	A	0.260091
211744_s_at	1103	xMiscellaneous	Miscellaneous	Similar to CD58 antigen	BC005930.1	Human	6.8056	21	0.4342	39.1	P	3.4e-05	21.8	P	3e-05	28.9	P	3e-05	30	P	3e-05	40.4	P	4.6e-05	18.4	P	9.3e-05	31.5	P	3e-05	24.2	P	4.6e-05	34.9	P	3e-05
210197_at	1104	xMiscellaneous	Miscellaneous	Similar to inositol 1,3,4-triphosphate 56 kinase	BC003622.1	Human	8.8002	21	0.4566	8.5	P	0.000829	4.9	P	0.031466	9.1	P	0.001851	12.8	P	0.002862	9.4	P	0.006474	12.5	P	0.014915	11.4	P	0.006474	10.4	P	0.002307	11.6	P	0.000736
211124_at	1105	xMiscellaneous	Miscellaneous	stem cell factor precursor	AF119835.1	Human	9.3423	21	0.4639	0.5	A	0.668027	0.2	A	0.782976	0.8	A	0.56215	0.6	A	0.668027	1.5	A	0.47921	1.2	A	0.506933	0.4	A	0.704982	0.6	A	0.602831	0.2	A	0.95733
200642_at	1106	xMiscellaneous	Miscellaneous	superoxide dismutase 1	NM_000454.1	Human	7.7831	21	0.43	1394.1	P	3e-05	1257.5	P	3e-05	1369	P	3e-05	1015.4	P	3e-05	1215.9	P	3.4e-05	1246.6	P	3e-05	1352.7	P	3e-05	1368.3	P	3.4e-05	1423.4	P	3.4e-05
217733_at	1107	xMiscellaneous	Miscellaneous	thymosin, beta 10	NM_021103.1	Human	3.8109	21	0.4652	682.9	P	3e-05	759	P	3e-05	723	P	3e-05	956.4	P	3e-05	994.3	P	3e-05	1018.2	P	3e-05	547.1	P	3e-05	643.9	P	3e-05	625	P	3e-05
217733_s_at	1108	xMiscellaneous	Miscellaneous	thymosin, beta 10	NM_021103.1	Human	5.9704	21	0.4189	992	P	3e-05	1143.4	P	3e-05	1145.3	P	3e-05	1430.6	P	3e-05	1536	P	3e-05	1576.4	P	3e-05	802.3	P	3e-05	1118.2	P	3e-05	1050.9	P	3e-05
225643_at	1109	xMiscellaneous	Miscellaneous	thymosin, beta 4, X chromosome	AI261542	Human	8.5447	21	0.4327	160.5	P	3e-05	119.9	P	3e-05	138.8	P	3e-05	215.3	P	3e-05	197.1	P	3e-05	218.1	P	3e-05	198.9	P	3e-05	158.4	P	3e-05	176.2	P	3e-05
216241_at	1110	xMiscellaneous	Miscellaneous	transcription elongation factor	X57198.1	Human	9.2088	21	0.4787	604.1	P	3e-05	450.2	P	3.4e-05	555.4	P	3e-05	957.6	P	3e-05	501.3	P	3e-05	423.2	P	3e-05	485.2	P	3e-05	489.1	P	3.4e-05	498.7	P	3e-05
200916_at	1111	xMiscellaneous	Miscellaneous	transgelin 2	NM_003564.1	Human	6.3726	21	0.4154	409.3	P	3e-05	492.4	P	3.4e-05	411.9	P	3.4e-05	411.6	P	3e-05	668.5	P	3e-05	701.1	P	3e-05	385	P	3e-05	450.3	P	3.4e-05	419	P	3e-05
208619_at	1112	xMiscellaneous	Miscellaneous	X-associated protein 1	L40326.1	Human	7.926	21	0.4244	135.3	P	0.000123	142.1	P	0.000209	151.8	P	0.000209	123.9	P	0.000272	126.8	P	7.1e-05	161.4	P	0.000184	173.1	P	0.000239	154.8	P	9.3e-05	173.9	P	0.000209
216940_at	1113	xMiscellaneous	Miscellaneous	YB-1 gene promoter region	X96666	Human	0.735	12	0.1719	0.2	A	0.993968	0.2	A	0.982915	0.2	A	0.941668	0.2	A	0.783616	0.3	A	0.941668	0.2	A	0.993968	0.2	A	0.988545	0.4	A	0.964405	0.2	A	0.979305
216940_x_at	1114	xMiscellaneous	Miscellaneous	YB-1 gene promoter region	X96666	Human	1.5238	21	0.1275	86.3	P	0.003919	38.6	P	0.01774	33.3	P	0.013653	55	P	0.029093	27.6	A	0.065272	9.7	A	0.307136	34.7	A	0.069811	65.4	P	0.013653	27.8	P	0.011404
212285_s_at	1115	xProteoglycan	BMPG	Agrin	AW008051	Human	7.2794	21	0.4339	76	P	0.001321	69.1	P	0.003181	52.4	P	0.002571	48.6	P	0.004807	71.4	P	0.00148	92.7	P	0.001178	74.3	P	0.00148	60.9	P	0.00148	66.4	P	0.00148
209257_s_at	1116	xProteoglycan	BMPG	Bamacan	BF795297	Human	8.9921	21	0.4663	70.8	P	4.6e-05	28.6	P	4.6e-05	70.6	P	4e-05	28.5	P	4.6e-05	72.9	P	9.3e-05	25.2	P	3.4e-05	76.6	P	3.4e-05	46.3	P	5.3e-05	50.7	P	3.4e-05
209258_s_at	1117	xProteoglycan	BMPG	Bamacan	AI373676	Human	7.1043	21	0.3583	45.5	P	3.4e-05	17.9	P	3.4e-05	39.9	P	3e-05	18.5	P	4.6e-05	62	P	3.4e-05	45.9	P	3e-05	64.3	P	4e-05	22.4	P	5.3e-05	27	P	3.4e-05
AF020043_s_at	1118	xProteoglycan	BMPG	Bamacan -long	AF020043	Human	8.13	21	0.3949	145.9	P	3e-05	77.7	P	3e-05	118.3	P	3.4e-05	73.8	P	3e-05	113.6	P	3e-05	105.8	P	3e-05	126.1	P	3e-05	94.1	P	4e-05	100.1	P	4e-05
209259_s_at	1119	xProteoglycan	BMPG	Bamacan -short	AF020043.1	Human	7.9813	21	0.4025	188.6	P	3e-05	105.9	P	4.6e-05	157.7	P	3e-05	111.7	P	3.4e-05	146.7	P	3e-05	136.2	P	3e-05	148.9	P	3e-05	125	P	3e-05	124.9	P	4e-05
201654_at	1120	xProteoglycan	BMPG	perlecan	AI991033	Human	7.5341	21	0.4001	0.6	A	0.965983	1	A	0.946978	1.2	A	0.891379	1.1	A	0.946978	0.9	A	0.957341	0.5	A	0.968524	1.2	A	0.930189	2.2	A	0.642428	1.6	A	0.812277
202755_at	1121	xProteoglycan	Glypican	Glypican 1 (Gpc 1)	AI354864	Human	7.1169	21	0.3718	9.7	P	0.02101	11.5	P	0.029093	13.8	P	0.006474	6.2	A	0.129317	9.3	P	0.04267	10.4	P	0.031476	12.4	P	0.036725	12.9	P	0.003181	10.5	P	0.039607
209220_at	1122	xProteoglycan	Glypican	Glypican 3 (Gpc 3, OCI-5)	L47125.1	Human	8.7217	21	0.4337	15.5	P	0.04937	13.1	A	0.108621	14.5	M	0.053022	22.5	P	0.009484	31.1	P	0.006474	23.8	P	0.019316	10.9	P	0.04937	12.4	M	0.053022	6.9	A	0.20702
204983_at	1123	xProteoglycan	Glypican	Glypican 4 (Gpc 4)	AF064826.1	Human	9.1395	21	0.4721	16.1	P	0.000239	18.9	P	7.1e-05	17.1	P	0.000239	8.9	P	0.002069	8.9	P	0.001321	8.2	P	0.000107	12.9	P	0.00148	16.9	P	0.001049	11.9	P	0.00051
207174_at	1124	xProteoglycan	Glypican	Glypican 5 (Gpc 5)	NM_004466.2	Human	8.4083	21	0.4264	0.3	A	0.847401	0.5	A	0.802789	0.3	A	0.897718	0.1	A	0.973138	1.1	A	0.575803	0.8	A	0.839058	0.4	A	0.812295	0.3	A	0.934728	0.1	A	0.909596
223730_at	1125	xProteoglycan	Glypican	Glypican-6 (Gpc 6)	AF111178.1	Human	9.2288	21	0.4584	0.9	A	0.782924	0.7	A	0.821495	0.8	A	0.909579	0.7	A	0.920388	0.6	A	0.839058	0.6	A	0.920388	0.7	A	0.946978	5.8	A	0.248941	3.5	A	0.370616
204489_at	1126	xProteoglycan	Miscellaneous	CD44 (Epican)	NM_000610.1	Human	8.7983	21	0.4595	3.8	A	0.465378	1.1	A	0.655316	6.7	A	0.227444	1.1	A	0.534622	2.9	A	0.38382	0.6	A	0.782907	3.1	A	0.451587	5.4	A	0.307136	6	A	0.227444
213622_at	1127	xProteoglycan	Miscellaneous	collagen, type IX, alpha 2	AI733465	Human	7.7617	21	0.4155	32.4	P	0.003919	41.2	P	0.004807	31	P	0.001657	36.5	P	0.001321	31.9	P	0.002307	33.7	P	0.001657	23.2	P	0.007135	28.6	P	0.002069	28.5	P	0.002862
209619_at	1128	xProteoglycan	Miscellaneous	Invariant chain (CD74)	K01144.1	Human	7.0457	21	0.3885	9.3	A	0.129317	3.8	A	0.307136	9	A	0.197229	3.8	A	0.370625	7.1	A	0.197229	6.2	A	0.115237	7.4	A	0.197229	4.6	A	0.357572	7.7	A	0.129317
201858_at	1129	xProteoglycan	Miscellaneous	Serglycin	J03223.1	Human	9.9595	21	0.4922	1.6	A	0.465378	0.3	A	0.980684	1.4	A	0.534622	2	A	0.383829	2.8	A	0.108621	0.2	A	0.973138	0.6	A	0.909579	0.8	A	0.534622	1.1	A	0.668027
201262_at	1130	xProteoglycan	SLRP	biglycan	NM_001711.1	Human	5.9858	21	0.3546	11.9	A	0.065272	8.9	A	0.108621	6.4	A	0.271508	5.7	A	0.238051	8.4	A	0.069796	8.3	A	0.079612	11.8	A	0.079612	5.3	P	0.04937	4.8	A	0.217093
209335_at	1131	xProteoglycan	SLRP	decorin	AI281593	Human	7.7918	21	0.4003	0.4	A	0.61618	0.9	A	0.370531	2.3	A	0.260107	0.3	A	0.821495	0.1	A	0.943115	0.9	A	0.534625	1.5	A	0.197211	0.9	A	0.465378	1.5	A	0.397169
211813_s_at	1132	xProteoglycan	SLRP	decorin D	AF138303.1	Human	6.8408	21	0.4491	2.3	A	0.357572	3	A	0.331973	2	A	0.357572	3.7	A	0.295032	2.5	A	0.227444	4	A	0.079612	0.6	A	0.451551	1.9	A	0.465378	4.6	A	0.122135
201893_s_at	1133	xProteoglycan	SLRP	decorin variant A	AF138300.1	Human	6.94	21	0.4389	0.6	A	0.772556	1.8	A	0.728492	0.6	A	0.891379	0.4	A	0.821495	0.5	A	0.830422	0.9	A	0.704968	0.3	A	0.915112	1.5	A	0.739893	0.5	A	0.920388
211896_s_at	1134	xProteoglycan	SLRP	decorin variant C	AF138302.1	Human	6.1284	21	0.4294	0.9	A	0.812277	0.5	A	0.728492	0.4	A	0.891379	0.4	A	0.915112	0.2	A	0.977172	0.3	A	0.98226	1.2	A	0.548416	0.2	A	0.977172	0.3	A	0.968524
202709_at	1135	xProteoglycan	SLRP	fibromodulin (FMOD)	NM_002023.2	Human	8.0199	21	0.391	7.1	P	0.02282	7.1	P	0.034017	7.6	A	0.069811	7.8	P	0.029093	7.7	A	0.074589	6.7	A	0.129317	5.3	A	0.160942	10.3	P	0.039607	10.6	P	0.026862
201744_s_at	1136	xProteoglycan	SLRP	lumican	NM_002345.1	Human	5.5025	21	0.3438	0.2	A	0.934728	0.3	A	0.716862	1.5	A	0.144511	1.9	A	0.178487	0.2	A	0.939048	0.5	A	0.821513	1	A	0.655349	0.4	A	0.782907	0.6	A	0.479208
222722_at	1137	xProteoglycan	SLRP	mimecan (osteoglycin, osteoinductive factor)	AV700059	Human	9.0146	21	0.4395	0.2	A	0.994131	0.3	A	0.982288	0.4	A	0.946978	0.3	A	0.989599	0.4	A	0.877883	1.1	A	0.839058	1.3	A	0.716847	0.3	A	0.980684	1.1	A	0.761932
201287_at	1138	xProteoglycan	Syndecan	syndecan 1	NM_002997.1	Human	8.9082	21	0.4618	111.3	P	3e-05	121.4	P	3e-05	139	P	3.4e-05	100.7	P	4e-05	200.9	P	3e-05	192.3	P	3e-05	103.6	P	3e-05	89.7	P	3e-05	108.3	P	3.4e-05
XM_040582_at	1139	xProteoglycan	Syndecan	Syndecan 2 (Fibroglycan)	XM_040582	Human	8.0898	21	0.418	9.1	P	0.001321	6.5	M	0.056885	9.5	P	0.000107	2.1	A	0.424197	1.6	A	0.716847	1.1	A	0.437855	6.2	P	0.034017	5.5	P	0.036725	7.6	P	0.009484
202898_at	1140	xProteoglycan	Syndecan	Syndecan 3	NM_014654.1	Human	6.7609	21	0.4531	48.5	P	0.000652	46	P	0.000511	48	P	0.000577	63.3	P	0.001178	63.1	P	0.000511	73.5	P	0.000309	41.8	P	0.002862	39.9	P	0.001321	45.9	P	0.000577
202071_at	1141	xProteoglycan	Syndecan	syndecan 4 (ryudocan)	NM_002999.1	Human	3.0033	21	0.438	114.7	P	3e-05	125.3	P	3.4e-05	122.6	P	3e-05	277.5	P	3e-05	211.9	P	3e-05	191.3	P	3e-05	133.8	P	3e-05	144.2	P	3e-05	115.9	P	3e-05
202071_s_at	1142	xProteoglycan	Syndecan	syndecan 4 (ryudocan)	NM_002999.1	Human	4.6289	21	0.4643	160.7	P	3e-05	167.1	P	3e-05	198.3	P	3e-05	539.2	P	3.4e-05	344.9	P	3.4e-05	304.6	P	3.4e-05	235.6	P	3.4e-05	257.2	P	3.4e-05	227	P	3e-05
AFFX-BioB-5_at	1143	AFFY CONTROL	AFFY CONTROL	AFFY CONTROL	See NetAFFX	E.Coli				94.9	P	0.000169	93.2	P	0.000127	80.3	P	0.000297	81.5	P	0.00011	71.6	P	0.000509	94.2	P	0.000297	87.4	P	0.00034	83.3	P	0.00034	76.6	P	0.000509
AFFX-BioB-M_at	1144	AFFY CONTROL	AFFY CONTROL	AFFY CONTROL	See NetAFFX	E.Coli				130.1	P	4.4e-05	146.4	P	4.4e-05	131.7	P	4.4e-05	141.8	P	4.4e-05	125.3	P	4.4e-05	138.5	P	4.4e-05	142	P	4.4e-05	117.6	P	4.4e-05	115.5	P	4.4e-05
AFFX-BioB-3_at	1145	AFFY CONTROL	AFFY CONTROL	AFFY CONTROL	See NetAFFX	E.Coli				74.7	P	7e-05	88.4	P	7e-05	87.4	P	5.2e-05	72.5	P	7e-05	71.9	P	7e-05	90.1	P	7e-05	82.4	P	7e-05	70.5	P	7e-05	63.7	P	7e-05
AFFX-BioC-5_at	1146	AFFY CONTROL	AFFY CONTROL	AFFY CONTROL	See NetAFFX	E.Coli				176.5	P	4.4e-05	193.3	P	5.2e-05	177.9	P	4.4e-05	180.7	P	5.2e-05	161.3	P	5.2e-05	192.9	P	4.4e-05	195	P	4.4e-05	165.8	P	4.4e-05	160.7	P	5.2e-05
AFFX-BioC-3_at	1147	AFFY CONTROL	AFFY CONTROL	AFFY CONTROL	See NetAFFX	E.Coli				260.1	P	4.4e-05	282.4	P	4.4e-05	260.4	P	4.4e-05	266	P	4.4e-05	258.2	P	4.4e-05	302	P	4.4e-05	263.8	P	4.4e-05	236.3	P	4.4e-05	247.2	P	4.4e-05
AFFX-BioDn-5_at	1148	AFFY CONTROL	AFFY CONTROL	AFFY CONTROL	See NetAFFX	E.Coli				533.5	P	4.4e-05	573	P	4.4e-05	516.4	P	4.4e-05	520.2	P	4.4e-05	480.8	P	4.4e-05	583.8	P	4.4e-05	596.8	P	4.4e-05	494.3	P	4.4e-05	499.5	P	4.4e-05
AFFX-BioDn-3_at	1149	AFFY CONTROL	AFFY CONTROL	AFFY CONTROL	See NetAFFX	E.Coli				1193.8	P	7e-05	1253.4	P	7e-05	1248.6	P	7e-05	1179	P	7e-05	1120.6	P	7e-05	1255	P	6e-05	1140.3	P	7e-05	1182	P	6e-05	1147.4	P	7e-05
AFFX-CreX-5_at	1150	AFFY CONTROL	AFFY CONTROL	AFFY CONTROL	See NetAFFX	Bacteriophage P1				2871.5	P	5.2e-05	3025.1	P	5.2e-05	2928.3	P	5.2e-05	2797.4	P	5.2e-05	2860.7	P	5.2e-05	2972.3	P	5.2e-05	3044.5	P	5.2e-05	2732.5	P	5.2e-05	2691.4	P	5.2e-05
AFFX-CreX-3_at	1151	AFFY CONTROL	AFFY CONTROL	AFFY CONTROL	See NetAFFX	Bacteriophage P1				3240.4	P	4.4e-05	3546.8	P	4.4e-05	3354.3	P	4.4e-05	3346.2	P	4.4e-05	3474.2	P	4.4e-05	3471.5	P	4.4e-05	3480.1	P	4.4e-05	3334.5	P	4.4e-05	3236	P	4.4e-05
AFFX-DapX-5_at	1152	AFFY CONTROL	AFFY CONTROL	AFFY CONTROL	See NetAFFX	B. subtilis				730.9	P	4.4e-05	945	P	4.4e-05	949.4	P	4.4e-05	868.5	P	4.4e-05	995	P	4.4e-05	1055	P	4.4e-05	1193.7	P	4.4e-05	807.6	P	4.4e-05	860.3	P	4.4e-05
AFFX-DapX-M_at	1153	AFFY CONTROL	AFFY CONTROL	AFFY CONTROL	See NetAFFX	B. subtilis				1538	P	5.2e-05	1796.3	P	5.2e-05	1852.7	P	5.2e-05	1685.4	P	6e-05	2048.6	P	5.2e-05	2397.3	P	4.4e-05	2211.9	P	5.2e-05	1783.6	P	5.2e-05	1832.3	P	5.2e-05
AFFX-DapX-3_at	1154	AFFY CONTROL	AFFY CONTROL	AFFY CONTROL	See NetAFFX	B. subtilis				2000.8	P	4.4e-05	2490.6	P	4.4e-05	2646.9	P	4.4e-05	2362.9	P	4.4e-05	2801.9	P	4.4e-05	2990.4	P	4.4e-05	2737	P	4.4e-05	2398.7	P	4.4e-05	2442.6	P	4.4e-05
AFFX-LysX-5_at	1155	AFFY CONTROL	AFFY CONTROL	AFFY CONTROL	See NetAFFX	B. subtilis				230.8	P	4.4e-05	294.3	P	4.4e-05	300.2	P	4.4e-05	309.9	P	4.4e-05	405.5	P	4.4e-05	468.5	P	4.4e-05	400.6	P	4.4e-05	292.3	P	4.4e-05	291.2	P	4.4e-05
AFFX-LysX-M_at	1156	AFFY CONTROL	AFFY CONTROL	AFFY CONTROL	See NetAFFX	B. subtilis				275.2	P	4.4e-05	366.4	P	4.4e-05	406.3	P	0.00034	362.1	P	4.4e-05	485.2	P	4.4e-05	591.7	P	4.4e-05	475.2	P	4.4e-05	366.5	P	4.4e-05	358.5	P	4.4e-05
AFFX-LysX-3_at	1157	AFFY CONTROL	AFFY CONTROL	AFFY CONTROL	See NetAFFX	B. subtilis				558.7	P	4.4e-05	735.5	P	4.4e-05	722.5	P	4.4e-05	677.5	P	4.4e-05	888.9	P	4.4e-05	1126	P	4.4e-05	906.7	P	4.4e-05	720.7	P	4.4e-05	686.5	P	4.4e-05
AFFX-PheX-5_at	1158	AFFY CONTROL	AFFY CONTROL	AFFY CONTROL	See NetAFFX	B. subtilis				288.9	P	4.4e-05	402.1	P	4.4e-05	395.2	P	4.4e-05	402.5	P	4.4e-05	540.5	P	4.4e-05	573.4	P	4.4e-05	520.6	P	4.4e-05	385.3	P	4.4e-05	402.6	P	4.4e-05
AFFX-PheX-M_at	1159	AFFY CONTROL	AFFY CONTROL	AFFY CONTROL	See NetAFFX	B. subtilis				425.8	P	4.4e-05	585.9	P	4.4e-05	582.5	P	4.4e-05	533.9	P	4.4e-05	724.5	P	4.4e-05	877.7	P	4.4e-05	752.2	P	4.4e-05	569.7	P	4.4e-05	568.7	P	4.4e-05
AFFX-PheX-3_at	1160	AFFY CONTROL	AFFY CONTROL	AFFY CONTROL	See NetAFFX	B. subtilis				332.5	P	4.4e-05	425.2	P	4.4e-05	447.1	P	4.4e-05	438.1	P	4.4e-05	566.1	P	4.4e-05	684.1	P	4.4e-05	568.7	P	4.4e-05	431.3	P	4.4e-05	442.3	P	4.4e-05
AFFX-ThrX-5_at	1161	AFFY CONTROL	AFFY CONTROL	AFFY CONTROL	See NetAFFX	B. subtilis				255.5	P	5.2e-05	344.6	P	4.4e-05	360.6	P	4.4e-05	339.3	P	5.2e-05	419	P	4.4e-05	465.9	P	4.4e-05	444	P	4.4e-05	344.1	P	4.4e-05	352.1	P	5.2e-05
AFFX-ThrX-M_at	1162	AFFY CONTROL	AFFY CONTROL	AFFY CONTROL	See NetAFFX	B. subtilis				500.3	P	4.4e-05	665.2	P	4.4e-05	664.9	P	4.4e-05	648.7	P	4.4e-05	817	P	4.4e-05	934.8	P	4.4e-05	838	P	4.4e-05	655.1	P	4.4e-05	679.3	P	4.4e-05
AFFX-ThrX-3_at	1163	AFFY CONTROL	AFFY CONTROL	AFFY CONTROL	See NetAFFX	B. subtilis				909.5	P	4.4e-05	1149.9	P	4.4e-05	1149.7	P	4.4e-05	1071	P	4.4e-05	1438.1	P	4.4e-05	1604.1	P	4.4e-05	1335.2	P	4.4e-05	1166	P	4.4e-05	1176.7	P	4.4e-05
AFFX-TrpnX-5_at	1164	AFFY CONTROL	AFFY CONTROL	AFFY CONTROL	See NetAFFX	B. subtilis				2.8	A	0.287743	0.8	A	0.58862	2.9	A	0.368438	1.3	A	0.659339	5.1	A	0.0727	1.2	A	0.51489	1.8	A	0.672935	3	A	0.559354	0.8	A	0.645547
AFFX-TrpnX-M_at	1165	AFFY CONTROL	AFFY CONTROL	AFFY CONTROL	See NetAFFX	B. subtilis				0.4	A	0.891021	0.4	A	0.749204	0.4	A	0.824672	1.6	A	0.749204	0.4	A	0.843268	2	A	0.814911	0.7	A	0.783476	0.7	A	0.834139	1.1	A	0.712257
AFFX-TrpnX-3_at	1166	AFFY CONTROL	AFFY CONTROL	AFFY CONTROL	See NetAFFX	B. subtilis				0.3	A	0.876448	0.9	A	0.824693	0.7	A	0.672921	0.3	A	0.904333	1.9	A	0.340648	0.2	A	0.979987	1.4	A	0.60308	2.5	A	0.425962	2.8	A	0.455413
AFFX-r2-Ec-bioB-5_at	1167	AFFY CONTROL	AFFY CONTROL	AFFY CONTROL	See NetAFFX	E.Coli				114.8	P	0.000244	131.8	P	0.000244	128.1	P	0.000244	116	P	0.000244	104.3	P	0.000244	126	P	0.000244	130.6	P	0.000244	115.4	P	0.000244	93.5	P	0.000244
AFFX-r2-Ec-bioB-M_at	1168	AFFY CONTROL	AFFY CONTROL	AFFY CONTROL	See NetAFFX	E.Coli				132.2	P	0.000244	154	P	0.000244	141.4	P	0.000244	126.8	P	0.000244	119.9	P	0.000244	143.9	P	0.000244	139.9	P	0.000244	127.2	P	0.000244	122.8	P	0.000244
AFFX-r2-Ec-bioB-3_at	1169	AFFY CONTROL	AFFY CONTROL	AFFY CONTROL	See NetAFFX	E.Coli				133	P	0.000244	130.6	P	0.000244	135.1	P	0.000244	124.6	P	0.000244	116.4	P	0.000244	130.5	P	0.000244	140.9	P	0.000244	116.2	P	0.000244	107.9	P	0.000244
AFFX-r2-Ec-bioC-5_at	1170	AFFY CONTROL	AFFY CONTROL	AFFY CONTROL	See NetAFFX	E.Coli				232.9	P	0.000244	238.6	P	0.000244	234.3	P	0.000244	234.2	P	0.000244	200.7	P	0.000244	239.9	P	0.000244	234.8	P	0.000244	205.6	P	0.000244	201.1	P	0.000244
AFFX-r2-Ec-bioC-3_at	1171	AFFY CONTROL	AFFY CONTROL	AFFY CONTROL	See NetAFFX	E.Coli				286.7	P	0.000244	235.4	P	0.000244	300.2	P	0.000244	248.2	P	0.000244	280.9	P	0.000244	286	P	0.000244	274.4	P	0.000244	278.2	P	0.000244	273.4	P	0.000244
AFFX-r2-Ec-bioD-5_at	1172	AFFY CONTROL	AFFY CONTROL	AFFY CONTROL	See NetAFFX	E.Coli				1326.7	P	0.000244	1369.7	P	0.000244	1339.3	P	0.000244	1231.6	P	0.000244	1271	P	0.000244	1506.9	P	0.000244	1380.9	P	0.000244	1253.9	P	0.000244	1285	P	0.000244
AFFX-r2-Ec-bioD-3_at	1173	AFFY CONTROL	AFFY CONTROL	AFFY CONTROL	See NetAFFX	E.Coli				1629.1	P	0.000244	1658.3	P	0.000244	1550.5	P	0.000244	1528.6	P	0.000244	1599.5	P	0.000244	1681.6	P	0.000244	1570.4	P	0.000244	1533.8	P	0.000244	1564.1	P	0.000244
AFFX-r2-P1-cre-5_at	1174	AFFY CONTROL	AFFY CONTROL	AFFY CONTROL	See NetAFFX	Bacteriophage P1				3402.7	P	0.000244	3501.3	P	0.000244	3287.9	P	0.000244	3310.3	P	0.000244	3339.5	P	0.000244	3529.5	P	0.000244	3456.5	P	0.000244	3505.9	P	0.000244	3284.6	P	0.000244
AFFX-r2-P1-cre-3_at	1175	AFFY CONTROL	AFFY CONTROL	AFFY CONTROL	See NetAFFX	Bacteriophage P1				4303.9	P	0.000244	4402.3	P	0.000244	4312	P	0.000244	4191.7	P	0.000244	4328	P	0.000244	4511.7	P	0.000244	4546.9	P	0.000244	4235.1	P	0.000244	4336.5	P	0.000244
AFFX-r2-Bs-dap-5_at	1176	AFFY CONTROL	AFFY CONTROL	AFFY CONTROL	See NetAFFX	B. subtilis				995.5	P	0.000244	1301.8	P	0.000244	1252.5	P	0.000244	1174.9	P	0.000244	1490.3	P	0.000244	1588.9	P	0.000244	1589.3	P	0.000244	1261.7	P	0.000244	1268.1	P	0.000244
AFFX-r2-Bs-dap-M_at	1177	AFFY CONTROL	AFFY CONTROL	AFFY CONTROL	See NetAFFX	B. subtilis				1562.9	P	0.000244	1817.3	P	0.000244	1801.4	P	0.000244	1720.7	P	0.000244	2002.2	P	0.000244	2168.5	P	0.000244	2194.5	P	0.000244	1795.3	P	0.000244	1798.4	P	0.000244
AFFX-r2-Bs-dap-3_at	1178	AFFY CONTROL	AFFY CONTROL	AFFY CONTROL	See NetAFFX	B. subtilis				1844.3	P	0.000244	2083.8	P	0.000244	2114.7	P	0.000244	1967	P	0.000244	2336.6	P	0.000244	2469	P	0.000244	2462.6	P	0.000244	2074.9	P	0.000244	2037.7	P	0.000244
AFFX-r2-Bs-lys-5_at	1179	AFFY CONTROL	AFFY CONTROL	AFFY CONTROL	See NetAFFX	B. subtilis				279	P	0.000244	383	P	0.000244	372.8	P	0.000244	356.5	P	0.000244	473.1	P	0.000244	560.8	P	0.000244	520.6	P	0.000244	350.7	P	0.000244	395.5	P	0.000244
AFFX-r2-Bs-lys-M_at	1180	AFFY CONTROL	AFFY CONTROL	AFFY CONTROL	See NetAFFX	B. subtilis				296.7	P	0.000244	368	P	0.000244	388.9	P	0.000244	374.7	P	0.000244	487.3	P	0.000244	625.6	P	0.000244	492.1	P	0.000244	356.8	P	0.000244	357.8	P	0.000244
AFFX-r2-Bs-lys-3_at	1181	AFFY CONTROL	AFFY CONTROL	AFFY CONTROL	See NetAFFX	B. subtilis				292.3	P	0.000244	365.1	P	0.000244	391.1	P	0.000244	378.5	P	0.000244	472.6	P	0.000244	571.6	P	0.000244	435.8	P	0.000244	364.8	P	0.000244	360.4	P	0.000244
AFFX-r2-Bs-phe-5_at	1182	AFFY CONTROL	AFFY CONTROL	AFFY CONTROL	See NetAFFX	B. subtilis				548.7	P	0.000244	638.3	P	0.000244	627	P	0.000244	675.4	P	0.000244	764.6	P	0.000244	914.1	P	0.000244	917.6	P	0.000244	558.5	P	0.000244	607	P	0.000244
AFFX-r2-Bs-phe-M_at	1183	AFFY CONTROL	AFFY CONTROL	AFFY CONTROL	See NetAFFX	B. subtilis				389.6	P	0.000244	517.2	P	0.000244	525.4	P	0.000244	498.3	P	0.000244	663.5	P	0.000244	736.2	P	0.000244	685.8	P	0.000244	516.8	P	0.000244	503.4	P	0.000244
AFFX-r2-Bs-phe-3_at	1184	AFFY CONTROL	AFFY CONTROL	AFFY CONTROL	See NetAFFX	B. subtilis				533.3	P	0.000244	685.4	P	0.000244	705.2	P	0.000244	650.5	P	0.000244	871.9	P	0.000244	982.9	P	0.000244	825.6	P	0.000244	669	P	0.000244	664.3	P	0.000244
AFFX-r2-Bs-thr-5_s_at	1185	AFFY CONTROL	AFFY CONTROL	AFFY CONTROL	See NetAFFX	B. subtilis				344.4	P	0.000244	462	P	0.000244	449.3	P	0.000244	478.4	P	0.000244	566.1	P	0.000244	644.7	P	0.000244	605.9	P	0.000244	446.7	P	0.000244	493.2	P	0.000244
AFFX-r2-Bs-thr-M_s_at	1186	AFFY CONTROL	AFFY CONTROL	AFFY CONTROL	See NetAFFX	B. subtilis				739.9	P	0.000244	988.5	P	0.000244	1007.8	P	0.000244	895.8	P	0.000244	1267.8	P	0.000244	1353	P	0.000244	1238.2	P	0.000244	992.1	P	0.000244	1019.7	P	0.000244
AFFX-r2-Bs-thr-3_s_at	1187	AFFY CONTROL	AFFY CONTROL	AFFY CONTROL	See NetAFFX	B. subtilis				1432.1	P	0.000244	1910.2	P	0.000244	1906.7	P	0.000244	1734.8	P	0.000244	2129.9	P	0.000244	2404.8	P	0.000244	2100	P	0.000244	1812.7	P	0.000244	1902.1	P	0.000244
AFFX-HUMISGF3A/M97935_5_at	1188	AFFY CONTROL	AFFY CONTROL	signal transducer and activator of transcription 1, 91kDa	M97935	Human				0.6	A	0.783516	2	A	0.659339	0.9	A	0.699394	0.6	A	0.852061	0.6	A	0.883887	1.3	A	0.783476	0.8	A	0.81489	2.1	A	0.368438	3.9	A	0.514891
AFFX-HUMISGF3A/M97935_MA_at	1189	AFFY CONTROL	AFFY CONTROL	signal transducer and activator of transcription 1, 91kDa	M97935	Human				19.9	P	0.033677	16.8	M	0.054213	21.3	P	0.018281	20.8	P	0.039661	20.9	P	0.023929	10.7	A	0.205732	17.5	A	0.108979	18.5	A	0.067678	19.5	P	0.046482
AFFX-HUMISGF3A/M97935_MB_at	1190	AFFY CONTROL	AFFY CONTROL	signal transducer and activator of transcription 1, 91kDa	M97935	Human				19.3	P	5.2e-05	11.9	P	0.00011	17.3	P	5.2e-05	12.6	P	8.1e-05	12.7	P	0.00034	7.2	P	0.001796	14.5	P	7e-05	11.2	P	0.001593	8.7	P	6e-05
AFFX-HUMISGF3A/M97935_3_at	1191	AFFY CONTROL	AFFY CONTROL	signal transducer and activator of transcription 1, 91kDa	M97935	Human				112.1	P	0.000147	96.1	P	0.000127	101.2	P	9.5e-05	90.5	P	0.00011	106.2	P	9.5e-05	99	P	9.5e-05	87.4	P	0.000147	78.5	P	0.000195	85.1	P	0.000258
AFFX-HUMRGE/M10098_5_at	1192	AFFY CONTROL	AFFY CONTROL	18S rRNA gene	M10098	Human				670.4	P	4.4e-05	683	P	4.4e-05	619.2	P	4.4e-05	617.6	P	4.4e-05	545.7	P	4.4e-05	495.4	P	4.4e-05	597.4	P	4.4e-05	684.6	P	4.4e-05	625	P	4.4e-05
AFFX-HUMRGE/M10098_M_at	1193	AFFY CONTROL	AFFY CONTROL	18S rRNA gene	M10098	Human				516.8	P	4.4e-05	513.4	P	4.4e-05	489.8	P	4.4e-05	469.2	P	4.4e-05	482.6	P	4.4e-05	527.2	P	4.4e-05	536	P	4.4e-05	539.4	P	5.2e-05	539.8	P	5.2e-05
AFFX-HUMRGE/M10098_3_at	1194	AFFY CONTROL	AFFY CONTROL	18S rRNA gene	M10098	Human				865.6	P	4.4e-05	865.8	P	4.4e-05	892	P	4.4e-05	1023.6	P	4.4e-05	1018.1	P	4.4e-05	1042.3	P	4.4e-05	909.8	P	4.4e-05	877.3	P	4.4e-05	978.8	P	4.4e-05
AFFX-HUMGAPDH/M33197_5_at	1195	AFFY CONTROL	AFFY CONTROL	glyceraldehyde-3-phosphate dehydrogenase	M33197	Human				3467.9	P	4.4e-05	3399.9	P	4.4e-05	3466	P	4.4e-05	3608.7	P	4.4e-05	3475.3	P	4.4e-05	3061.6	P	4.4e-05	3346.1	P	4.4e-05	3644.1	P	4.4e-05	3512.7	P	4.4e-05
AFFX-HUMGAPDH/M33197_M_at	1196	AFFY CONTROL	AFFY CONTROL	glyceraldehyde-3-phosphate dehydrogenase	M33197	Human				3224.7	P	4.4e-05	3351.8	P	4.4e-05	3154	P	4.4e-05	3345.5	P	4.4e-05	3421	P	4.4e-05	3183.2	P	4.4e-05	3196.2	P	4.4e-05	3516.8	P	4.4e-05	3364.8	P	4.4e-05
AFFX-HUMGAPDH/M33197_3_at	1197	AFFY CONTROL	AFFY CONTROL	glyceraldehyde-3-phosphate dehydrogenase	M33197	Human				3447.7	P	4.4e-05	3656.6	P	4.4e-05	3432.4	P	4.4e-05	3579.5	P	4.4e-05	3618.6	P	4.4e-05	3763.2	P	4.4e-05	3556.7	P	4.4e-05	3738.8	P	4.4e-05	3593	P	4.4e-05
AFFX-HSAC07/X00351_5_at	1198	AFFY CONTROL	AFFY CONTROL	actin, beta	X00351	Human				1637	P	4.4e-05	1313.5	P	4.4e-05	1168.7	P	4.4e-05	1592	P	4.4e-05	1073.1	P	4.4e-05	586.1	P	5.2e-05	971.8	P	4.4e-05	1433.6	P	4.4e-05	1364.7	P	4.4e-05
AFFX-HSAC07/X00351_M_at	1199	AFFY CONTROL	AFFY CONTROL	actin, beta	X00351	Human				2358	P	4.4e-05	2311.7	P	4.4e-05	2032.7	P	4.4e-05	2390.5	P	4.4e-05	2075.4	P	4.4e-05	1633.3	P	4.4e-05	2149.8	P	4.4e-05	2388.2	P	4.4e-05	2441.8	P	4.4e-05
AFFX-HSAC07/X00351_3_at	1200	AFFY CONTROL	AFFY CONTROL	actin, beta	X00351	Human				2894.9	P	4.4e-05	2969.1	P	5.2e-05	2692.6	P	4.4e-05	2797.3	P	4.4e-05	2830.1	P	4.4e-05	3034.5	P	4.4e-05	2790.6	P	4.4e-05	2987	P	4.4e-05	2941.6	P	5.2e-05
AFFX-M27830_5_at	1201	AFFY CONTROL	AFFY CONTROL	28S rRNA	M27830	Human				1568	P	4.4e-05	1659.9	P	4.4e-05	1555	P	4.4e-05	1413.9	P	4.4e-05	1547	P	4.4e-05	1602.1	P	4.4e-05	1798.5	P	4.4e-05	1588.6	P	4.4e-05	1815.2	P	4.4e-05
AFFX-M27830_M_at	1202	AFFY CONTROL	AFFY CONTROL	28S rRNA	M27830	Human				484	P	0.002023	507.9	P	0.002867	467.2	P	0.001593	535.3	P	0.001796	626	P	0.001796	492	P	0.003595	500.5	P	0.002023	499.8	P	0.001593	495.5	P	0.002023
AFFX-M27830_3_at	1203	AFFY CONTROL	AFFY CONTROL	28S rRNA	M27830	Human				1.4	A	0.699394	10.1	A	0.354453	3.4	A	0.440646	12	A	0.165861	4.2	A	0.48511	11.8	A	0.205732	4.7	A	0.5	0.9	A	0.617401	6.6	A	0.354453
AFFX-hum_alu_at	1204	AFFY CONTROL	AFFY CONTROL	Human alu	U14573.1	Human				4243.6	P	0	4209.2	P	0	4162.6	P	0	4016.7	P	0	4265.9	P	0	4201.5	P	0	4113.3	P	0	4344	P	0	4321.5	P	0
AFFX-b-ActinMur/M12481_5_at	1205	AFFY CONTROL	AFFY CONTROL	actin, beta, cytoplasmic	M12481	Mouse				529.3	P	0.000195	397.9	P	0.000297	343.4	P	0.000195	537.8	P	0.000169	255.4	P	0.000446	181.7	P	0.001102	273.7	P	0.000509	415.6	P	0.00034	381.1	P	0.00034
AFFX-b-ActinMur/M12481_M_at	1206	AFFY CONTROL	AFFY CONTROL	actin, beta, cytoplasmic	M12481	Mouse				193.1	P	5.2e-05	165.5	P	5.2e-05	122.8	P	4.4e-05	189.7	P	4.4e-05	143.3	P	5.2e-05	79.7	P	0.000127	159.3	P	6e-05	177.7	P	5.2e-05	167.2	P	6e-05
AFFX-b-ActinMur/M12481_3_at	1207	AFFY CONTROL	AFFY CONTROL	actin, beta, cytoplasmic	M12481	Mouse				462.9	P	6e-05	414.8	P	7e-05	337.6	P	7e-05	403.4	P	7e-05	398.9	P	9.5e-05	285.1	P	8.1e-05	464.3	P	7e-05	444.1	P	4.4e-05	392.1	P	7e-05
AFFX-GapdhMur/M32599_5_at	1208	AFFY CONTROL	AFFY CONTROL	Similar to glyceraldehyde-3-phosphate dehydrogenase (phosphorylating) (EC 1.2.1.12) - mouse (LOC383064), mRNA	M32599	Mouse				84.2	P	0.00039	76.8	P	0.002867	115.3	P	0.000856	104.6	P	0.001593	106.2	P	0.000857	76.4	P	0.001796	105.8	P	0.000297	109.3	P	0.00141	77.7	P	0.003212
AFFX-GapdhMur/M32599_M_at	1209	AFFY CONTROL	AFFY CONTROL	similar to glyceraldehyde-3-phosphate dehydrogenase (phosphorylating) (EC 1.2.1.12) - mouse	M32599	Mouse				464.1	P	7e-05	460.4	P	7e-05	461.2	P	5.2e-05	511.1	P	9.5e-05	519.8	P	9.5e-05	477	P	9.5e-05	551.5	P	6e-05	468.5	P	7e-05	444.1	P	5.2e-05
AFFX-GapdhMur/M32599_3_at	1210	AFFY CONTROL	AFFY CONTROL	Similar to glyceraldehyde-3-phosphate dehydrogenase (phosphorylating) (EC 1.2.1.12) - mouse (LOC381469), mRNA	M32599	Mouse				42.3	P	0.001102	53.4	P	0.00039	60	P	0.000857	51.9	P	0.000509	71.3	P	0.000754	73.5	P	0.000127	72.6	P	7e-05	61.6	P	0.000972	61.7	P	0.002867
AFFX-TransRecMur/X57349_5_at	1211	AFFY CONTROL	AFFY CONTROL	transferrin receptor	X57349	Mouse				1.3	A	0.794268	0.2	A	0.963431	1.7	A	0.51489	2.1	A	0.52976	0.3	A	0.883887	0.6	A	0.749223	3.4	A	0.239063	1.7	A	0.686292	2.6	A	0.455413
AFFX-TransRecMur/X57349_M_at	1212	AFFY CONTROL	AFFY CONTROL	transferrin receptor	X57349	Mouse				0.5	A	0.761014	0.2	A	0.989683	0.5	A	0.834139	0.3	A	0.973899	0.4	A	0.937071	3.1	A	0.470241	0.3	A	0.897835	0.5	A	0.712274	2.1	A	0.631562
AFFX-TransRecMur/X57349_3_at	1213	AFFY CONTROL	AFFY CONTROL	transferrin receptor	X57349	Mouse				6	A	0.0727	5.5	P	0.01254	5.8	P	0.012547	7.5	M	0.054152	6.1	P	0.006871	4.2	A	0.195266	5.3	P	0.039648	5.1	P	0.046482	4.4	P	0.028457
AFFX-PyruCarbMur/L09192_5_at	1214	AFFY CONTROL	AFFY CONTROL	pyruvate carboxylase	L09192	Mouse				11	A	0.165861	6.8	A	0.227636	8	A	0.089478	7.7	A	0.250777	5.6	A	0.262827	4.8	A	0.39692	8.4	A	0.147939	14	P	0.046482	2.5	A	0.455413
AFFX-PyruCarbMur/L09192_MA_at	1215	AFFY CONTROL	AFFY CONTROL	pyruvate carboxylase	L09192	Mouse				7.8	A	0.382599	3.2	A	0.51489	7	A	0.340661	2.1	A	0.659339	5.1	A	0.41138	4.2	A	0.470238	2	A	0.617401	2.8	A	0.672921	3.6	A	0.559354
AFFX-PyruCarbMur/L09192_MB_at	1216	AFFY CONTROL	AFFY CONTROL	pyruvate carboxylase	L09192	Mouse				1.8	A	0.60308	1.4	A	0.686277	0.8	A	0.824672	1.8	A	0.58862	0.8	A	0.760937	6.7	A	0.340661	3.7	A	0.455413	5.8	A	0.287743	5.2	A	0.440646
AFFX-PyruCarbMur/L09192_3_at	1217	AFFY CONTROL	AFFY CONTROL	pyruvate carboxylase	L09192	Mouse				13.7	A	0.216524	10.9	A	0.165861	8.8	A	0.175328	2.1	A	0.544587	7	A	0.147939	8	A	0.108959	11.6	A	0.067678	11.2	A	0.139482	11.8	A	0.078002
AFFX-18SRNAMur/X00686_5_at	1218	AFFY CONTROL	AFFY CONTROL	18S rRNA	X00686	Mouse				789.6	P	4.4e-05	748.6	P	4.4e-05	748.9	P	4.4e-05	683.9	P	4.4e-05	641.7	P	4.4e-05	590.8	P	4.4e-05	712.7	P	4.4e-05	749.4	P	4.4e-05	742	P	4.4e-05
AFFX-18SRNAMur/X00686_M_at	1219	AFFY CONTROL	AFFY CONTROL	18S rRNA	X00686	Mouse				635.3	P	4.4e-05	637.8	P	4.4e-05	590.5	P	4.4e-05	578	P	4.4e-05	631.6	P	4.4e-05	592.9	P	4.4e-05	633.1	P	4.4e-05	663.7	P	4.4e-05	679.9	P	4.4e-05
AFFX-18SRNAMur/X00686_3_at	1220	AFFY CONTROL	AFFY CONTROL	18S rRNA	X00686	Mouse				1218	P	4.4e-05	1271.1	P	4.4e-05	1280.5	P	4.4e-05	1471.3	P	4.4e-05	1404.4	P	4.4e-05	1504.7	P	4.4e-05	1256.7	P	4.4e-05	1293.4	P	4.4e-05	1396.2	P	4.4e-05
AFFX-MUR_b2_at	1221	AFFY CONTROL	AFFY CONTROL	AFFY CONTROL	See NetAFFX	Mouse				0.8	A	0.575803	2.1	A	0.493067	0.5	A	0.602907	1.8	A	0.534622	3.4	A	0.084871	4	A	0.283153	0.8	A	0.655316	2.9	A	0.47921	4	A	0.248957
AFFX-MURINE_b1_at	1222	AFFY CONTROL	AFFY CONTROL	AFFY CONTROL	See NetAFFX	Mouse				1.1	A	0.963275	0.7	A	0.965983	0.5	A	0.977172	1	A	0.920388	0.5	A	0.965993	0.6	A	0.970907	0.6	A	0.992865	0.5	A	0.993526	0.5	A	0.983738
AFFX-MURINE_B2_at	1223	AFFY CONTROL	AFFY CONTROL	AFFY CONTROL	See NetAFFX	Mouse				0.7	A	0.963275	0.4	A	0.991365	0.6	A	0.973147	0.4	A	0.975224	0.3	A	0.963275	0.6	A	0.957341	0.8	A	0.95733	0.4	A	0.983725	0.6	A	0.975224
RandomGC3_at	1224	AFFY CON	AFFY CON	RandomGC3	N/A	N/A				0.1	A	0.999756	0	A	0.999756	0.1	A	0.999756	0.1	A	0.999756	0.1	A	0.999756	0	A	0.999268	0	A	0.999756	0	A	0.999756	0	A	0.999756
RandomGC4_at	1225	AFFY CON	AFFY CON	RandomGC4	N/A	N/A				0	A	1	0	A	1	0	A	1	0	A	1	0	A	1	0	A	1	0	A	1	0	A	1	0	A	1
RandomGC5_at	1226	AFFY CON	AFFY CON	RandomGC5	N/A	N/A				0	A	1	0	A	1	0	A	1	0	A	1	0	A	1	0	A	1	0	A	1	0	A	1	0	A	1
RandomGC6_at	1227	AFFY CON	AFFY CON	RandomGC6	N/A	N/A				0	A	1	0	A	1	0	A	1	0	A	1	0	A	1	0	A	1	0	A	1	0	A	1	0	A	1
RandomGC7_at	1228	AFFY CON	AFFY CON	RandomGC7	N/A	N/A				0	A	1	0	A	1	0	A	1	0	A	1	0	A	1	0	A	1	0	A	1	0	A	1	0	A	1
RandomGC8_at	1229	AFFY CON	AFFY CON	RandomGC8	N/A	N/A				0	A	1	0	A	1	0	A	1	0	A	1	0	A	1	0	A	1	0	A	1	0.1	A	1	0.1	A	1
RandomGC9_at	1230	AFFY CON	AFFY CON	RandomGC9	N/A	N/A				0	A	1	0.1	A	1	0.1	A	1	0.1	A	1	0	A	1	0.1	A	1	0.1	A	1	0.1	A	1	0.1	A	1
RandomGC10_at	1231	AFFY CON	AFFY CON	RandomGC10	N/A	N/A				0.1	A	1	0.1	A	1	0.1	A	1	0.1	A	1	0	A	1	0.1	A	1	0.1	A	1	0.1	A	1	0.1	A	1
RandomGC11_at	1232	AFFY CON	AFFY CON	RandomGC11	N/A	N/A				0.1	A	1	0.1	A	1	0.1	A	1	0.1	A	1	0.1	A	1	0.1	A	1	0.1	A	1	0.1	A	1	0.1	A	1
RandomGC12_at	1233	AFFY CON	AFFY CON	RandomGC12	N/A	N/A				0.1	A	1	0.1	A	1	0.1	A	1	0.1	A	1	0.1	A	1	0.1	A	1	0.1	A	1	0.1	A	1	0.1	A	1
RandomGC13_at	1234	AFFY CON	AFFY CON	RandomGC13	N/A	N/A				0.1	A	1	0.1	A	1	0.1	A	1	0.1	A	1	0.1	A	1	0.1	A	1	0.1	A	1	0.1	A	1	0.1	A	1
RandomGC14_at	1235	AFFY CON	AFFY CON	RandomGC14	N/A	N/A				0.1	A	1	0.1	A	1	0.1	A	1	0.1	A	1	0.1	A	1	0.1	A	1	0.1	A	1	0.2	A	1	0.2	A	1
RandomGC15_at	1236	AFFY CON	AFFY CON	RandomGC15	N/A	N/A				0.2	A	1	0.2	A	1	0.2	A	0.999152	0.2	A	1	0.2	A	1	0.2	A	1	0.2	A	1	0.2	A	1	0.2	A	1
RandomGC16_at	1237	AFFY CON	AFFY CON	RandomGC16	N/A	N/A				0.2	A	1	0.5	A	0.376339	2.1	P	0.001189	0.2	A	0.999042	0.2	A	1	0.2	A	1	0.3	A	0.872411	0.2	A	1	0.3	A	1
RandomGC17_at	1238	AFFY CON	AFFY CON	RandomGC17	N/A	N/A				0.3	A	0.670696	4	P	0	6.6	P	0	2	P	0.003054	0.3	A	0.993335	0.3	A	0.996104	3.3	P	8.8e-05	0.3	A	0.99998	0.3	A	0.998078
RandomGC18_at	1239	AFFY CON	AFFY CON	RandomGC18	N/A	N/A				6.3	P	0	11.8	P	0	14.1	P	0	10.6	P	0	4.1	P	0.000408	3.7	P	0.001571	10.7	P	0	1.1	A	0.105017	3.2	P	0.002384
RandomGC19_at	1240	AFFY CON	AFFY CON	RandomGC19	N/A	N/A				12.8	P	0	17.3	P	0	18.7	P	0	15.1	P	0	8.4	P	0	10.5	P	0	14.4	P	0	6.9	P	4e-06	8.3	P	0
RandomGC20_at	1241	AFFY CON	AFFY CON	RandomGC20	N/A	N/A				16.3	P	0	21.1	P	0	24.8	P	0	20.7	P	0	13.9	P	0	15	P	0	19.7	P	0	8.7	P	0	13.3	P	0
RandomGC21_at	1242	AFFY CON	AFFY CON	RandomGC21	N/A	N/A				28.5	P	0	33	P	0	34.2	P	0	30.8	P	0	22.2	P	0	23.3	P	0	29.4	P	0	19.3	P	0	21.6	P	0
RandomGC22_at	1243	AFFY CON	AFFY CON	RandomGC22	N/A	N/A				56.9	P	0	62.5	P	0	63.2	P	0	62.9	P	0	54	P	0	53.3	P	0	56.3	P	0	50.9	P	0	53.6	P	0
RandomGC23_at	1244	AFFY CON	AFFY CON	RandomGC23	N/A	N/A				126.5	P	0	136.5	P	0	131.2	P	0	140.7	P	0	120.3	P	0	117.3	P	0	125.1	P	0	112.3	P	0	117.7	P	0
RandomGC24_at	1245	AFFY CON	AFFY CON	RandomGC24	N/A	N/A				146.2	P	0	146.8	P	0	142	P	0	154.4	P	0	134.5	P	0	125.5	P	0	135.5	P	0	127.8	P	0	131.9	P	0
RandomGC25_at	1246	AFFY CON	AFFY CON	RandomGC25	N/A	N/A				888.1	P	0.000977	989	P	0.000977	883.2	P	0.000977	1029	P	0.000977	894.8	P	0.000977	728.2	P	0.000977	836	P	0.000977	993.5	P	0.000977	937.7	P	0.000977
AdditionalGC3_at	1247	AFFY CON	AFFY CON	AdditionalGC3	N/A	N/A				0.1	A	0.999518	0	A	0.999527	0.1	A	0.99952	0	A	0.999527	0	A	0.999512	0	A	0.999522	0	A	0.999393	0	A	0.99952	0	A	0.999523
AdditionalGC4_at	1248	AFFY CON	AFFY CON	AdditionalGC4	N/A	N/A				0	A	1	0	A	1	0	A	1	0	A	1	0	A	1	0	A	1	0	A	1	0	A	1	0	A	1
AdditionalGC5_at	1249	AFFY CON	AFFY CON	AdditionalGC5	N/A	N/A				0	A	1	0	A	1	0	A	1	0	A	1	0	A	1	0	A	1	0	A	1	0	A	1	0	A	1
AdditionalGC6_at	1250	AFFY CON	AFFY CON	AdditionalGC6	N/A	N/A				0	A	1	0	A	1	0	A	1	0	A	1	0	A	1	0	A	1	0	A	1	0	A	1	0	A	1
AdditionalGC7_at	1251	AFFY CON	AFFY CON	AdditionalGC7	N/A	N/A				0	A	1	0	A	1	0	A	1	0	A	1	0	A	1	0	A	1	0	A	1	0	A	1	0	A	1
AdditionalGC8_at	1252	AFFY CON	AFFY CON	AdditionalGC8	N/A	N/A				0	A	1	0	A	1	0.1	A	1	0	A	1	0	A	1	0	A	1	0.1	A	1	0	A	1	0	A	1
AdditionalGC9_at	1253	AFFY CON	AFFY CON	AdditionalGC9	N/A	N/A				0	A	1	0.1	A	1	0	A	1	0.1	A	1	0	A	1	0.1	A	1	0.1	A	1	0.1	A	1	0.1	A	1
AdditionalGC10_at	1254	AFFY CON	AFFY CON	AdditionalGC10	N/A	N/A				0.1	A	1	0.1	A	1	0.1	A	1	0.1	A	1	0.1	A	1	0.1	A	1	0.1	A	1	0.1	A	1	0.1	A	1
AdditionalGC11_at	1255	AFFY CON	AFFY CON	AdditionalGC11	N/A	N/A				0.1	A	1	0.1	A	1	0.1	A	1	0.1	A	1	0.1	A	1	0.1	A	1	0.1	A	1	0.1	A	1	0.1	A	1
AdditionalGC12_at	1256	AFFY CON	AFFY CON	AdditionalGC12	N/A	N/A				0.1	A	1	0.1	A	1	0.1	A	1	0.1	A	1	0.1	A	1	0.1	A	1	0.1	A	1	0.1	A	1	0.1	A	1
AdditionalGC13_at	1257	AFFY CON	AFFY CON	AdditionalGC13	N/A	N/A				0.1	A	1	0.1	A	1	0.1	A	1	0.1	A	1	0.1	A	1	0.1	A	1	0.1	A	1	0.1	A	1	0.1	A	1
AdditionalGC14_at	1258	AFFY CON	AFFY CON	AdditionalGC14	N/A	N/A				0.1	A	1	0.1	A	1	0.1	A	1	0.1	A	1	0.1	A	1	0.1	A	1	0.1	A	1	0.2	A	1	0.2	A	1
AdditionalGC15_at	1259	AFFY CON	AFFY CON	AdditionalGC15	N/A	N/A				0.2	A	1	0.2	A	1	0.2	A	0.997362	0.2	A	1	0.2	A	1	0.2	A	1	0.2	A	1	0.2	A	1	0.2	A	1
AdditionalGC16_at	1260	AFFY CON	AFFY CON	AdditionalGC16	N/A	N/A				0.2	A	1	0.8	A	0.146542	4	P	0	0.4	A	0.960739	0.2	A	1	0.2	A	1	0.5	A	0.769977	0.2	A	1	0.3	A	1
AdditionalGC17_at	1261	AFFY CON	AFFY CON	AdditionalGC17	N/A	N/A				0.9	A	0.116957	6.5	P	0	8.3	P	0	4.1	P	1.7e-05	0.4	A	0.869717	0.4	A	0.911579	5.2	P	0	0.4	A	0.998804	0.4	A	0.915742
AdditionalGC18_at	1262	AFFY CON	AFFY CON	AdditionalGC18	N/A	N/A				5.5	P	1e-06	10.9	P	0	12.7	P	0	9.2	P	0	3.7	P	0.0012	2	P	0.008041	10.1	P	0	0.9	A	0.20265	2.9	P	0.006763
AdditionalGC19_at	1263	AFFY CON	AFFY CON	AdditionalGC19	N/A	N/A				14	P	0	18.2	P	0	19.3	P	0	16.7	P	0	10.5	P	0	10.4	P	0	16.9	P	0	9	P	0	10.2	P	0
AdditionalGC20_at	1264	AFFY CON	AFFY CON	AdditionalGC20	N/A	N/A				13.7	P	0	18.9	P	0	21.7	P	0	18	P	0	11.5	P	0	11.7	P	0	16.9	P	0	8.7	P	0	10.5	P	0
AdditionalGC21_at	1265	AFFY CON	AFFY CON	AdditionalGC21	N/A	N/A				37.3	P	0	41.6	P	0	42.8	P	0	40.5	P	0	31.9	P	0	32	P	0	37.5	P	0	29.8	P	0	33.3	P	0
AdditionalGC22_at	1266	AFFY CON	AFFY CON	AdditionalGC22	N/A	N/A				77.1	P	0	83.2	P	0	81	P	0	82	P	0	71.5	P	0	69.5	P	0	76	P	0	68	P	0	70.7	P	0
AdditionalGC23_at	1267	AFFY CON	AFFY CON	AdditionalGC23	N/A	N/A				80	P	0	85.1	P	0	83.7	P	0	89	P	0	75.4	P	0	69.9	P	0	77.6	P	0	70.4	P	0	72.8	P	0
AdditionalGC24_at	1268	AFFY CON	AFFY CON	AdditionalGC24	N/A	N/A				133	P	0	139.5	P	0	133.8	P	0	155.8	P	0	123.5	P	0	118.1	P	0	130.7	P	0	123.5	P	0	120.8	P	0
