# Supplementary material for: Integration of the Transcriptome and Glycome for Identification of Glycan Cell Signatures
Source: PLoS Comput Biol. 2013 Jan 10;9(1):e1002813. doi: 10.1371/journal.pcbi.1002813 (PMC3542073; doi:10.1371/journal.pcbi.1002813)
Supplement: Table S3 — LNCaP prostate cancer model kinetic network for enzyme processing of N-glycans. The kinetics of glycosylation was assumed to follow Michaelis-Menten as explained in Materials and Methods. The values of the kinetic parameters kf, Km, and Kmd for substrates and cosubstrates in each reaction are included. (TXT) [file pcbi.1002813.s010.txt]

                Enzyme  Substrate                                                                  Cosubstrate Product                                                                        Coproductkf  Km    Kmd
                ManI    Ma2Ma2Ma3(Ma2Ma3(Ma2Ma6)Ma6)Mb4GNb4GN;Asn                                  water       Ma2Ma3(Ma2Ma3(Ma2Ma6)Ma6)Mb4GNb4GN;Asn                                         mannose  1924150557   0
                ManI    Ma2Ma2Ma3(Ma2Ma3(Ma2Ma6)Ma6)Mb4GNb4GN;Asn                                  water       Ma2Ma2Ma3(Ma2Ma3(Ma6)Ma6)Mb4GNb4GN;Asn                                         mannose  1924150557   0
                ManI    Ma2Ma2Ma3(Ma3(Ma2Ma6)Ma6)Mb4GNb4GN;Asn                                     water       Ma2Ma3(Ma3(Ma2Ma6)Ma6)Mb4GNb4GN;Asn                                            mannose  1924  3483   0
                ManI    Ma2Ma2Ma3(Ma3(Ma2Ma6)Ma6)Mb4GNb4GN;Asn                                     water       Ma2Ma2Ma3(Ma3(Ma6)Ma6)Mb4GNb4GN;Asn                                            mannose  1924  3483   0
                ManI    Ma2Ma3(Ma2Ma3(Ma2Ma6)Ma6)Mb4GNb4GN;Asn                                     water       Ma3(Ma2Ma3(Ma2Ma6)Ma6)Mb4GNb4GN;Asn                                            mannose  1924  3483   0
                ManI    Ma2Ma3(Ma2Ma3(Ma2Ma6)Ma6)Mb4GNb4GN;Asn                                     water       Ma2Ma3(Ma2Ma3(Ma6)Ma6)Mb4GNb4GN;Asn                                            mannose  1924  3483   0
                ManI    Ma2Ma2Ma3(Ma2Ma3(Ma6)Ma6)Mb4GNb4GN;Asn                                     water       Ma2Ma3(Ma2Ma3(Ma6)Ma6)Mb4GNb4GN;Asn                                            mannose  1924  3483   0
                ManI    Ma2Ma3(Ma3(Ma2Ma6)Ma6)Mb4GNb4GN;Asn                                        water       Ma3(Ma3(Ma2Ma6)Ma6)Mb4GNb4GN;Asn                                               mannose  1924  1430   0
                ManI    Ma2Ma3(Ma3(Ma2Ma6)Ma6)Mb4GNb4GN;Asn                                        water       Ma2Ma3(Ma3(Ma6)Ma6)Mb4GNb4GN;Asn                                               mannose  1924  1430   0
                ManI    Ma2Ma2Ma3(Ma3(Ma6)Ma6)Mb4GNb4GN;Asn                                        water       Ma2Ma3(Ma3(Ma6)Ma6)Mb4GNb4GN;Asn                                               mannose  1924  1430   0
                ManI    Ma3(Ma2Ma3(Ma2Ma6)Ma6)Mb4GNb4GN;Asn                                        water       Ma3(Ma2Ma3(Ma6)Ma6)Mb4GNb4GN;Asn                                               mannose  1924  1430   0
                ManI    Ma2Ma3(Ma2Ma3(Ma6)Ma6)Mb4GNb4GN;Asn                                        water       Ma3(Ma2Ma3(Ma6)Ma6)Mb4GNb4GN;Asn                                               mannose  1924  1430   0
                ManI    Ma3(Ma3(Ma2Ma6)Ma6)Mb4GNb4GN;Asn                                           water       Ma3(Ma3(Ma6)Ma6)Mb4GNb4GN;Asn                                                  mannose  1924   827   0
                ManI    Ma2Ma3(Ma3(Ma6)Ma6)Mb4GNb4GN;Asn                                           water       Ma3(Ma3(Ma6)Ma6)Mb4GNb4GN;Asn                                                  mannose  1924   827   0
                ManI    Ma3(Ma2Ma3(Ma6)Ma6)Mb4GNb4GN;Asn                                           water       Ma3(Ma3(Ma6)Ma6)Mb4GNb4GN;Asn                                                  mannose  1924  5000   0
                GnTI    Ma3(Ma3(Ma6)Ma6)Mb4GNb4GN;Asn                                              UDP-GlcNAc  GNb2Ma3(Ma3(Ma6)Ma6)Mb4GNb4GN;Asn                                              UDP       990   260 170
                ManII   GNb2Ma3(Ma3(Ma6)Ma6)Mb4GNb4GN;Asn                                          water       GNb2Ma3(Ma6Ma6)Mb4GNb4GN;Asn                                                   mannose  1924   200   0
                a6FucT  GNb2Ma3(Ma3(Ma6)Ma6)Mb4GNb4GN;Asn                                          GDP-Fuc     GNb2Ma3(Ma3(Ma6)Ma6)Mb4GNb4(Fa6)GN;Asn                                         GDP       253    25  46
                GnTIII  GNb2Ma3(Ma3(Ma6)Ma6)Mb4GNb4GN;Asn                                          UDP-GlcNAc  GNb2Ma3(GNb4)(Ma3(Ma6)Ma6)Mb4GNb4GN;Asn                                        UDP       607  38003100
                GnTIV   GNb2Ma3(Ma3(Ma6)Ma6)Mb4GNb4GN;Asn                                          UDP-GlcNAc  GNb2(GNb4)Ma3(Ma3(Ma6)Ma6)Mb4GNb4GN;Asn                                        UDP       187 170008300
                b4GalT  GNb2Ma3(Ma3(Ma6)Ma6)Mb4GNb4GN;Asn                                          UDP-Gal     Ab4GNb2Ma3(Ma3(Ma6)Ma6)Mb4GNb4GN;Asn                                           UDP      8712  4000   0
                b3GalT  GNb2Ma3(Ma3(Ma6)Ma6)Mb4GNb4GN;Asn                                          UDP-Gal     Ab3GNb2Ma3(Ma3(Ma6)Ma6)Mb4GNb4GN;Asn                                           UDP        25   110 250
                ManII   GNb2Ma3(Ma6Ma6)Mb4GNb4GN;Asn                                               water       GNb2Ma3(Ma6)Mb4GNb4GN;Asn                                                      mannose  1924   100   0
                a6FucT  GNb2Ma3(Ma6Ma6)Mb4GNb4GN;Asn                                               GDP-Fuc     GNb2Ma3(Ma6Ma6)Mb4GNb4(Fa6)GN;Asn                                              GDP       253    25  46
                GnTIII  GNb2Ma3(Ma6Ma6)Mb4GNb4GN;Asn                                               UDP-GlcNAc  GNb2Ma3(GNb4)(Ma6Ma6)Mb4GNb4GN;Asn                                             UDP       607  38003100
                GnTIV   GNb2Ma3(Ma6Ma6)Mb4GNb4GN;Asn                                               UDP-GlcNAc  GNb2(GNb4)Ma3(Ma6Ma6)Mb4GNb4GN;Asn                                             UDP       187 170008300
                b4GalT  GNb2Ma3(Ma6Ma6)Mb4GNb4GN;Asn                                               UDP-Gal     Ab4GNb2Ma3(Ma6Ma6)Mb4GNb4GN;Asn                                                UDP      8712  4000   0
                b3GalT  GNb2Ma3(Ma6Ma6)Mb4GNb4GN;Asn                                               UDP-Gal     Ab3GNb2Ma3(Ma6Ma6)Mb4GNb4GN;Asn                                                UDP        25   110 250
                ManII   GNb2Ma3(Ma3(Ma6)Ma6)Mb4GNb4(Fa6)GN;Asn                                     water       GNb2Ma3(Ma6Ma6)Mb4GNb4(Fa6)GN;Asn                                              mannose  1924   200   0
                GnTIII  GNb2Ma3(Ma3(Ma6)Ma6)Mb4GNb4(Fa6)GN;Asn                                     UDP-GlcNAc  GNb2Ma3(GNb4)(Ma3(Ma6)Ma6)Mb4GNb4(Fa6)GN;Asn                                   UDP       607  38003100
                GnTIV   GNb2Ma3(Ma3(Ma6)Ma6)Mb4GNb4(Fa6)GN;Asn                                     UDP-GlcNAc  GNb2(GNb4)Ma3(Ma3(Ma6)Ma6)Mb4GNb4(Fa6)GN;Asn                                   UDP       187 170008300
                b4GalT  GNb2Ma3(Ma3(Ma6)Ma6)Mb4GNb4(Fa6)GN;Asn                                     UDP-Gal     Ab4GNb2Ma3(Ma3(Ma6)Ma6)Mb4GNb4(Fa6)GN;Asn                                      UDP      8712  4000   0
                b3GalT  GNb2Ma3(Ma3(Ma6)Ma6)Mb4GNb4(Fa6)GN;Asn                                     UDP-Gal     Ab3GNb2Ma3(Ma3(Ma6)Ma6)Mb4GNb4(Fa6)GN;Asn                                      UDP        25   110 250
                b4GalT  GNb2Ma3(GNb4)(Ma3(Ma6)Ma6)Mb4GNb4GN;Asn                                    UDP-Gal     Ab4GNb2Ma3(GNb4)(Ma3(Ma6)Ma6)Mb4GNb4GN;Asn                                     UDP      8712  4000   0
                b3GalT  GNb2Ma3(GNb4)(Ma3(Ma6)Ma6)Mb4GNb4GN;Asn                                    UDP-Gal     Ab3GNb2Ma3(GNb4)(Ma3(Ma6)Ma6)Mb4GNb4GN;Asn                                     UDP        25   110 250
                ManII   GNb2(GNb4)Ma3(Ma3(Ma6)Ma6)Mb4GNb4GN;Asn                                    water       GNb2(GNb4)Ma3(Ma6Ma6)Mb4GNb4GN;Asn                                             mannose  1924   200   0
                a6FucT  GNb2(GNb4)Ma3(Ma3(Ma6)Ma6)Mb4GNb4GN;Asn                                    GDP-Fuc     GNb2(GNb4)Ma3(Ma3(Ma6)Ma6)Mb4GNb4(Fa6)GN;Asn                                   GDP       253    25  46
                GnTIII  GNb2(GNb4)Ma3(Ma3(Ma6)Ma6)Mb4GNb4GN;Asn                                    UDP-GlcNAc  GNb2(GNb4)Ma3(GNb4)(Ma3(Ma6)Ma6)Mb4GNb4GN;Asn                                  UDP       607  38003100
                b4GalT  GNb2(GNb4)Ma3(Ma3(Ma6)Ma6)Mb4GNb4GN;Asn                                    UDP-Gal     Ab4GNb2(GNb4)Ma3(Ma3(Ma6)Ma6)Mb4GNb4GN;Asn                                     UDP      8712  4000   0
                b4GalT  GNb2(GNb4)Ma3(Ma3(Ma6)Ma6)Mb4GNb4GN;Asn                                    UDP-Gal     GNb2(Ab4GNb4)Ma3(Ma3(Ma6)Ma6)Mb4GNb4GN;Asn                                     UDP      8712  2667   0
                b3GalT  GNb2(GNb4)Ma3(Ma3(Ma6)Ma6)Mb4GNb4GN;Asn                                    UDP-Gal     Ab3GNb2(GNb4)Ma3(Ma3(Ma6)Ma6)Mb4GNb4GN;Asn                                     UDP        25   110 250
                b3GalT  GNb2(GNb4)Ma3(Ma3(Ma6)Ma6)Mb4GNb4GN;Asn                                    UDP-Gal     GNb2(Ab3GNb4)Ma3(Ma3(Ma6)Ma6)Mb4GNb4GN;Asn                                     UDP        25   110 250
                a3SiaT  Ab4GNb2Ma3(Ma3(Ma6)Ma6)Mb4GNb4GN;Asn                                       CMP-NeuAc   NNa3Ab4GNb2Ma3(Ma3(Ma6)Ma6)Mb4GNb4GN;Asn                                       CMP       484   260  57
                a6SiaT  Ab4GNb2Ma3(Ma3(Ma6)Ma6)Mb4GNb4GN;Asn                                       CMP-NeuAc   NNa6Ab4GNb2Ma3(Ma3(Ma6)Ma6)Mb4GNb4GN;Asn                                       CMP        25   180   0
                FucTLe  Ab4GNb2Ma3(Ma3(Ma6)Ma6)Mb4GNb4GN;Asn                                       GDP-Fuc     Fa3(Ab4)GNb2Ma3(Ma3(Ma6)Ma6)Mb4GNb4GN;Asn                                      GDP        25  1600   5
                FucTH   Ab4GNb2Ma3(Ma3(Ma6)Ma6)Mb4GNb4GN;Asn                                       GDP-Fuc     Fa2Ab4GNb2Ma3(Ma3(Ma6)Ma6)Mb4GNb4GN;Asn                                        GDP        28  5700 108
                a3FucT  Ab4GNb2Ma3(Ma3(Ma6)Ma6)Mb4GNb4GN;Asn                                       GDP-Fuc     Fa3(Ab4)GNb2Ma3(Ma3(Ma6)Ma6)Mb4GNb4GN;Asn                                      GDP        25  1400   9
                FucTLe  Ab3GNb2Ma3(Ma3(Ma6)Ma6)Mb4GNb4GN;Asn                                       GDP-Fuc     Ab3(Fa4)GNb2Ma3(Ma3(Ma6)Ma6)Mb4GNb4GN;Asn                                      GDP       481  190010.5
                FucTH   Ab3GNb2Ma3(Ma3(Ma6)Ma6)Mb4GNb4GN;Asn                                       GDP-Fuc     Fa2Ab3GNb2Ma3(Ma3(Ma6)Ma6)Mb4GNb4GN;Asn                                        GDP        28  1500 108
                a6FucT  GNb2Ma3(Ma6)Mb4GNb4GN;Asn                                                  GDP-Fuc     GNb2Ma3(Ma6)Mb4GNb4(Fa6)GN;Asn                                                 GDP       253    25  46
                GnTII   GNb2Ma3(Ma6)Mb4GNb4GN;Asn                                                  UDP-GlcNAc  GNb2Ma3(GNb2Ma6)Mb4GNb4GN;Asn                                                  UDP      1320   190 960
                GnTIII  GNb2Ma3(Ma6)Mb4GNb4GN;Asn                                                  UDP-GlcNAc  GNb2Ma3(GNb4)(Ma6)Mb4GNb4GN;Asn                                                UDP       607  38003100
                GnTIV   GNb2Ma3(Ma6)Mb4GNb4GN;Asn                                                  UDP-GlcNAc  GNb2(GNb4)Ma3(Ma6)Mb4GNb4GN;Asn                                                UDP       187 170008300
                b4GalT  GNb2Ma3(Ma6)Mb4GNb4GN;Asn                                                  UDP-Gal     Ab4GNb2Ma3(Ma6)Mb4GNb4GN;Asn                                                   UDP      8712  4000   0
                b3GalT  GNb2Ma3(Ma6)Mb4GNb4GN;Asn                                                  UDP-Gal     Ab3GNb2Ma3(Ma6)Mb4GNb4GN;Asn                                                   UDP        25   110 250
                ManII   GNb2Ma3(Ma6Ma6)Mb4GNb4(Fa6)GN;Asn                                          water       GNb2Ma3(Ma6)Mb4GNb4(Fa6)GN;Asn                                                 mannose  1924   100   0
                GnTIII  GNb2Ma3(Ma6Ma6)Mb4GNb4(Fa6)GN;Asn                                          UDP-GlcNAc  GNb2Ma3(GNb4)(Ma6Ma6)Mb4GNb4(Fa6)GN;Asn                                        UDP       607  38003100
                GnTIV   GNb2Ma3(Ma6Ma6)Mb4GNb4(Fa6)GN;Asn                                          UDP-GlcNAc  GNb2(GNb4)Ma3(Ma6Ma6)Mb4GNb4(Fa6)GN;Asn                                        UDP       187 170008300
                b4GalT  GNb2Ma3(Ma6Ma6)Mb4GNb4(Fa6)GN;Asn                                          UDP-Gal     Ab4GNb2Ma3(Ma6Ma6)Mb4GNb4(Fa6)GN;Asn                                           UDP      8712  4000   0
                b3GalT  GNb2Ma3(Ma6Ma6)Mb4GNb4(Fa6)GN;Asn                                          UDP-Gal     Ab3GNb2Ma3(Ma6Ma6)Mb4GNb4(Fa6)GN;Asn                                           UDP        25   110 250
                b4GalT  GNb2Ma3(GNb4)(Ma6Ma6)Mb4GNb4GN;Asn                                         UDP-Gal     Ab4GNb2Ma3(GNb4)(Ma6Ma6)Mb4GNb4GN;Asn                                          UDP      8712  4000   0
                b3GalT  GNb2Ma3(GNb4)(Ma6Ma6)Mb4GNb4GN;Asn                                         UDP-Gal     Ab3GNb2Ma3(GNb4)(Ma6Ma6)Mb4GNb4GN;Asn                                          UDP        25   110 250
                ManII   GNb2(GNb4)Ma3(Ma6Ma6)Mb4GNb4GN;Asn                                         water       GNb2(GNb4)Ma3(Ma6)Mb4GNb4GN;Asn                                                mannose  1924   100   0
                a6FucT  GNb2(GNb4)Ma3(Ma6Ma6)Mb4GNb4GN;Asn                                         GDP-Fuc     GNb2(GNb4)Ma3(Ma6Ma6)Mb4GNb4(Fa6)GN;Asn                                        GDP       253    25  46
                GnTIII  GNb2(GNb4)Ma3(Ma6Ma6)Mb4GNb4GN;Asn                                         UDP-GlcNAc  GNb2(GNb4)Ma3(GNb4)(Ma6Ma6)Mb4GNb4GN;Asn                                       UDP       607  38003100
                b4GalT  GNb2(GNb4)Ma3(Ma6Ma6)Mb4GNb4GN;Asn                                         UDP-Gal     Ab4GNb2(GNb4)Ma3(Ma6Ma6)Mb4GNb4GN;Asn                                          UDP      8712  4000   0
                b4GalT  GNb2(GNb4)Ma3(Ma6Ma6)Mb4GNb4GN;Asn                                         UDP-Gal     GNb2(Ab4GNb4)Ma3(Ma6Ma6)Mb4GNb4GN;Asn                                          UDP      8712  2667   0
                b3GalT  GNb2(GNb4)Ma3(Ma6Ma6)Mb4GNb4GN;Asn                                         UDP-Gal     Ab3GNb2(GNb4)Ma3(Ma6Ma6)Mb4GNb4GN;Asn                                          UDP        25   110 250
                b3GalT  GNb2(GNb4)Ma3(Ma6Ma6)Mb4GNb4GN;Asn                                         UDP-Gal     GNb2(Ab3GNb4)Ma3(Ma6Ma6)Mb4GNb4GN;Asn                                          UDP        25   110 250
                a3SiaT  Ab4GNb2Ma3(Ma6Ma6)Mb4GNb4GN;Asn                                            CMP-NeuAc   NNa3Ab4GNb2Ma3(Ma6Ma6)Mb4GNb4GN;Asn                                            CMP       484   260  57
                a6SiaT  Ab4GNb2Ma3(Ma6Ma6)Mb4GNb4GN;Asn                                            CMP-NeuAc   NNa6Ab4GNb2Ma3(Ma6Ma6)Mb4GNb4GN;Asn                                            CMP        25   180   0
                FucTLe  Ab4GNb2Ma3(Ma6Ma6)Mb4GNb4GN;Asn                                            GDP-Fuc     Fa3(Ab4)GNb2Ma3(Ma6Ma6)Mb4GNb4GN;Asn                                           GDP        25  1600   5
                FucTH   Ab4GNb2Ma3(Ma6Ma6)Mb4GNb4GN;Asn                                            GDP-Fuc     Fa2Ab4GNb2Ma3(Ma6Ma6)Mb4GNb4GN;Asn                                             GDP        28  5700 108
                a3FucT  Ab4GNb2Ma3(Ma6Ma6)Mb4GNb4GN;Asn                                            GDP-Fuc     Fa3(Ab4)GNb2Ma3(Ma6Ma6)Mb4GNb4GN;Asn                                           GDP        25  1400   9
                FucTLe  Ab3GNb2Ma3(Ma6Ma6)Mb4GNb4GN;Asn                                            GDP-Fuc     Ab3(Fa4)GNb2Ma3(Ma6Ma6)Mb4GNb4GN;Asn                                           GDP       481  190010.5
                FucTH   Ab3GNb2Ma3(Ma6Ma6)Mb4GNb4GN;Asn                                            GDP-Fuc     Fa2Ab3GNb2Ma3(Ma6Ma6)Mb4GNb4GN;Asn                                             GDP        28  1500 108
                b4GalT  GNb2Ma3(GNb4)(Ma3(Ma6)Ma6)Mb4GNb4(Fa6)GN;Asn                               UDP-Gal     Ab4GNb2Ma3(GNb4)(Ma3(Ma6)Ma6)Mb4GNb4(Fa6)GN;Asn                                UDP      8712  4000   0
                b3GalT  GNb2Ma3(GNb4)(Ma3(Ma6)Ma6)Mb4GNb4(Fa6)GN;Asn                               UDP-Gal     Ab3GNb2Ma3(GNb4)(Ma3(Ma6)Ma6)Mb4GNb4(Fa6)GN;Asn                                UDP        25   110 250
                ManII   GNb2(GNb4)Ma3(Ma3(Ma6)Ma6)Mb4GNb4(Fa6)GN;Asn                               water       GNb2(GNb4)Ma3(Ma6Ma6)Mb4GNb4(Fa6)GN;Asn                                        mannose  1924   200   0
                GnTIII  GNb2(GNb4)Ma3(Ma3(Ma6)Ma6)Mb4GNb4(Fa6)GN;Asn                               UDP-GlcNAc  GNb2(GNb4)Ma3(GNb4)(Ma3(Ma6)Ma6)Mb4GNb4(Fa6)GN;Asn                             UDP       607  38003100
                b4GalT  GNb2(GNb4)Ma3(Ma3(Ma6)Ma6)Mb4GNb4(Fa6)GN;Asn                               UDP-Gal     Ab4GNb2(GNb4)Ma3(Ma3(Ma6)Ma6)Mb4GNb4(Fa6)GN;Asn                                UDP      8712  4000   0
                b4GalT  GNb2(GNb4)Ma3(Ma3(Ma6)Ma6)Mb4GNb4(Fa6)GN;Asn                               UDP-Gal     GNb2(Ab4GNb4)Ma3(Ma3(Ma6)Ma6)Mb4GNb4(Fa6)GN;Asn                                UDP      8712  2667   0
                b3GalT  GNb2(GNb4)Ma3(Ma3(Ma6)Ma6)Mb4GNb4(Fa6)GN;Asn                               UDP-Gal     Ab3GNb2(GNb4)Ma3(Ma3(Ma6)Ma6)Mb4GNb4(Fa6)GN;Asn                                UDP        25   110 250
                b3GalT  GNb2(GNb4)Ma3(Ma3(Ma6)Ma6)Mb4GNb4(Fa6)GN;Asn                               UDP-Gal     GNb2(Ab3GNb4)Ma3(Ma3(Ma6)Ma6)Mb4GNb4(Fa6)GN;Asn                                UDP        25   110 250
                a3SiaT  Ab4GNb2Ma3(Ma3(Ma6)Ma6)Mb4GNb4(Fa6)GN;Asn                                  CMP-NeuAc   NNa3Ab4GNb2Ma3(Ma3(Ma6)Ma6)Mb4GNb4(Fa6)GN;Asn                                  CMP       484   260  57
                a6SiaT  Ab4GNb2Ma3(Ma3(Ma6)Ma6)Mb4GNb4(Fa6)GN;Asn                                  CMP-NeuAc   NNa6Ab4GNb2Ma3(Ma3(Ma6)Ma6)Mb4GNb4(Fa6)GN;Asn                                  CMP        25   180   0
                FucTLe  Ab4GNb2Ma3(Ma3(Ma6)Ma6)Mb4GNb4(Fa6)GN;Asn                                  GDP-Fuc     Fa3(Ab4)GNb2Ma3(Ma3(Ma6)Ma6)Mb4GNb4(Fa6)GN;Asn                                 GDP        25  1600   5
                FucTH   Ab4GNb2Ma3(Ma3(Ma6)Ma6)Mb4GNb4(Fa6)GN;Asn                                  GDP-Fuc     Fa2Ab4GNb2Ma3(Ma3(Ma6)Ma6)Mb4GNb4(Fa6)GN;Asn                                   GDP        28  5700 108
                a3FucT  Ab4GNb2Ma3(Ma3(Ma6)Ma6)Mb4GNb4(Fa6)GN;Asn                                  GDP-Fuc     Fa3(Ab4)GNb2Ma3(Ma3(Ma6)Ma6)Mb4GNb4(Fa6)GN;Asn                                 GDP        25  1400   9
                FucTLe  Ab3GNb2Ma3(Ma3(Ma6)Ma6)Mb4GNb4(Fa6)GN;Asn                                  GDP-Fuc     Ab3(Fa4)GNb2Ma3(Ma3(Ma6)Ma6)Mb4GNb4(Fa6)GN;Asn                                 GDP       481  190010.5
                FucTH   Ab3GNb2Ma3(Ma3(Ma6)Ma6)Mb4GNb4(Fa6)GN;Asn                                  GDP-Fuc     Fa2Ab3GNb2Ma3(Ma3(Ma6)Ma6)Mb4GNb4(Fa6)GN;Asn                                   GDP        28  1500 108
                a3SiaT  Ab4GNb2Ma3(GNb4)(Ma3(Ma6)Ma6)Mb4GNb4GN;Asn                                 CMP-NeuAc   NNa3Ab4GNb2Ma3(GNb4)(Ma3(Ma6)Ma6)Mb4GNb4GN;Asn                                 CMP       484   260  57
                a6SiaT  Ab4GNb2Ma3(GNb4)(Ma3(Ma6)Ma6)Mb4GNb4GN;Asn                                 CMP-NeuAc   NNa6Ab4GNb2Ma3(GNb4)(Ma3(Ma6)Ma6)Mb4GNb4GN;Asn                                 CMP        25   180   0
                FucTLe  Ab4GNb2Ma3(GNb4)(Ma3(Ma6)Ma6)Mb4GNb4GN;Asn                                 GDP-Fuc     Fa3(Ab4)GNb2Ma3(GNb4)(Ma3(Ma6)Ma6)Mb4GNb4GN;Asn                                GDP        25  1600   5
                FucTH   Ab4GNb2Ma3(GNb4)(Ma3(Ma6)Ma6)Mb4GNb4GN;Asn                                 GDP-Fuc     Fa2Ab4GNb2Ma3(GNb4)(Ma3(Ma6)Ma6)Mb4GNb4GN;Asn                                  GDP        28  5700 108
                a3FucT  Ab4GNb2Ma3(GNb4)(Ma3(Ma6)Ma6)Mb4GNb4GN;Asn                                 GDP-Fuc     Fa3(Ab4)GNb2Ma3(GNb4)(Ma3(Ma6)Ma6)Mb4GNb4GN;Asn                                GDP        25  1400   9
                FucTLe  Ab3GNb2Ma3(GNb4)(Ma3(Ma6)Ma6)Mb4GNb4GN;Asn                                 GDP-Fuc     Ab3(Fa4)GNb2Ma3(GNb4)(Ma3(Ma6)Ma6)Mb4GNb4GN;Asn                                GDP       481  190010.5
                FucTH   Ab3GNb2Ma3(GNb4)(Ma3(Ma6)Ma6)Mb4GNb4GN;Asn                                 GDP-Fuc     Fa2Ab3GNb2Ma3(GNb4)(Ma3(Ma6)Ma6)Mb4GNb4GN;Asn                                  GDP        28  1500 108
                b4GalT  GNb2(GNb4)Ma3(GNb4)(Ma3(Ma6)Ma6)Mb4GNb4GN;Asn                              UDP-Gal     Ab4GNb2(GNb4)Ma3(GNb4)(Ma3(Ma6)Ma6)Mb4GNb4GN;Asn                               UDP      8712  4000   0
                b4GalT  GNb2(GNb4)Ma3(GNb4)(Ma3(Ma6)Ma6)Mb4GNb4GN;Asn                              UDP-Gal     GNb2(Ab4GNb4)Ma3(GNb4)(Ma3(Ma6)Ma6)Mb4GNb4GN;Asn                               UDP      8712  2667   0
                b3GalT  GNb2(GNb4)Ma3(GNb4)(Ma3(Ma6)Ma6)Mb4GNb4GN;Asn                              UDP-Gal     Ab3GNb2(GNb4)Ma3(GNb4)(Ma3(Ma6)Ma6)Mb4GNb4GN;Asn                               UDP        25   110 250
                b3GalT  GNb2(GNb4)Ma3(GNb4)(Ma3(Ma6)Ma6)Mb4GNb4GN;Asn                              UDP-Gal     GNb2(Ab3GNb4)Ma3(GNb4)(Ma3(Ma6)Ma6)Mb4GNb4GN;Asn                               UDP        25   110 250
                b4GalT  Ab4GNb2(GNb4)Ma3(Ma3(Ma6)Ma6)Mb4GNb4GN;Asn                                 UDP-Gal     Ab4GNb2(Ab4GNb4)Ma3(Ma3(Ma6)Ma6)Mb4GNb4GN;Asn                                  UDP      8712  2667   0
                a3SiaT  Ab4GNb2(GNb4)Ma3(Ma3(Ma6)Ma6)Mb4GNb4GN;Asn                                 CMP-NeuAc   NNa3Ab4GNb2(GNb4)Ma3(Ma3(Ma6)Ma6)Mb4GNb4GN;Asn                                 CMP       484   260  57
                a6SiaT  Ab4GNb2(GNb4)Ma3(Ma3(Ma6)Ma6)Mb4GNb4GN;Asn                                 CMP-NeuAc   NNa6Ab4GNb2(GNb4)Ma3(Ma3(Ma6)Ma6)Mb4GNb4GN;Asn                                 CMP        25   180   0
                b3GalT  Ab4GNb2(GNb4)Ma3(Ma3(Ma6)Ma6)Mb4GNb4GN;Asn                                 UDP-Gal     Ab4GNb2(Ab3GNb4)Ma3(Ma3(Ma6)Ma6)Mb4GNb4GN;Asn                                  UDP        25   110 250
                FucTLe  Ab4GNb2(GNb4)Ma3(Ma3(Ma6)Ma6)Mb4GNb4GN;Asn                                 GDP-Fuc     Fa3(Ab4)GNb2(GNb4)Ma3(Ma3(Ma6)Ma6)Mb4GNb4GN;Asn                                GDP        25  1600   5
                FucTH   Ab4GNb2(GNb4)Ma3(Ma3(Ma6)Ma6)Mb4GNb4GN;Asn                                 GDP-Fuc     Fa2Ab4GNb2(GNb4)Ma3(Ma3(Ma6)Ma6)Mb4GNb4GN;Asn                                  GDP        28  5700 108
                a3FucT  Ab4GNb2(GNb4)Ma3(Ma3(Ma6)Ma6)Mb4GNb4GN;Asn                                 GDP-Fuc     Fa3(Ab4)GNb2(GNb4)Ma3(Ma3(Ma6)Ma6)Mb4GNb4GN;Asn                                GDP        25  1400   9
                ManII   GNb2(Ab4GNb4)Ma3(Ma3(Ma6)Ma6)Mb4GNb4GN;Asn                                 water       GNb2(Ab4GNb4)Ma3(Ma6Ma6)Mb4GNb4GN;Asn                                          mannose  1924   200   0
                b4GalT  GNb2(Ab4GNb4)Ma3(Ma3(Ma6)Ma6)Mb4GNb4GN;Asn                                 UDP-Gal     Ab4GNb2(Ab4GNb4)Ma3(Ma3(Ma6)Ma6)Mb4GNb4GN;Asn                                  UDP      8712  4000   0
                a3SiaT  GNb2(Ab4GNb4)Ma3(Ma3(Ma6)Ma6)Mb4GNb4GN;Asn                                 CMP-NeuAc   GNb2(NNa3Ab4GNb4)Ma3(Ma3(Ma6)Ma6)Mb4GNb4GN;Asn                                 CMP       484   260  57
                a6SiaT  GNb2(Ab4GNb4)Ma3(Ma3(Ma6)Ma6)Mb4GNb4GN;Asn                                 CMP-NeuAc   GNb2(NNa6Ab4GNb4)Ma3(Ma3(Ma6)Ma6)Mb4GNb4GN;Asn                                 CMP        25   180   0
                b3GalT  GNb2(Ab4GNb4)Ma3(Ma3(Ma6)Ma6)Mb4GNb4GN;Asn                                 UDP-Gal     Ab3GNb2(Ab4GNb4)Ma3(Ma3(Ma6)Ma6)Mb4GNb4GN;Asn                                  UDP        25   110 250
                FucTLe  GNb2(Ab4GNb4)Ma3(Ma3(Ma6)Ma6)Mb4GNb4GN;Asn                                 GDP-Fuc     GNb2(Fa3(Ab4)GNb4)Ma3(Ma3(Ma6)Ma6)Mb4GNb4GN;Asn                                GDP        25  1600   5
                FucTH   GNb2(Ab4GNb4)Ma3(Ma3(Ma6)Ma6)Mb4GNb4GN;Asn                                 GDP-Fuc     GNb2(Fa2Ab4GNb4)Ma3(Ma3(Ma6)Ma6)Mb4GNb4GN;Asn                                  GDP        28  5700 108
                a3FucT  GNb2(Ab4GNb4)Ma3(Ma3(Ma6)Ma6)Mb4GNb4GN;Asn                                 GDP-Fuc     GNb2(Fa3(Ab4)GNb4)Ma3(Ma3(Ma6)Ma6)Mb4GNb4GN;Asn                                GDP        25  1400   9
                b4GalT  Ab3GNb2(GNb4)Ma3(Ma3(Ma6)Ma6)Mb4GNb4GN;Asn                                 UDP-Gal     Ab3GNb2(Ab4GNb4)Ma3(Ma3(Ma6)Ma6)Mb4GNb4GN;Asn                                  UDP      8712  2667   0
                FucTLe  Ab3GNb2(GNb4)Ma3(Ma3(Ma6)Ma6)Mb4GNb4GN;Asn                                 GDP-Fuc     Ab3(Fa4)GNb2(GNb4)Ma3(Ma3(Ma6)Ma6)Mb4GNb4GN;Asn                                GDP       481  190010.5
                ManII   GNb2(Ab3GNb4)Ma3(Ma3(Ma6)Ma6)Mb4GNb4GN;Asn                                 water       GNb2(Ab3GNb4)Ma3(Ma6Ma6)Mb4GNb4GN;Asn                                          mannose  1924   200   0
                b4GalT  GNb2(Ab3GNb4)Ma3(Ma3(Ma6)Ma6)Mb4GNb4GN;Asn                                 UDP-Gal     Ab4GNb2(Ab3GNb4)Ma3(Ma3(Ma6)Ma6)Mb4GNb4GN;Asn                                  UDP      8712  4000   0
                FucTLe  GNb2(Ab3GNb4)Ma3(Ma3(Ma6)Ma6)Mb4GNb4GN;Asn                                 GDP-Fuc     GNb2(Ab3(Fa4)GNb4)Ma3(Ma3(Ma6)Ma6)Mb4GNb4GN;Asn                                GDP       481  190010.5
                FucTLe  NNa3Ab4GNb2Ma3(Ma3(Ma6)Ma6)Mb4GNb4GN;Asn                                   GDP-Fuc     Fa3(NNa3Ab4)GNb2Ma3(Ma3(Ma6)Ma6)Mb4GNb4GN;Asn                                  GDP        25   100   0
                a3FucT  NNa3Ab4GNb2Ma3(Ma3(Ma6)Ma6)Mb4GNb4GN;Asn                                   GDP-Fuc     Fa3(NNa3Ab4)GNb2Ma3(Ma3(Ma6)Ma6)Mb4GNb4GN;Asn                                  GDP        25  1400   9
                FucTLe  NNa6Ab4GNb2Ma3(Ma3(Ma6)Ma6)Mb4GNb4GN;Asn                                   GDP-Fuc     Fa3(NNa6Ab4)GNb2Ma3(Ma3(Ma6)Ma6)Mb4GNb4GN;Asn                                  GDP        25  1600   5
                a3FucT  NNa6Ab4GNb2Ma3(Ma3(Ma6)Ma6)Mb4GNb4GN;Asn                                   GDP-Fuc     Fa3(NNa6Ab4)GNb2Ma3(Ma3(Ma6)Ma6)Mb4GNb4GN;Asn                                  GDP        25  1400   9
                FucTLe  Fa2Ab4GNb2Ma3(Ma3(Ma6)Ma6)Mb4GNb4GN;Asn                                    GDP-Fuc     Fa3(Fa2Ab4)GNb2Ma3(Ma3(Ma6)Ma6)Mb4GNb4GN;Asn                                   GDP        25  1100   0
                a3FucT  Fa2Ab4GNb2Ma3(Ma3(Ma6)Ma6)Mb4GNb4GN;Asn                                    GDP-Fuc     Fa3(Fa2Ab4)GNb2Ma3(Ma3(Ma6)Ma6)Mb4GNb4GN;Asn                                   GDP       102   700   9
                GalNAcT-Fa2Ab4GNb2Ma3(Ma3(Ma6)Ma6)Mb4GNb4GN;Asn                                    UDP-GalNAc  Fa2(ANa3)Ab4GNb2Ma3(Ma3(Ma6)Ma6)Mb4GNb4GN;Asn                                  UDP       294    15  13
                GalT-B  Fa2Ab4GNb2Ma3(Ma3(Ma6)Ma6)Mb4GNb4GN;Asn                                    UDP-Gal     Fa2(Aa3)Ab4GNb2Ma3(Ma3(Ma6)Ma6)Mb4GNb4GN;Asn                                   UDP       390   281 285
                FucTLe  Fa2Ab3GNb2Ma3(Ma3(Ma6)Ma6)Mb4GNb4GN;Asn                                    GDP-Fuc     Fa2Ab3(Fa4)GNb2Ma3(Ma3(Ma6)Ma6)Mb4GNb4GN;Asn                                   GDP        25   200   0
                GalNAcT-Fa2Ab3GNb2Ma3(Ma3(Ma6)Ma6)Mb4GNb4GN;Asn                                    UDP-GalNAc  Fa2(ANa3)Ab3GNb2Ma3(Ma3(Ma6)Ma6)Mb4GNb4GN;Asn                                  UDP       294    15  13
                GalT-B  Fa2Ab3GNb2Ma3(Ma3(Ma6)Ma6)Mb4GNb4GN;Asn                                    UDP-Gal     Fa2(Aa3)Ab3GNb2Ma3(Ma3(Ma6)Ma6)Mb4GNb4GN;Asn                                   UDP       390   281 285
                GnTII   GNb2Ma3(Ma6)Mb4GNb4(Fa6)GN;Asn                                             UDP-GlcNAc  GNb2Ma3(GNb2Ma6)Mb4GNb4(Fa6)GN;Asn                                             UDP      1320   190 960
                GnTIII  GNb2Ma3(Ma6)Mb4GNb4(Fa6)GN;Asn                                             UDP-GlcNAc  GNb2Ma3(GNb4)(Ma6)Mb4GNb4(Fa6)GN;Asn                                           UDP       607  38003100
                GnTIV   GNb2Ma3(Ma6)Mb4GNb4(Fa6)GN;Asn                                             UDP-GlcNAc  GNb2(GNb4)Ma3(Ma6)Mb4GNb4(Fa6)GN;Asn                                           UDP       187 170008300
                b4GalT  GNb2Ma3(Ma6)Mb4GNb4(Fa6)GN;Asn                                             UDP-Gal     Ab4GNb2Ma3(Ma6)Mb4GNb4(Fa6)GN;Asn                                              UDP      8712  4000   0
                b3GalT  GNb2Ma3(Ma6)Mb4GNb4(Fa6)GN;Asn                                             UDP-Gal     Ab3GNb2Ma3(Ma6)Mb4GNb4(Fa6)GN;Asn                                              UDP        25   110 250
                a6FucT  GNb2Ma3(GNb2Ma6)Mb4GNb4GN;Asn                                              GDP-Fuc     GNb2Ma3(GNb2Ma6)Mb4GNb4(Fa6)GN;Asn                                             GDP       253    25  46
                GnTIII  GNb2Ma3(GNb2Ma6)Mb4GNb4GN;Asn                                              UDP-GlcNAc  GNb2Ma3(GNb4)(GNb2Ma6)Mb4GNb4GN;Asn                                            UDP       607   1903100
                GnTIV   GNb2Ma3(GNb2Ma6)Mb4GNb4GN;Asn                                              UDP-GlcNAc  GNb2(GNb4)Ma3(GNb2Ma6)Mb4GNb4GN;Asn                                            UDP       187  34008300
                GnTV    GNb2Ma3(GNb2Ma6)Mb4GNb4GN;Asn                                              UDP-GlcNAc  GNb2Ma3(GNb2(GNb6)Ma6)Mb4GNb4GN;Asn                                            UDP      1410   1303500
                b4GalT  GNb2Ma3(GNb2Ma6)Mb4GNb4GN;Asn                                              UDP-Gal     Ab4GNb2Ma3(GNb2Ma6)Mb4GNb4GN;Asn                                               UDP      8712   150   0
                b4GalT  GNb2Ma3(GNb2Ma6)Mb4GNb4GN;Asn                                              UDP-Gal     GNb2Ma3(Ab4GNb2Ma6)Mb4GNb4GN;Asn                                               UDP      8712   810   0
                b3GalT  GNb2Ma3(GNb2Ma6)Mb4GNb4GN;Asn                                              UDP-Gal     Ab3GNb2Ma3(GNb2Ma6)Mb4GNb4GN;Asn                                               UDP        25   110 250
                b3GalT  GNb2Ma3(GNb2Ma6)Mb4GNb4GN;Asn                                              UDP-Gal     GNb2Ma3(Ab3GNb2Ma6)Mb4GNb4GN;Asn                                               UDP        25   110 250
                b4GalT  GNb2Ma3(GNb4)(Ma6)Mb4GNb4GN;Asn                                            UDP-Gal     Ab4GNb2Ma3(GNb4)(Ma6)Mb4GNb4GN;Asn                                             UDP      8712  4000   0
                b3GalT  GNb2Ma3(GNb4)(Ma6)Mb4GNb4GN;Asn                                            UDP-Gal     Ab3GNb2Ma3(GNb4)(Ma6)Mb4GNb4GN;Asn                                             UDP        25   110 250
                a6FucT  GNb2(GNb4)Ma3(Ma6)Mb4GNb4GN;Asn                                            GDP-Fuc     GNb2(GNb4)Ma3(Ma6)Mb4GNb4(Fa6)GN;Asn                                           GDP       253    25  46
                GnTII   GNb2(GNb4)Ma3(Ma6)Mb4GNb4GN;Asn                                            UDP-GlcNAc  GNb2(GNb4)Ma3(GNb2Ma6)Mb4GNb4GN;Asn                                            UDP      1320   190 960
                GnTIII  GNb2(GNb4)Ma3(Ma6)Mb4GNb4GN;Asn                                            UDP-GlcNAc  GNb2(GNb4)Ma3(GNb4)(Ma6)Mb4GNb4GN;Asn                                          UDP       607  38003100
                b4GalT  GNb2(GNb4)Ma3(Ma6)Mb4GNb4GN;Asn                                            UDP-Gal     Ab4GNb2(GNb4)Ma3(Ma6)Mb4GNb4GN;Asn                                             UDP      8712  4000   0
                b4GalT  GNb2(GNb4)Ma3(Ma6)Mb4GNb4GN;Asn                                            UDP-Gal     GNb2(Ab4GNb4)Ma3(Ma6)Mb4GNb4GN;Asn                                             UDP      8712  2667   0
                b3GalT  GNb2(GNb4)Ma3(Ma6)Mb4GNb4GN;Asn                                            UDP-Gal     Ab3GNb2(GNb4)Ma3(Ma6)Mb4GNb4GN;Asn                                             UDP        25   110 250
                b3GalT  GNb2(GNb4)Ma3(Ma6)Mb4GNb4GN;Asn                                            UDP-Gal     GNb2(Ab3GNb4)Ma3(Ma6)Mb4GNb4GN;Asn                                             UDP        25   110 250
                a3SiaT  Ab4GNb2Ma3(Ma6)Mb4GNb4GN;Asn                                               CMP-NeuAc   NNa3Ab4GNb2Ma3(Ma6)Mb4GNb4GN;Asn                                               CMP       484   260  57
                a6SiaT  Ab4GNb2Ma3(Ma6)Mb4GNb4GN;Asn                                               CMP-NeuAc   NNa6Ab4GNb2Ma3(Ma6)Mb4GNb4GN;Asn                                               CMP        25   180   0
                FucTLe  Ab4GNb2Ma3(Ma6)Mb4GNb4GN;Asn                                               GDP-Fuc     Fa3(Ab4)GNb2Ma3(Ma6)Mb4GNb4GN;Asn                                              GDP        25  1600   5
                FucTH   Ab4GNb2Ma3(Ma6)Mb4GNb4GN;Asn                                               GDP-Fuc     Fa2Ab4GNb2Ma3(Ma6)Mb4GNb4GN;Asn                                                GDP        28  5700 108
                a3FucT  Ab4GNb2Ma3(Ma6)Mb4GNb4GN;Asn                                               GDP-Fuc     Fa3(Ab4)GNb2Ma3(Ma6)Mb4GNb4GN;Asn                                              GDP        25  1400   9
                FucTLe  Ab3GNb2Ma3(Ma6)Mb4GNb4GN;Asn                                               GDP-Fuc     Ab3(Fa4)GNb2Ma3(Ma6)Mb4GNb4GN;Asn                                              GDP       481  190010.5
                FucTH   Ab3GNb2Ma3(Ma6)Mb4GNb4GN;Asn                                               GDP-Fuc     Fa2Ab3GNb2Ma3(Ma6)Mb4GNb4GN;Asn                                                GDP        28  1500 108
                b4GalT  GNb2Ma3(GNb4)(Ma6Ma6)Mb4GNb4(Fa6)GN;Asn                                    UDP-Gal     Ab4GNb2Ma3(GNb4)(Ma6Ma6)Mb4GNb4(Fa6)GN;Asn                                     UDP      8712  4000   0
                b3GalT  GNb2Ma3(GNb4)(Ma6Ma6)Mb4GNb4(Fa6)GN;Asn                                    UDP-Gal     Ab3GNb2Ma3(GNb4)(Ma6Ma6)Mb4GNb4(Fa6)GN;Asn                                     UDP        25   110 250
                ManII   GNb2(GNb4)Ma3(Ma6Ma6)Mb4GNb4(Fa6)GN;Asn                                    water       GNb2(GNb4)Ma3(Ma6)Mb4GNb4(Fa6)GN;Asn                                           mannose  1924   100   0
                GnTIII  GNb2(GNb4)Ma3(Ma6Ma6)Mb4GNb4(Fa6)GN;Asn                                    UDP-GlcNAc  GNb2(GNb4)Ma3(GNb4)(Ma6Ma6)Mb4GNb4(Fa6)GN;Asn                                  UDP       607  38003100
                b4GalT  GNb2(GNb4)Ma3(Ma6Ma6)Mb4GNb4(Fa6)GN;Asn                                    UDP-Gal     Ab4GNb2(GNb4)Ma3(Ma6Ma6)Mb4GNb4(Fa6)GN;Asn                                     UDP      8712  4000   0
                b4GalT  GNb2(GNb4)Ma3(Ma6Ma6)Mb4GNb4(Fa6)GN;Asn                                    UDP-Gal     GNb2(Ab4GNb4)Ma3(Ma6Ma6)Mb4GNb4(Fa6)GN;Asn                                     UDP      8712  2667   0
                b3GalT  GNb2(GNb4)Ma3(Ma6Ma6)Mb4GNb4(Fa6)GN;Asn                                    UDP-Gal     Ab3GNb2(GNb4)Ma3(Ma6Ma6)Mb4GNb4(Fa6)GN;Asn                                     UDP        25   110 250
                b3GalT  GNb2(GNb4)Ma3(Ma6Ma6)Mb4GNb4(Fa6)GN;Asn                                    UDP-Gal     GNb2(Ab3GNb4)Ma3(Ma6Ma6)Mb4GNb4(Fa6)GN;Asn                                     UDP        25   110 250
                a3SiaT  Ab4GNb2Ma3(Ma6Ma6)Mb4GNb4(Fa6)GN;Asn                                       CMP-NeuAc   NNa3Ab4GNb2Ma3(Ma6Ma6)Mb4GNb4(Fa6)GN;Asn                                       CMP       484   260  57
                a6SiaT  Ab4GNb2Ma3(Ma6Ma6)Mb4GNb4(Fa6)GN;Asn                                       CMP-NeuAc   NNa6Ab4GNb2Ma3(Ma6Ma6)Mb4GNb4(Fa6)GN;Asn                                       CMP        25   180   0
                FucTLe  Ab4GNb2Ma3(Ma6Ma6)Mb4GNb4(Fa6)GN;Asn                                       GDP-Fuc     Fa3(Ab4)GNb2Ma3(Ma6Ma6)Mb4GNb4(Fa6)GN;Asn                                      GDP        25  1600   5
                FucTH   Ab4GNb2Ma3(Ma6Ma6)Mb4GNb4(Fa6)GN;Asn                                       GDP-Fuc     Fa2Ab4GNb2Ma3(Ma6Ma6)Mb4GNb4(Fa6)GN;Asn                                        GDP        28  5700 108
                a3FucT  Ab4GNb2Ma3(Ma6Ma6)Mb4GNb4(Fa6)GN;Asn                                       GDP-Fuc     Fa3(Ab4)GNb2Ma3(Ma6Ma6)Mb4GNb4(Fa6)GN;Asn                                      GDP        25  1400   9
                FucTLe  Ab3GNb2Ma3(Ma6Ma6)Mb4GNb4(Fa6)GN;Asn                                       GDP-Fuc     Ab3(Fa4)GNb2Ma3(Ma6Ma6)Mb4GNb4(Fa6)GN;Asn                                      GDP       481  190010.5
                FucTH   Ab3GNb2Ma3(Ma6Ma6)Mb4GNb4(Fa6)GN;Asn                                       GDP-Fuc     Fa2Ab3GNb2Ma3(Ma6Ma6)Mb4GNb4(Fa6)GN;Asn                                        GDP        28  1500 108
                a3SiaT  Ab4GNb2Ma3(GNb4)(Ma6Ma6)Mb4GNb4GN;Asn                                      CMP-NeuAc   NNa3Ab4GNb2Ma3(GNb4)(Ma6Ma6)Mb4GNb4GN;Asn                                      CMP       484   260  57
                a6SiaT  Ab4GNb2Ma3(GNb4)(Ma6Ma6)Mb4GNb4GN;Asn                                      CMP-NeuAc   NNa6Ab4GNb2Ma3(GNb4)(Ma6Ma6)Mb4GNb4GN;Asn                                      CMP        25   180   0
                FucTLe  Ab4GNb2Ma3(GNb4)(Ma6Ma6)Mb4GNb4GN;Asn                                      GDP-Fuc     Fa3(Ab4)GNb2Ma3(GNb4)(Ma6Ma6)Mb4GNb4GN;Asn                                     GDP        25  1600   5
                FucTH   Ab4GNb2Ma3(GNb4)(Ma6Ma6)Mb4GNb4GN;Asn                                      GDP-Fuc     Fa2Ab4GNb2Ma3(GNb4)(Ma6Ma6)Mb4GNb4GN;Asn                                       GDP        28  5700 108
                a3FucT  Ab4GNb2Ma3(GNb4)(Ma6Ma6)Mb4GNb4GN;Asn                                      GDP-Fuc     Fa3(Ab4)GNb2Ma3(GNb4)(Ma6Ma6)Mb4GNb4GN;Asn                                     GDP        25  1400   9
                FucTLe  Ab3GNb2Ma3(GNb4)(Ma6Ma6)Mb4GNb4GN;Asn                                      GDP-Fuc     Ab3(Fa4)GNb2Ma3(GNb4)(Ma6Ma6)Mb4GNb4GN;Asn                                     GDP       481  190010.5
                FucTH   Ab3GNb2Ma3(GNb4)(Ma6Ma6)Mb4GNb4GN;Asn                                      GDP-Fuc     Fa2Ab3GNb2Ma3(GNb4)(Ma6Ma6)Mb4GNb4GN;Asn                                       GDP        28  1500 108
                b4GalT  GNb2(GNb4)Ma3(GNb4)(Ma6Ma6)Mb4GNb4GN;Asn                                   UDP-Gal     Ab4GNb2(GNb4)Ma3(GNb4)(Ma6Ma6)Mb4GNb4GN;Asn                                    UDP      8712  4000   0
                b4GalT  GNb2(GNb4)Ma3(GNb4)(Ma6Ma6)Mb4GNb4GN;Asn                                   UDP-Gal     GNb2(Ab4GNb4)Ma3(GNb4)(Ma6Ma6)Mb4GNb4GN;Asn                                    UDP      8712  2667   0
                b4GalT  Ab4GNb2(GNb4)Ma3(Ma6Ma6)Mb4GNb4GN;Asn                                      UDP-Gal     Ab4GNb2(Ab4GNb4)Ma3(Ma6Ma6)Mb4GNb4GN;Asn                                       UDP      8712  2667   0
                a3SiaT  Ab4GNb2(GNb4)Ma3(Ma6Ma6)Mb4GNb4GN;Asn                                      CMP-NeuAc   NNa3Ab4GNb2(GNb4)Ma3(Ma6Ma6)Mb4GNb4GN;Asn                                      CMP       484   260  57
                a6SiaT  Ab4GNb2(GNb4)Ma3(Ma6Ma6)Mb4GNb4GN;Asn                                      CMP-NeuAc   NNa6Ab4GNb2(GNb4)Ma3(Ma6Ma6)Mb4GNb4GN;Asn                                      CMP        25   180   0
                b3GalT  Ab4GNb2(GNb4)Ma3(Ma6Ma6)Mb4GNb4GN;Asn                                      UDP-Gal     Ab4GNb2(Ab3GNb4)Ma3(Ma6Ma6)Mb4GNb4GN;Asn                                       UDP        25   110 250
                FucTLe  Ab4GNb2(GNb4)Ma3(Ma6Ma6)Mb4GNb4GN;Asn                                      GDP-Fuc     Fa3(Ab4)GNb2(GNb4)Ma3(Ma6Ma6)Mb4GNb4GN;Asn                                     GDP        25  1600   5
                FucTH   Ab4GNb2(GNb4)Ma3(Ma6Ma6)Mb4GNb4GN;Asn                                      GDP-Fuc     Fa2Ab4GNb2(GNb4)Ma3(Ma6Ma6)Mb4GNb4GN;Asn                                       GDP        28  5700 108
                a3FucT  Ab4GNb2(GNb4)Ma3(Ma6Ma6)Mb4GNb4GN;Asn                                      GDP-Fuc     Fa3(Ab4)GNb2(GNb4)Ma3(Ma6Ma6)Mb4GNb4GN;Asn                                     GDP        25  1400   9
                ManII   GNb2(Ab4GNb4)Ma3(Ma6Ma6)Mb4GNb4GN;Asn                                      water       GNb2(Ab4GNb4)Ma3(Ma6)Mb4GNb4GN;Asn                                             mannose  1924   100   0
                b4GalT  GNb2(Ab4GNb4)Ma3(Ma6Ma6)Mb4GNb4GN;Asn                                      UDP-Gal     Ab4GNb2(Ab4GNb4)Ma3(Ma6Ma6)Mb4GNb4GN;Asn                                       UDP      8712  4000   0
                a3SiaT  GNb2(Ab4GNb4)Ma3(Ma6Ma6)Mb4GNb4GN;Asn                                      CMP-NeuAc   GNb2(NNa3Ab4GNb4)Ma3(Ma6Ma6)Mb4GNb4GN;Asn                                      CMP       484   260  57
                a6SiaT  GNb2(Ab4GNb4)Ma3(Ma6Ma6)Mb4GNb4GN;Asn                                      CMP-NeuAc   GNb2(NNa6Ab4GNb4)Ma3(Ma6Ma6)Mb4GNb4GN;Asn                                      CMP        25   180   0
                b3GalT  GNb2(Ab4GNb4)Ma3(Ma6Ma6)Mb4GNb4GN;Asn                                      UDP-Gal     Ab3GNb2(Ab4GNb4)Ma3(Ma6Ma6)Mb4GNb4GN;Asn                                       UDP        25   110 250
                FucTLe  GNb2(Ab4GNb4)Ma3(Ma6Ma6)Mb4GNb4GN;Asn                                      GDP-Fuc     GNb2(Fa3(Ab4)GNb4)Ma3(Ma6Ma6)Mb4GNb4GN;Asn                                     GDP        25  1600   5
                FucTH   GNb2(Ab4GNb4)Ma3(Ma6Ma6)Mb4GNb4GN;Asn                                      GDP-Fuc     GNb2(Fa2Ab4GNb4)Ma3(Ma6Ma6)Mb4GNb4GN;Asn                                       GDP        28  5700 108
                a3FucT  GNb2(Ab4GNb4)Ma3(Ma6Ma6)Mb4GNb4GN;Asn                                      GDP-Fuc     GNb2(Fa3(Ab4)GNb4)Ma3(Ma6Ma6)Mb4GNb4GN;Asn                                     GDP        25  1400   9
                b4GalT  Ab3GNb2(GNb4)Ma3(Ma6Ma6)Mb4GNb4GN;Asn                                      UDP-Gal     Ab3GNb2(Ab4GNb4)Ma3(Ma6Ma6)Mb4GNb4GN;Asn                                       UDP      8712  2667   0
                ManII   GNb2(Ab3GNb4)Ma3(Ma6Ma6)Mb4GNb4GN;Asn                                      water       GNb2(Ab3GNb4)Ma3(Ma6)Mb4GNb4GN;Asn                                             mannose  1924   100   0
                b4GalT  GNb2(Ab3GNb4)Ma3(Ma6Ma6)Mb4GNb4GN;Asn                                      UDP-Gal     Ab4GNb2(Ab3GNb4)Ma3(Ma6Ma6)Mb4GNb4GN;Asn                                       UDP      8712  4000   0
                FucTLe  GNb2(Ab3GNb4)Ma3(Ma6Ma6)Mb4GNb4GN;Asn                                      GDP-Fuc     GNb2(Ab3(Fa4)GNb4)Ma3(Ma6Ma6)Mb4GNb4GN;Asn                                     GDP       481  190010.5
                FucTLe  NNa3Ab4GNb2Ma3(Ma6Ma6)Mb4GNb4GN;Asn                                        GDP-Fuc     Fa3(NNa3Ab4)GNb2Ma3(Ma6Ma6)Mb4GNb4GN;Asn                                       GDP        25   100   0
                a3FucT  NNa3Ab4GNb2Ma3(Ma6Ma6)Mb4GNb4GN;Asn                                        GDP-Fuc     Fa3(NNa3Ab4)GNb2Ma3(Ma6Ma6)Mb4GNb4GN;Asn                                       GDP        25  1400   9
                FucTLe  NNa6Ab4GNb2Ma3(Ma6Ma6)Mb4GNb4GN;Asn                                        GDP-Fuc     Fa3(NNa6Ab4)GNb2Ma3(Ma6Ma6)Mb4GNb4GN;Asn                                       GDP        25  1600   5
                a3FucT  NNa6Ab4GNb2Ma3(Ma6Ma6)Mb4GNb4GN;Asn                                        GDP-Fuc     Fa3(NNa6Ab4)GNb2Ma3(Ma6Ma6)Mb4GNb4GN;Asn                                       GDP        25  1400   9
                FucTLe  Fa2Ab4GNb2Ma3(Ma6Ma6)Mb4GNb4GN;Asn                                         GDP-Fuc     Fa3(Fa2Ab4)GNb2Ma3(Ma6Ma6)Mb4GNb4GN;Asn                                        GDP        25  1100   0
                a3FucT  Fa2Ab4GNb2Ma3(Ma6Ma6)Mb4GNb4GN;Asn                                         GDP-Fuc     Fa3(Fa2Ab4)GNb2Ma3(Ma6Ma6)Mb4GNb4GN;Asn                                        GDP       102   700   9
                GalNAcT-Fa2Ab4GNb2Ma3(Ma6Ma6)Mb4GNb4GN;Asn                                         UDP-GalNAc  Fa2(ANa3)Ab4GNb2Ma3(Ma6Ma6)Mb4GNb4GN;Asn                                       UDP       294    15  13
                GalT-B  Fa2Ab4GNb2Ma3(Ma6Ma6)Mb4GNb4GN;Asn                                         UDP-Gal     Fa2(Aa3)Ab4GNb2Ma3(Ma6Ma6)Mb4GNb4GN;Asn                                        UDP       390   281 285
                GalNAcT-Fa2Ab3GNb2Ma3(Ma6Ma6)Mb4GNb4GN;Asn                                         UDP-GalNAc  Fa2(ANa3)Ab3GNb2Ma3(Ma6Ma6)Mb4GNb4GN;Asn                                       UDP       294    15  13
                GalT-B  Fa2Ab3GNb2Ma3(Ma6Ma6)Mb4GNb4GN;Asn                                         UDP-Gal     Fa2(Aa3)Ab3GNb2Ma3(Ma6Ma6)Mb4GNb4GN;Asn                                        UDP       390   281 285
                a3SiaT  Ab4GNb2Ma3(GNb4)(Ma3(Ma6)Ma6)Mb4GNb4(Fa6)GN;Asn                            CMP-NeuAc   NNa3Ab4GNb2Ma3(GNb4)(Ma3(Ma6)Ma6)Mb4GNb4(Fa6)GN;Asn                            CMP       484   260  57
                a6SiaT  Ab4GNb2Ma3(GNb4)(Ma3(Ma6)Ma6)Mb4GNb4(Fa6)GN;Asn                            CMP-NeuAc   NNa6Ab4GNb2Ma3(GNb4)(Ma3(Ma6)Ma6)Mb4GNb4(Fa6)GN;Asn                            CMP        25   180   0
                FucTLe  Ab4GNb2Ma3(GNb4)(Ma3(Ma6)Ma6)Mb4GNb4(Fa6)GN;Asn                            GDP-Fuc     Fa3(Ab4)GNb2Ma3(GNb4)(Ma3(Ma6)Ma6)Mb4GNb4(Fa6)GN;Asn                           GDP        25  1600   5
                FucTH   Ab4GNb2Ma3(GNb4)(Ma3(Ma6)Ma6)Mb4GNb4(Fa6)GN;Asn                            GDP-Fuc     Fa2Ab4GNb2Ma3(GNb4)(Ma3(Ma6)Ma6)Mb4GNb4(Fa6)GN;Asn                             GDP        28  5700 108
                a3FucT  Ab4GNb2Ma3(GNb4)(Ma3(Ma6)Ma6)Mb4GNb4(Fa6)GN;Asn                            GDP-Fuc     Fa3(Ab4)GNb2Ma3(GNb4)(Ma3(Ma6)Ma6)Mb4GNb4(Fa6)GN;Asn                           GDP        25  1400   9
                FucTLe  Ab3GNb2Ma3(GNb4)(Ma3(Ma6)Ma6)Mb4GNb4(Fa6)GN;Asn                            GDP-Fuc     Ab3(Fa4)GNb2Ma3(GNb4)(Ma3(Ma6)Ma6)Mb4GNb4(Fa6)GN;Asn                           GDP       481  190010.5
                b4GalT  GNb2(GNb4)Ma3(GNb4)(Ma3(Ma6)Ma6)Mb4GNb4(Fa6)GN;Asn                         UDP-Gal     Ab4GNb2(GNb4)Ma3(GNb4)(Ma3(Ma6)Ma6)Mb4GNb4(Fa6)GN;Asn                          UDP      8712  4000   0
                b4GalT  GNb2(GNb4)Ma3(GNb4)(Ma3(Ma6)Ma6)Mb4GNb4(Fa6)GN;Asn                         UDP-Gal     GNb2(Ab4GNb4)Ma3(GNb4)(Ma3(Ma6)Ma6)Mb4GNb4(Fa6)GN;Asn                          UDP      8712  2667   0
                b4GalT  Ab4GNb2(GNb4)Ma3(Ma3(Ma6)Ma6)Mb4GNb4(Fa6)GN;Asn                            UDP-Gal     Ab4GNb2(Ab4GNb4)Ma3(Ma3(Ma6)Ma6)Mb4GNb4(Fa6)GN;Asn                             UDP      8712  2667   0
                a3SiaT  Ab4GNb2(GNb4)Ma3(Ma3(Ma6)Ma6)Mb4GNb4(Fa6)GN;Asn                            CMP-NeuAc   NNa3Ab4GNb2(GNb4)Ma3(Ma3(Ma6)Ma6)Mb4GNb4(Fa6)GN;Asn                            CMP       484   260  57
                a6SiaT  Ab4GNb2(GNb4)Ma3(Ma3(Ma6)Ma6)Mb4GNb4(Fa6)GN;Asn                            CMP-NeuAc   NNa6Ab4GNb2(GNb4)Ma3(Ma3(Ma6)Ma6)Mb4GNb4(Fa6)GN;Asn                            CMP        25   180   0
                b3GalT  Ab4GNb2(GNb4)Ma3(Ma3(Ma6)Ma6)Mb4GNb4(Fa6)GN;Asn                            UDP-Gal     Ab4GNb2(Ab3GNb4)Ma3(Ma3(Ma6)Ma6)Mb4GNb4(Fa6)GN;Asn                             UDP        25   110 250
                FucTLe  Ab4GNb2(GNb4)Ma3(Ma3(Ma6)Ma6)Mb4GNb4(Fa6)GN;Asn                            GDP-Fuc     Fa3(Ab4)GNb2(GNb4)Ma3(Ma3(Ma6)Ma6)Mb4GNb4(Fa6)GN;Asn                           GDP        25  1600   5
                a3FucT  Ab4GNb2(GNb4)Ma3(Ma3(Ma6)Ma6)Mb4GNb4(Fa6)GN;Asn                            GDP-Fuc     Fa3(Ab4)GNb2(GNb4)Ma3(Ma3(Ma6)Ma6)Mb4GNb4(Fa6)GN;Asn                           GDP        25  1400   9
                ManII   GNb2(Ab4GNb4)Ma3(Ma3(Ma6)Ma6)Mb4GNb4(Fa6)GN;Asn                            water       GNb2(Ab4GNb4)Ma3(Ma6Ma6)Mb4GNb4(Fa6)GN;Asn                                     mannose  1924   200   0
                b4GalT  GNb2(Ab4GNb4)Ma3(Ma3(Ma6)Ma6)Mb4GNb4(Fa6)GN;Asn                            UDP-Gal     Ab4GNb2(Ab4GNb4)Ma3(Ma3(Ma6)Ma6)Mb4GNb4(Fa6)GN;Asn                             UDP      8712  4000   0
                a3SiaT  GNb2(Ab4GNb4)Ma3(Ma3(Ma6)Ma6)Mb4GNb4(Fa6)GN;Asn                            CMP-NeuAc   GNb2(NNa3Ab4GNb4)Ma3(Ma3(Ma6)Ma6)Mb4GNb4(Fa6)GN;Asn                            CMP       484   260  57
                a6SiaT  GNb2(Ab4GNb4)Ma3(Ma3(Ma6)Ma6)Mb4GNb4(Fa6)GN;Asn                            CMP-NeuAc   GNb2(NNa6Ab4GNb4)Ma3(Ma3(Ma6)Ma6)Mb4GNb4(Fa6)GN;Asn                            CMP        25   180   0
                b3GalT  GNb2(Ab4GNb4)Ma3(Ma3(Ma6)Ma6)Mb4GNb4(Fa6)GN;Asn                            UDP-Gal     Ab3GNb2(Ab4GNb4)Ma3(Ma3(Ma6)Ma6)Mb4GNb4(Fa6)GN;Asn                             UDP        25   110 250
                FucTLe  GNb2(Ab4GNb4)Ma3(Ma3(Ma6)Ma6)Mb4GNb4(Fa6)GN;Asn                            GDP-Fuc     GNb2(Fa3(Ab4)GNb4)Ma3(Ma3(Ma6)Ma6)Mb4GNb4(Fa6)GN;Asn                           GDP        25  1600   5
                FucTH   GNb2(Ab4GNb4)Ma3(Ma3(Ma6)Ma6)Mb4GNb4(Fa6)GN;Asn                            GDP-Fuc     GNb2(Fa2Ab4GNb4)Ma3(Ma3(Ma6)Ma6)Mb4GNb4(Fa6)GN;Asn                             GDP        28  5700 108
                a3FucT  GNb2(Ab4GNb4)Ma3(Ma3(Ma6)Ma6)Mb4GNb4(Fa6)GN;Asn                            GDP-Fuc     GNb2(Fa3(Ab4)GNb4)Ma3(Ma3(Ma6)Ma6)Mb4GNb4(Fa6)GN;Asn                           GDP        25  1400   9
                b4GalT  Ab3GNb2(GNb4)Ma3(Ma3(Ma6)Ma6)Mb4GNb4(Fa6)GN;Asn                            UDP-Gal     Ab3GNb2(Ab4GNb4)Ma3(Ma3(Ma6)Ma6)Mb4GNb4(Fa6)GN;Asn                             UDP      8712  2667   0
                ManII   GNb2(Ab3GNb4)Ma3(Ma3(Ma6)Ma6)Mb4GNb4(Fa6)GN;Asn                            water       GNb2(Ab3GNb4)Ma3(Ma6Ma6)Mb4GNb4(Fa6)GN;Asn                                     mannose  1924   200   0
                b4GalT  GNb2(Ab3GNb4)Ma3(Ma3(Ma6)Ma6)Mb4GNb4(Fa6)GN;Asn                            UDP-Gal     Ab4GNb2(Ab3GNb4)Ma3(Ma3(Ma6)Ma6)Mb4GNb4(Fa6)GN;Asn                             UDP      8712  4000   0
                FucTLe  NNa3Ab4GNb2Ma3(Ma3(Ma6)Ma6)Mb4GNb4(Fa6)GN;Asn                              GDP-Fuc     Fa3(NNa3Ab4)GNb2Ma3(Ma3(Ma6)Ma6)Mb4GNb4(Fa6)GN;Asn                             GDP        25   100   0
                a3FucT  NNa3Ab4GNb2Ma3(Ma3(Ma6)Ma6)Mb4GNb4(Fa6)GN;Asn                              GDP-Fuc     Fa3(NNa3Ab4)GNb2Ma3(Ma3(Ma6)Ma6)Mb4GNb4(Fa6)GN;Asn                             GDP        25  1400   9
                FucTLe  NNa6Ab4GNb2Ma3(Ma3(Ma6)Ma6)Mb4GNb4(Fa6)GN;Asn                              GDP-Fuc     Fa3(NNa6Ab4)GNb2Ma3(Ma3(Ma6)Ma6)Mb4GNb4(Fa6)GN;Asn                             GDP        25  1600   5
                a3FucT  NNa6Ab4GNb2Ma3(Ma3(Ma6)Ma6)Mb4GNb4(Fa6)GN;Asn                              GDP-Fuc     Fa3(NNa6Ab4)GNb2Ma3(Ma3(Ma6)Ma6)Mb4GNb4(Fa6)GN;Asn                             GDP        25  1400   9
                FucTLe  Fa2Ab4GNb2Ma3(Ma3(Ma6)Ma6)Mb4GNb4(Fa6)GN;Asn                               GDP-Fuc     Fa3(Fa2Ab4)GNb2Ma3(Ma3(Ma6)Ma6)Mb4GNb4(Fa6)GN;Asn                              GDP        25  1100   0
                a3FucT  Fa2Ab4GNb2Ma3(Ma3(Ma6)Ma6)Mb4GNb4(Fa6)GN;Asn                               GDP-Fuc     Fa3(Fa2Ab4)GNb2Ma3(Ma3(Ma6)Ma6)Mb4GNb4(Fa6)GN;Asn                              GDP       102   700   9
                GalNAcT-Fa2Ab4GNb2Ma3(Ma3(Ma6)Ma6)Mb4GNb4(Fa6)GN;Asn                               UDP-GalNAc  Fa2(ANa3)Ab4GNb2Ma3(Ma3(Ma6)Ma6)Mb4GNb4(Fa6)GN;Asn                             UDP       294    15  13
                GalT-B  Fa2Ab4GNb2Ma3(Ma3(Ma6)Ma6)Mb4GNb4(Fa6)GN;Asn                               UDP-Gal     Fa2(Aa3)Ab4GNb2Ma3(Ma3(Ma6)Ma6)Mb4GNb4(Fa6)GN;Asn                              UDP       390   281 285
                GalNAcT-Fa2Ab3GNb2Ma3(Ma3(Ma6)Ma6)Mb4GNb4(Fa6)GN;Asn                               UDP-GalNAc  Fa2(ANa3)Ab3GNb2Ma3(Ma3(Ma6)Ma6)Mb4GNb4(Fa6)GN;Asn                             UDP       294    15  13
                GalT-B  Fa2Ab3GNb2Ma3(Ma3(Ma6)Ma6)Mb4GNb4(Fa6)GN;Asn                               UDP-Gal     Fa2(Aa3)Ab3GNb2Ma3(Ma3(Ma6)Ma6)Mb4GNb4(Fa6)GN;Asn                              UDP       390   281 285
                FucTLe  NNa3Ab4GNb2Ma3(GNb4)(Ma3(Ma6)Ma6)Mb4GNb4GN;Asn                             GDP-Fuc     Fa3(NNa3Ab4)GNb2Ma3(GNb4)(Ma3(Ma6)Ma6)Mb4GNb4GN;Asn                            GDP        25   100   0
                a3FucT  NNa3Ab4GNb2Ma3(GNb4)(Ma3(Ma6)Ma6)Mb4GNb4GN;Asn                             GDP-Fuc     Fa3(NNa3Ab4)GNb2Ma3(GNb4)(Ma3(Ma6)Ma6)Mb4GNb4GN;Asn                            GDP        25  1400   9
                FucTLe  NNa6Ab4GNb2Ma3(GNb4)(Ma3(Ma6)Ma6)Mb4GNb4GN;Asn                             GDP-Fuc     Fa3(NNa6Ab4)GNb2Ma3(GNb4)(Ma3(Ma6)Ma6)Mb4GNb4GN;Asn                            GDP        25  1600   5
                a3FucT  NNa6Ab4GNb2Ma3(GNb4)(Ma3(Ma6)Ma6)Mb4GNb4GN;Asn                             GDP-Fuc     Fa3(NNa6Ab4)GNb2Ma3(GNb4)(Ma3(Ma6)Ma6)Mb4GNb4GN;Asn                            GDP        25  1400   9
                FucTLe  Fa2Ab4GNb2Ma3(GNb4)(Ma3(Ma6)Ma6)Mb4GNb4GN;Asn                              GDP-Fuc     Fa3(Fa2Ab4)GNb2Ma3(GNb4)(Ma3(Ma6)Ma6)Mb4GNb4GN;Asn                             GDP        25  1100   0
                a3FucT  Fa2Ab4GNb2Ma3(GNb4)(Ma3(Ma6)Ma6)Mb4GNb4GN;Asn                              GDP-Fuc     Fa3(Fa2Ab4)GNb2Ma3(GNb4)(Ma3(Ma6)Ma6)Mb4GNb4GN;Asn                             GDP       102   700   9
                GalNAcT-Fa2Ab4GNb2Ma3(GNb4)(Ma3(Ma6)Ma6)Mb4GNb4GN;Asn                              UDP-GalNAc  Fa2(ANa3)Ab4GNb2Ma3(GNb4)(Ma3(Ma6)Ma6)Mb4GNb4GN;Asn                            UDP       294    15  13
                GalT-B  Fa2Ab4GNb2Ma3(GNb4)(Ma3(Ma6)Ma6)Mb4GNb4GN;Asn                              UDP-Gal     Fa2(Aa3)Ab4GNb2Ma3(GNb4)(Ma3(Ma6)Ma6)Mb4GNb4GN;Asn                             UDP       390   281 285
                GalNAcT-Fa2Ab3GNb2Ma3(GNb4)(Ma3(Ma6)Ma6)Mb4GNb4GN;Asn                              UDP-GalNAc  Fa2(ANa3)Ab3GNb2Ma3(GNb4)(Ma3(Ma6)Ma6)Mb4GNb4GN;Asn                            UDP       294    15  13
                GalT-B  Fa2Ab3GNb2Ma3(GNb4)(Ma3(Ma6)Ma6)Mb4GNb4GN;Asn                              UDP-Gal     Fa2(Aa3)Ab3GNb2Ma3(GNb4)(Ma3(Ma6)Ma6)Mb4GNb4GN;Asn                             UDP       390   281 285
                b4GalT  Ab4GNb2(GNb4)Ma3(GNb4)(Ma3(Ma6)Ma6)Mb4GNb4GN;Asn                           UDP-Gal     Ab4GNb2(Ab4GNb4)Ma3(GNb4)(Ma3(Ma6)Ma6)Mb4GNb4GN;Asn                            UDP      8712  2667   0
                a3SiaT  Ab4GNb2(GNb4)Ma3(GNb4)(Ma3(Ma6)Ma6)Mb4GNb4GN;Asn                           CMP-NeuAc   NNa3Ab4GNb2(GNb4)Ma3(GNb4)(Ma3(Ma6)Ma6)Mb4GNb4GN;Asn                           CMP       484   260  57
                b4GalT  GNb2(Ab4GNb4)Ma3(GNb4)(Ma3(Ma6)Ma6)Mb4GNb4GN;Asn                           UDP-Gal     Ab4GNb2(Ab4GNb4)Ma3(GNb4)(Ma3(Ma6)Ma6)Mb4GNb4GN;Asn                            UDP      8712  4000   0
                a3SiaT  GNb2(Ab4GNb4)Ma3(GNb4)(Ma3(Ma6)Ma6)Mb4GNb4GN;Asn                           CMP-NeuAc   GNb2(NNa3Ab4GNb4)Ma3(GNb4)(Ma3(Ma6)Ma6)Mb4GNb4GN;Asn                           CMP       484   260  57
                a6SiaT  GNb2(Ab4GNb4)Ma3(GNb4)(Ma3(Ma6)Ma6)Mb4GNb4GN;Asn                           CMP-NeuAc   GNb2(NNa6Ab4GNb4)Ma3(GNb4)(Ma3(Ma6)Ma6)Mb4GNb4GN;Asn                           CMP        25   180   0
                a3SiaT  Ab4GNb2(Ab4GNb4)Ma3(Ma3(Ma6)Ma6)Mb4GNb4GN;Asn                              CMP-NeuAc   NNa3Ab4GNb2(Ab4GNb4)Ma3(Ma3(Ma6)Ma6)Mb4GNb4GN;Asn                              CMP       484   260  57
                a3SiaT  Ab4GNb2(Ab4GNb4)Ma3(Ma3(Ma6)Ma6)Mb4GNb4GN;Asn                              CMP-NeuAc   Ab4GNb2(NNa3Ab4GNb4)Ma3(Ma3(Ma6)Ma6)Mb4GNb4GN;Asn                              CMP       484   260  57
                a6SiaT  Ab4GNb2(Ab4GNb4)Ma3(Ma3(Ma6)Ma6)Mb4GNb4GN;Asn                              CMP-NeuAc   NNa6Ab4GNb2(Ab4GNb4)Ma3(Ma3(Ma6)Ma6)Mb4GNb4GN;Asn                              CMP        25   180   0
                a6SiaT  Ab4GNb2(Ab4GNb4)Ma3(Ma3(Ma6)Ma6)Mb4GNb4GN;Asn                              CMP-NeuAc   Ab4GNb2(NNa6Ab4GNb4)Ma3(Ma3(Ma6)Ma6)Mb4GNb4GN;Asn                              CMP        25   180   0
                FucTLe  Ab4GNb2(Ab4GNb4)Ma3(Ma3(Ma6)Ma6)Mb4GNb4GN;Asn                              GDP-Fuc     Fa3(Ab4)GNb2(Ab4GNb4)Ma3(Ma3(Ma6)Ma6)Mb4GNb4GN;Asn                             GDP        25  1600   5
                FucTLe  Ab4GNb2(Ab4GNb4)Ma3(Ma3(Ma6)Ma6)Mb4GNb4GN;Asn                              GDP-Fuc     Ab4GNb2(Fa3(Ab4)GNb4)Ma3(Ma3(Ma6)Ma6)Mb4GNb4GN;Asn                             GDP        25  1600   5
                FucTH   Ab4GNb2(Ab4GNb4)Ma3(Ma3(Ma6)Ma6)Mb4GNb4GN;Asn                              GDP-Fuc     Fa2Ab4GNb2(Ab4GNb4)Ma3(Ma3(Ma6)Ma6)Mb4GNb4GN;Asn                               GDP        28  5700 108
                FucTH   Ab4GNb2(Ab4GNb4)Ma3(Ma3(Ma6)Ma6)Mb4GNb4GN;Asn                              GDP-Fuc     Ab4GNb2(Fa2Ab4GNb4)Ma3(Ma3(Ma6)Ma6)Mb4GNb4GN;Asn                               GDP        28  5700 108
                a3FucT  Ab4GNb2(Ab4GNb4)Ma3(Ma3(Ma6)Ma6)Mb4GNb4GN;Asn                              GDP-Fuc     Fa3(Ab4)GNb2(Ab4GNb4)Ma3(Ma3(Ma6)Ma6)Mb4GNb4GN;Asn                             GDP        25  1400   9
                a3FucT  Ab4GNb2(Ab4GNb4)Ma3(Ma3(Ma6)Ma6)Mb4GNb4GN;Asn                              GDP-Fuc     Ab4GNb2(Fa3(Ab4)GNb4)Ma3(Ma3(Ma6)Ma6)Mb4GNb4GN;Asn                             GDP        25  1400   9
                b4GalT  NNa3Ab4GNb2(GNb4)Ma3(Ma3(Ma6)Ma6)Mb4GNb4GN;Asn                             UDP-Gal     NNa3Ab4GNb2(Ab4GNb4)Ma3(Ma3(Ma6)Ma6)Mb4GNb4GN;Asn                              UDP      8712  2667   0
                b3GalT  NNa3Ab4GNb2(GNb4)Ma3(Ma3(Ma6)Ma6)Mb4GNb4GN;Asn                             UDP-Gal     NNa3Ab4GNb2(Ab3GNb4)Ma3(Ma3(Ma6)Ma6)Mb4GNb4GN;Asn                              UDP        25   110 250
                FucTLe  NNa3Ab4GNb2(GNb4)Ma3(Ma3(Ma6)Ma6)Mb4GNb4GN;Asn                             GDP-Fuc     Fa3(NNa3Ab4)GNb2(GNb4)Ma3(Ma3(Ma6)Ma6)Mb4GNb4GN;Asn                            GDP        25   100   0
                a3FucT  NNa3Ab4GNb2(GNb4)Ma3(Ma3(Ma6)Ma6)Mb4GNb4GN;Asn                             GDP-Fuc     Fa3(NNa3Ab4)GNb2(GNb4)Ma3(Ma3(Ma6)Ma6)Mb4GNb4GN;Asn                            GDP        25  1400   9
                b4GalT  NNa6Ab4GNb2(GNb4)Ma3(Ma3(Ma6)Ma6)Mb4GNb4GN;Asn                             UDP-Gal     NNa6Ab4GNb2(Ab4GNb4)Ma3(Ma3(Ma6)Ma6)Mb4GNb4GN;Asn                              UDP      8712  2667   0
                a3SiaT  Ab4GNb2(Ab3GNb4)Ma3(Ma3(Ma6)Ma6)Mb4GNb4GN;Asn                              CMP-NeuAc   NNa3Ab4GNb2(Ab3GNb4)Ma3(Ma3(Ma6)Ma6)Mb4GNb4GN;Asn                              CMP       484   260  57
                FucTLe  Ab4GNb2(Ab3GNb4)Ma3(Ma3(Ma6)Ma6)Mb4GNb4GN;Asn                              GDP-Fuc     Ab4GNb2(Ab3(Fa4)GNb4)Ma3(Ma3(Ma6)Ma6)Mb4GNb4GN;Asn                             GDP       481  190010.5
                b4GalT  Fa3(Ab4)GNb2(GNb4)Ma3(Ma3(Ma6)Ma6)Mb4GNb4GN;Asn                            UDP-Gal     Fa3(Ab4)GNb2(Ab4GNb4)Ma3(Ma3(Ma6)Ma6)Mb4GNb4GN;Asn                             UDP      8712  2667   0
                b4GalT  Fa2Ab4GNb2(GNb4)Ma3(Ma3(Ma6)Ma6)Mb4GNb4GN;Asn                              UDP-Gal     Fa2Ab4GNb2(Ab4GNb4)Ma3(Ma3(Ma6)Ma6)Mb4GNb4GN;Asn                               UDP      8712  2667   0
                GalNAcT-Fa2Ab4GNb2(GNb4)Ma3(Ma3(Ma6)Ma6)Mb4GNb4GN;Asn                              UDP-GalNAc  Fa2(ANa3)Ab4GNb2(GNb4)Ma3(Ma3(Ma6)Ma6)Mb4GNb4GN;Asn                            UDP       294    15  13
                GalT-B  Fa2Ab4GNb2(GNb4)Ma3(Ma3(Ma6)Ma6)Mb4GNb4GN;Asn                              UDP-Gal     Fa2(Aa3)Ab4GNb2(GNb4)Ma3(Ma3(Ma6)Ma6)Mb4GNb4GN;Asn                             UDP       390   281 285
                ManII   GNb2(NNa3Ab4GNb4)Ma3(Ma3(Ma6)Ma6)Mb4GNb4GN;Asn                             water       GNb2(NNa3Ab4GNb4)Ma3(Ma6Ma6)Mb4GNb4GN;Asn                                      mannose  1924   200   0
                b4GalT  GNb2(NNa3Ab4GNb4)Ma3(Ma3(Ma6)Ma6)Mb4GNb4GN;Asn                             UDP-Gal     Ab4GNb2(NNa3Ab4GNb4)Ma3(Ma3(Ma6)Ma6)Mb4GNb4GN;Asn                              UDP      8712  4000   0
                b3GalT  GNb2(NNa3Ab4GNb4)Ma3(Ma3(Ma6)Ma6)Mb4GNb4GN;Asn                             UDP-Gal     Ab3GNb2(NNa3Ab4GNb4)Ma3(Ma3(Ma6)Ma6)Mb4GNb4GN;Asn                              UDP        25   110 250
                FucTLe  GNb2(NNa3Ab4GNb4)Ma3(Ma3(Ma6)Ma6)Mb4GNb4GN;Asn                             GDP-Fuc     GNb2(Fa3(NNa3Ab4)GNb4)Ma3(Ma3(Ma6)Ma6)Mb4GNb4GN;Asn                            GDP        25   100   0
                a3FucT  GNb2(NNa3Ab4GNb4)Ma3(Ma3(Ma6)Ma6)Mb4GNb4GN;Asn                             GDP-Fuc     GNb2(Fa3(NNa3Ab4)GNb4)Ma3(Ma3(Ma6)Ma6)Mb4GNb4GN;Asn                            GDP        25  1400   9
                ManII   GNb2(NNa6Ab4GNb4)Ma3(Ma3(Ma6)Ma6)Mb4GNb4GN;Asn                             water       GNb2(NNa6Ab4GNb4)Ma3(Ma6Ma6)Mb4GNb4GN;Asn                                      mannose  1924   200   0
                b4GalT  GNb2(NNa6Ab4GNb4)Ma3(Ma3(Ma6)Ma6)Mb4GNb4GN;Asn                             UDP-Gal     Ab4GNb2(NNa6Ab4GNb4)Ma3(Ma3(Ma6)Ma6)Mb4GNb4GN;Asn                              UDP      8712  4000   0
                a3SiaT  Ab3GNb2(Ab4GNb4)Ma3(Ma3(Ma6)Ma6)Mb4GNb4GN;Asn                              CMP-NeuAc   Ab3GNb2(NNa3Ab4GNb4)Ma3(Ma3(Ma6)Ma6)Mb4GNb4GN;Asn                              CMP       484   260  57
                FucTLe  Ab3GNb2(Ab4GNb4)Ma3(Ma3(Ma6)Ma6)Mb4GNb4GN;Asn                              GDP-Fuc     Ab3(Fa4)GNb2(Ab4GNb4)Ma3(Ma3(Ma6)Ma6)Mb4GNb4GN;Asn                             GDP       481  190010.5
                ManII   GNb2(Fa3(Ab4)GNb4)Ma3(Ma3(Ma6)Ma6)Mb4GNb4GN;Asn                            water       GNb2(Fa3(Ab4)GNb4)Ma3(Ma6Ma6)Mb4GNb4GN;Asn                                     mannose  1924   200   0
                b4GalT  GNb2(Fa3(Ab4)GNb4)Ma3(Ma3(Ma6)Ma6)Mb4GNb4GN;Asn                            UDP-Gal     Ab4GNb2(Fa3(Ab4)GNb4)Ma3(Ma3(Ma6)Ma6)Mb4GNb4GN;Asn                             UDP      8712  4000   0
                ManII   GNb2(Fa2Ab4GNb4)Ma3(Ma3(Ma6)Ma6)Mb4GNb4GN;Asn                              water       GNb2(Fa2Ab4GNb4)Ma3(Ma6Ma6)Mb4GNb4GN;Asn                                       mannose  1924   200   0
                b4GalT  GNb2(Fa2Ab4GNb4)Ma3(Ma3(Ma6)Ma6)Mb4GNb4GN;Asn                              UDP-Gal     Ab4GNb2(Fa2Ab4GNb4)Ma3(Ma3(Ma6)Ma6)Mb4GNb4GN;Asn                               UDP      8712  4000   0
                GalNAcT-GNb2(Fa2Ab4GNb4)Ma3(Ma3(Ma6)Ma6)Mb4GNb4GN;Asn                              UDP-GalNAc  GNb2(Fa2(ANa3)Ab4GNb4)Ma3(Ma3(Ma6)Ma6)Mb4GNb4GN;Asn                            UDP       294    15  13
                GalT-B  GNb2(Fa2Ab4GNb4)Ma3(Ma3(Ma6)Ma6)Mb4GNb4GN;Asn                              UDP-Gal     GNb2(Fa2(Aa3)Ab4GNb4)Ma3(Ma3(Ma6)Ma6)Mb4GNb4GN;Asn                             UDP       390   281 285
                b4GalT  Ab3(Fa4)GNb2(GNb4)Ma3(Ma3(Ma6)Ma6)Mb4GNb4GN;Asn                            UDP-Gal     Ab3(Fa4)GNb2(Ab4GNb4)Ma3(Ma3(Ma6)Ma6)Mb4GNb4GN;Asn                             UDP      8712  2667   0
                ManII   GNb2(Ab3(Fa4)GNb4)Ma3(Ma3(Ma6)Ma6)Mb4GNb4GN;Asn                            water       GNb2(Ab3(Fa4)GNb4)Ma3(Ma6Ma6)Mb4GNb4GN;Asn                                     mannose  1924   200   0
                b4GalT  GNb2(Ab3(Fa4)GNb4)Ma3(Ma3(Ma6)Ma6)Mb4GNb4GN;Asn                            UDP-Gal     Ab4GNb2(Ab3(Fa4)GNb4)Ma3(Ma3(Ma6)Ma6)Mb4GNb4GN;Asn                             UDP      8712  4000   0
                GalNAcT-Fa3(Fa2Ab4)GNb2Ma3(Ma3(Ma6)Ma6)Mb4GNb4GN;Asn                               UDP-GalNAc  Fa3(Fa2(ANa3)Ab4)GNb2Ma3(Ma3(Ma6)Ma6)Mb4GNb4GN;Asn                             UDP       294    15  13
                GalT-B  Fa3(Fa2Ab4)GNb2Ma3(Ma3(Ma6)Ma6)Mb4GNb4GN;Asn                               UDP-Gal     Fa3(Fa2(Aa3)Ab4)GNb2Ma3(Ma3(Ma6)Ma6)Mb4GNb4GN;Asn                              UDP       390   281 285
                FucTLe  Fa2(ANa3)Ab4GNb2Ma3(Ma3(Ma6)Ma6)Mb4GNb4GN;Asn                              GDP-Fuc     Fa3(Fa2(ANa3)Ab4)GNb2Ma3(Ma3(Ma6)Ma6)Mb4GNb4GN;Asn                             GDP        25  1600   5
                a3FucT  Fa2(ANa3)Ab4GNb2Ma3(Ma3(Ma6)Ma6)Mb4GNb4GN;Asn                              GDP-Fuc     Fa3(Fa2(ANa3)Ab4)GNb2Ma3(Ma3(Ma6)Ma6)Mb4GNb4GN;Asn                             GDP        25  1400   9
                FucTLe  Fa2(Aa3)Ab4GNb2Ma3(Ma3(Ma6)Ma6)Mb4GNb4GN;Asn                               GDP-Fuc     Fa3(Fa2(Aa3)Ab4)GNb2Ma3(Ma3(Ma6)Ma6)Mb4GNb4GN;Asn                              GDP        25  1600   5
                a3FucT  Fa2(Aa3)Ab4GNb2Ma3(Ma3(Ma6)Ma6)Mb4GNb4GN;Asn                               GDP-Fuc     Fa3(Fa2(Aa3)Ab4)GNb2Ma3(Ma3(Ma6)Ma6)Mb4GNb4GN;Asn                              GDP        25  1400   9
                GalNAcT-Fa2Ab3(Fa4)GNb2Ma3(Ma3(Ma6)Ma6)Mb4GNb4GN;Asn                               UDP-GalNAc  Fa2(ANa3)Ab3(Fa4)GNb2Ma3(Ma3(Ma6)Ma6)Mb4GNb4GN;Asn                             UDP       294    15  13
                GalT-B  Fa2Ab3(Fa4)GNb2Ma3(Ma3(Ma6)Ma6)Mb4GNb4GN;Asn                               UDP-Gal     Fa2(Aa3)Ab3(Fa4)GNb2Ma3(Ma3(Ma6)Ma6)Mb4GNb4GN;Asn                              UDP       390   281 285
                FucTLe  Fa2(ANa3)Ab3GNb2Ma3(Ma3(Ma6)Ma6)Mb4GNb4GN;Asn                              GDP-Fuc     Fa2(ANa3)Ab3(Fa4)GNb2Ma3(Ma3(Ma6)Ma6)Mb4GNb4GN;Asn                             GDP       481  190010.5
                FucTLe  Fa2(Aa3)Ab3GNb2Ma3(Ma3(Ma6)Ma6)Mb4GNb4GN;Asn                               GDP-Fuc     Fa2(Aa3)Ab3(Fa4)GNb2Ma3(Ma3(Ma6)Ma6)Mb4GNb4GN;Asn                              GDP       481  190010.5
                GnTIII  GNb2Ma3(GNb2Ma6)Mb4GNb4(Fa6)GN;Asn                                         UDP-GlcNAc  GNb2Ma3(GNb4)(GNb2Ma6)Mb4GNb4(Fa6)GN;Asn                                       UDP       607   1903100
                GnTIV   GNb2Ma3(GNb2Ma6)Mb4GNb4(Fa6)GN;Asn                                         UDP-GlcNAc  GNb2(GNb4)Ma3(GNb2Ma6)Mb4GNb4(Fa6)GN;Asn                                       UDP       187  34008300
                GnTV    GNb2Ma3(GNb2Ma6)Mb4GNb4(Fa6)GN;Asn                                         UDP-GlcNAc  GNb2Ma3(GNb2(GNb6)Ma6)Mb4GNb4(Fa6)GN;Asn                                       UDP      1410   1303500
                b4GalT  GNb2Ma3(GNb2Ma6)Mb4GNb4(Fa6)GN;Asn                                         UDP-Gal     Ab4GNb2Ma3(GNb2Ma6)Mb4GNb4(Fa6)GN;Asn                                          UDP      8712   150   0
                b4GalT  GNb2Ma3(GNb2Ma6)Mb4GNb4(Fa6)GN;Asn                                         UDP-Gal     GNb2Ma3(Ab4GNb2Ma6)Mb4GNb4(Fa6)GN;Asn                                          UDP      8712   810   0
                b3GalT  GNb2Ma3(GNb2Ma6)Mb4GNb4(Fa6)GN;Asn                                         UDP-Gal     Ab3GNb2Ma3(GNb2Ma6)Mb4GNb4(Fa6)GN;Asn                                          UDP        25   110 250
                b3GalT  GNb2Ma3(GNb2Ma6)Mb4GNb4(Fa6)GN;Asn                                         UDP-Gal     GNb2Ma3(Ab3GNb2Ma6)Mb4GNb4(Fa6)GN;Asn                                          UDP        25   110 250
                b4GalT  GNb2Ma3(GNb4)(Ma6)Mb4GNb4(Fa6)GN;Asn                                       UDP-Gal     Ab4GNb2Ma3(GNb4)(Ma6)Mb4GNb4(Fa6)GN;Asn                                        UDP      8712  4000   0
                b3GalT  GNb2Ma3(GNb4)(Ma6)Mb4GNb4(Fa6)GN;Asn                                       UDP-Gal     Ab3GNb2Ma3(GNb4)(Ma6)Mb4GNb4(Fa6)GN;Asn                                        UDP        25   110 250
                GnTII   GNb2(GNb4)Ma3(Ma6)Mb4GNb4(Fa6)GN;Asn                                       UDP-GlcNAc  GNb2(GNb4)Ma3(GNb2Ma6)Mb4GNb4(Fa6)GN;Asn                                       UDP      1320   190 960
                GnTIII  GNb2(GNb4)Ma3(Ma6)Mb4GNb4(Fa6)GN;Asn                                       UDP-GlcNAc  GNb2(GNb4)Ma3(GNb4)(Ma6)Mb4GNb4(Fa6)GN;Asn                                     UDP       607  38003100
                b4GalT  GNb2(GNb4)Ma3(Ma6)Mb4GNb4(Fa6)GN;Asn                                       UDP-Gal     Ab4GNb2(GNb4)Ma3(Ma6)Mb4GNb4(Fa6)GN;Asn                                        UDP      8712  4000   0
                b4GalT  GNb2(GNb4)Ma3(Ma6)Mb4GNb4(Fa6)GN;Asn                                       UDP-Gal     GNb2(Ab4GNb4)Ma3(Ma6)Mb4GNb4(Fa6)GN;Asn                                        UDP      8712  2667   0
                b3GalT  GNb2(GNb4)Ma3(Ma6)Mb4GNb4(Fa6)GN;Asn                                       UDP-Gal     Ab3GNb2(GNb4)Ma3(Ma6)Mb4GNb4(Fa6)GN;Asn                                        UDP        25   110 250
                b3GalT  GNb2(GNb4)Ma3(Ma6)Mb4GNb4(Fa6)GN;Asn                                       UDP-Gal     GNb2(Ab3GNb4)Ma3(Ma6)Mb4GNb4(Fa6)GN;Asn                                        UDP        25   110 250
                a3SiaT  Ab4GNb2Ma3(Ma6)Mb4GNb4(Fa6)GN;Asn                                          CMP-NeuAc   NNa3Ab4GNb2Ma3(Ma6)Mb4GNb4(Fa6)GN;Asn                                          CMP       484   260  57
                a6SiaT  Ab4GNb2Ma3(Ma6)Mb4GNb4(Fa6)GN;Asn                                          CMP-NeuAc   NNa6Ab4GNb2Ma3(Ma6)Mb4GNb4(Fa6)GN;Asn                                          CMP        25   180   0
                FucTLe  Ab4GNb2Ma3(Ma6)Mb4GNb4(Fa6)GN;Asn                                          GDP-Fuc     Fa3(Ab4)GNb2Ma3(Ma6)Mb4GNb4(Fa6)GN;Asn                                         GDP        25  1600   5
                FucTH   Ab4GNb2Ma3(Ma6)Mb4GNb4(Fa6)GN;Asn                                          GDP-Fuc     Fa2Ab4GNb2Ma3(Ma6)Mb4GNb4(Fa6)GN;Asn                                           GDP        28  5700 108
                a3FucT  Ab4GNb2Ma3(Ma6)Mb4GNb4(Fa6)GN;Asn                                          GDP-Fuc     Fa3(Ab4)GNb2Ma3(Ma6)Mb4GNb4(Fa6)GN;Asn                                         GDP        25  1400   9
                FucTLe  Ab3GNb2Ma3(Ma6)Mb4GNb4(Fa6)GN;Asn                                          GDP-Fuc     Ab3(Fa4)GNb2Ma3(Ma6)Mb4GNb4(Fa6)GN;Asn                                         GDP       481  190010.5
                FucTH   Ab3GNb2Ma3(Ma6)Mb4GNb4(Fa6)GN;Asn                                          GDP-Fuc     Fa2Ab3GNb2Ma3(Ma6)Mb4GNb4(Fa6)GN;Asn                                           GDP        28  1500 108
                b4GalT  GNb2Ma3(GNb4)(GNb2Ma6)Mb4GNb4GN;Asn                                        UDP-Gal     Ab4GNb2Ma3(GNb4)(GNb2Ma6)Mb4GNb4GN;Asn                                         UDP      8712   543   0
                b4GalT  GNb2Ma3(GNb4)(GNb2Ma6)Mb4GNb4GN;Asn                                        UDP-Gal     GNb2Ma3(GNb4)(Ab4GNb2Ma6)Mb4GNb4GN;Asn                                         UDP      8712  2932   0
                b3GalT  GNb2Ma3(GNb4)(GNb2Ma6)Mb4GNb4GN;Asn                                        UDP-Gal     Ab3GNb2Ma3(GNb4)(GNb2Ma6)Mb4GNb4GN;Asn                                         UDP        25   110 250
                b3GalT  GNb2Ma3(GNb4)(GNb2Ma6)Mb4GNb4GN;Asn                                        UDP-Gal     GNb2Ma3(GNb4)(Ab3GNb2Ma6)Mb4GNb4GN;Asn                                         UDP        25   110 250
                a6FucT  GNb2(GNb4)Ma3(GNb2Ma6)Mb4GNb4GN;Asn                                        GDP-Fuc     GNb2(GNb4)Ma3(GNb2Ma6)Mb4GNb4(Fa6)GN;Asn                                       GDP       253    25  46
                GnTIII  GNb2(GNb4)Ma3(GNb2Ma6)Mb4GNb4GN;Asn                                        UDP-GlcNAc  GNb2(GNb4)Ma3(GNb4)(GNb2Ma6)Mb4GNb4GN;Asn                                      UDP       607   1903100
                GnTV    GNb2(GNb4)Ma3(GNb2Ma6)Mb4GNb4GN;Asn                                        UDP-GlcNAc  GNb2(GNb4)Ma3(GNb2(GNb6)Ma6)Mb4GNb4GN;Asn                                      UDP      1410    903500
                b4GalT  GNb2(GNb4)Ma3(GNb2Ma6)Mb4GNb4GN;Asn                                        UDP-Gal     Ab4GNb2(GNb4)Ma3(GNb2Ma6)Mb4GNb4GN;Asn                                         UDP      8712   150   0
                b4GalT  GNb2(GNb4)Ma3(GNb2Ma6)Mb4GNb4GN;Asn                                        UDP-Gal     GNb2(Ab4GNb4)Ma3(GNb2Ma6)Mb4GNb4GN;Asn                                         UDP      8712   100   0
                b4GalT  GNb2(GNb4)Ma3(GNb2Ma6)Mb4GNb4GN;Asn                                        UDP-Gal     GNb2(GNb4)Ma3(Ab4GNb2Ma6)Mb4GNb4GN;Asn                                         UDP      8712   810   0
                b3GalT  GNb2(GNb4)Ma3(GNb2Ma6)Mb4GNb4GN;Asn                                        UDP-Gal     Ab3GNb2(GNb4)Ma3(GNb2Ma6)Mb4GNb4GN;Asn                                         UDP        25   110 250
                b3GalT  GNb2(GNb4)Ma3(GNb2Ma6)Mb4GNb4GN;Asn                                        UDP-Gal     GNb2(Ab3GNb4)Ma3(GNb2Ma6)Mb4GNb4GN;Asn                                         UDP        25   110 250
                b3GalT  GNb2(GNb4)Ma3(GNb2Ma6)Mb4GNb4GN;Asn                                        UDP-Gal     GNb2(GNb4)Ma3(Ab3GNb2Ma6)Mb4GNb4GN;Asn                                         UDP        25   110 250
                a6FucT  GNb2Ma3(GNb2(GNb6)Ma6)Mb4GNb4GN;Asn                                        GDP-Fuc     GNb2Ma3(GNb2(GNb6)Ma6)Mb4GNb4(Fa6)GN;Asn                                       GDP       253    25  46
                GnTIII  GNb2Ma3(GNb2(GNb6)Ma6)Mb4GNb4GN;Asn                                        UDP-GlcNAc  GNb2Ma3(GNb4)(GNb2(GNb6)Ma6)Mb4GNb4GN;Asn                                      UDP       607   1903100
                GnTIV   GNb2Ma3(GNb2(GNb6)Ma6)Mb4GNb4GN;Asn                                        UDP-GlcNAc  GNb2(GNb4)Ma3(GNb2(GNb6)Ma6)Mb4GNb4GN;Asn                                      UDP       187   6058300
                b4GalT  GNb2Ma3(GNb2(GNb6)Ma6)Mb4GNb4GN;Asn                                        UDP-Gal     Ab4GNb2Ma3(GNb2(GNb6)Ma6)Mb4GNb4GN;Asn                                         UDP      8712   150   0
                b4GalT  GNb2Ma3(GNb2(GNb6)Ma6)Mb4GNb4GN;Asn                                        UDP-Gal     GNb2Ma3(Ab4GNb2(GNb6)Ma6)Mb4GNb4GN;Asn                                         UDP      8712   810   0
                b4GalT  GNb2Ma3(GNb2(GNb6)Ma6)Mb4GNb4GN;Asn                                        UDP-Gal     GNb2Ma3(GNb2(Ab4GNb6)Ma6)Mb4GNb4GN;Asn                                         UDP      8712   120   0
                b3GalT  GNb2Ma3(GNb2(GNb6)Ma6)Mb4GNb4GN;Asn                                        UDP-Gal     Ab3GNb2Ma3(GNb2(GNb6)Ma6)Mb4GNb4GN;Asn                                         UDP        25   110 250
                b3GalT  GNb2Ma3(GNb2(GNb6)Ma6)Mb4GNb4GN;Asn                                        UDP-Gal     GNb2Ma3(Ab3GNb2(GNb6)Ma6)Mb4GNb4GN;Asn                                         UDP        25   110 250
                b3GalT  GNb2Ma3(GNb2(GNb6)Ma6)Mb4GNb4GN;Asn                                        UDP-Gal     GNb2Ma3(GNb2(Ab3GNb6)Ma6)Mb4GNb4GN;Asn                                         UDP        25   110 250
                GnTV    Ab4GNb2Ma3(GNb2Ma6)Mb4GNb4GN;Asn                                           UDP-GlcNAc  Ab4GNb2Ma3(GNb2(GNb6)Ma6)Mb4GNb4GN;Asn                                         UDP      1410   1303500
                b4GalT  Ab4GNb2Ma3(GNb2Ma6)Mb4GNb4GN;Asn                                           UDP-Gal     Ab4GNb2Ma3(Ab4GNb2Ma6)Mb4GNb4GN;Asn                                            UDP      8712   810   0
                a3SiaT  Ab4GNb2Ma3(GNb2Ma6)Mb4GNb4GN;Asn                                           CMP-NeuAc   NNa3Ab4GNb2Ma3(GNb2Ma6)Mb4GNb4GN;Asn                                           CMP       484   260  57
                a6SiaT  Ab4GNb2Ma3(GNb2Ma6)Mb4GNb4GN;Asn                                           CMP-NeuAc   NNa6Ab4GNb2Ma3(GNb2Ma6)Mb4GNb4GN;Asn                                           CMP        25   180   0
                b3GalT  Ab4GNb2Ma3(GNb2Ma6)Mb4GNb4GN;Asn                                           UDP-Gal     Ab4GNb2Ma3(Ab3GNb2Ma6)Mb4GNb4GN;Asn                                            UDP        25   110 250
                FucTLe  Ab4GNb2Ma3(GNb2Ma6)Mb4GNb4GN;Asn                                           GDP-Fuc     Fa3(Ab4)GNb2Ma3(GNb2Ma6)Mb4GNb4GN;Asn                                          GDP        25  1600   5
                FucTH   Ab4GNb2Ma3(GNb2Ma6)Mb4GNb4GN;Asn                                           GDP-Fuc     Fa2Ab4GNb2Ma3(GNb2Ma6)Mb4GNb4GN;Asn                                            GDP        28  5700 108
                a3FucT  Ab4GNb2Ma3(GNb2Ma6)Mb4GNb4GN;Asn                                           GDP-Fuc     Fa3(Ab4)GNb2Ma3(GNb2Ma6)Mb4GNb4GN;Asn                                          GDP        25  1400   9
                GnTIV   GNb2Ma3(Ab4GNb2Ma6)Mb4GNb4GN;Asn                                           UDP-GlcNAc  GNb2(GNb4)Ma3(Ab4GNb2Ma6)Mb4GNb4GN;Asn                                         UDP       187  51008300
                iGnT    GNb2Ma3(Ab4GNb2Ma6)Mb4GNb4GN;Asn                                           UDP-GlcNAc  GNb2Ma3(GNb3Ab4GNb2Ma6)Mb4GNb4GN;Asn                                           UDP        25  2800  55
                b4GalT  GNb2Ma3(Ab4GNb2Ma6)Mb4GNb4GN;Asn                                           UDP-Gal     Ab4GNb2Ma3(Ab4GNb2Ma6)Mb4GNb4GN;Asn                                            UDP      8712   150   0
                a3SiaT  GNb2Ma3(Ab4GNb2Ma6)Mb4GNb4GN;Asn                                           CMP-NeuAc   GNb2Ma3(NNa3Ab4GNb2Ma6)Mb4GNb4GN;Asn                                           CMP       484   260  57
                a6SiaT  GNb2Ma3(Ab4GNb2Ma6)Mb4GNb4GN;Asn                                           CMP-NeuAc   GNb2Ma3(NNa6Ab4GNb2Ma6)Mb4GNb4GN;Asn                                           CMP        25   180   0
                b3GalT  GNb2Ma3(Ab4GNb2Ma6)Mb4GNb4GN;Asn                                           UDP-Gal     Ab3GNb2Ma3(Ab4GNb2Ma6)Mb4GNb4GN;Asn                                            UDP        25   110 250
                FucTLe  GNb2Ma3(Ab4GNb2Ma6)Mb4GNb4GN;Asn                                           GDP-Fuc     GNb2Ma3(Fa3(Ab4)GNb2Ma6)Mb4GNb4GN;Asn                                          GDP        25  1600   5
                FucTH   GNb2Ma3(Ab4GNb2Ma6)Mb4GNb4GN;Asn                                           GDP-Fuc     GNb2Ma3(Fa2Ab4GNb2Ma6)Mb4GNb4GN;Asn                                            GDP        28  5700 108
                a3FucT  GNb2Ma3(Ab4GNb2Ma6)Mb4GNb4GN;Asn                                           GDP-Fuc     GNb2Ma3(Fa3(Ab4)GNb2Ma6)Mb4GNb4GN;Asn                                          GDP        25  1400   9
                GnTV    Ab3GNb2Ma3(GNb2Ma6)Mb4GNb4GN;Asn                                           UDP-GlcNAc  Ab3GNb2Ma3(GNb2(GNb6)Ma6)Mb4GNb4GN;Asn                                         UDP      1410   1303500
                b4GalT  Ab3GNb2Ma3(GNb2Ma6)Mb4GNb4GN;Asn                                           UDP-Gal     Ab3GNb2Ma3(Ab4GNb2Ma6)Mb4GNb4GN;Asn                                            UDP      8712   810   0
                b3GalT  Ab3GNb2Ma3(GNb2Ma6)Mb4GNb4GN;Asn                                           UDP-Gal     Ab3GNb2Ma3(Ab3GNb2Ma6)Mb4GNb4GN;Asn                                            UDP        25   110 250
                FucTLe  Ab3GNb2Ma3(GNb2Ma6)Mb4GNb4GN;Asn                                           GDP-Fuc     Ab3(Fa4)GNb2Ma3(GNb2Ma6)Mb4GNb4GN;Asn                                          GDP       481  190010.5
                FucTH   Ab3GNb2Ma3(GNb2Ma6)Mb4GNb4GN;Asn                                           GDP-Fuc     Fa2Ab3GNb2Ma3(GNb2Ma6)Mb4GNb4GN;Asn                                            GDP        28  1500 108
                GnTIV   GNb2Ma3(Ab3GNb2Ma6)Mb4GNb4GN;Asn                                           UDP-GlcNAc  GNb2(GNb4)Ma3(Ab3GNb2Ma6)Mb4GNb4GN;Asn                                         UDP       187  34008300
                b4GalT  GNb2Ma3(Ab3GNb2Ma6)Mb4GNb4GN;Asn                                           UDP-Gal     Ab4GNb2Ma3(Ab3GNb2Ma6)Mb4GNb4GN;Asn                                            UDP      8712   150   0
                b3GalT  GNb2Ma3(Ab3GNb2Ma6)Mb4GNb4GN;Asn                                           UDP-Gal     Ab3GNb2Ma3(Ab3GNb2Ma6)Mb4GNb4GN;Asn                                            UDP        25   110 250
                FucTLe  GNb2Ma3(Ab3GNb2Ma6)Mb4GNb4GN;Asn                                           GDP-Fuc     GNb2Ma3(Ab3(Fa4)GNb2Ma6)Mb4GNb4GN;Asn                                          GDP       481  190010.5
                FucTH   GNb2Ma3(Ab3GNb2Ma6)Mb4GNb4GN;Asn                                           GDP-Fuc     GNb2Ma3(Fa2Ab3GNb2Ma6)Mb4GNb4GN;Asn                                            GDP        28  1500 108
                a3SiaT  Ab4GNb2Ma3(GNb4)(Ma6)Mb4GNb4GN;Asn                                         CMP-NeuAc   NNa3Ab4GNb2Ma3(GNb4)(Ma6)Mb4GNb4GN;Asn                                         CMP       484   260  57
                a6SiaT  Ab4GNb2Ma3(GNb4)(Ma6)Mb4GNb4GN;Asn                                         CMP-NeuAc   NNa6Ab4GNb2Ma3(GNb4)(Ma6)Mb4GNb4GN;Asn                                         CMP        25   180   0
                FucTLe  Ab4GNb2Ma3(GNb4)(Ma6)Mb4GNb4GN;Asn                                         GDP-Fuc     Fa3(Ab4)GNb2Ma3(GNb4)(Ma6)Mb4GNb4GN;Asn                                        GDP        25  1600   5
                FucTH   Ab4GNb2Ma3(GNb4)(Ma6)Mb4GNb4GN;Asn                                         GDP-Fuc     Fa2Ab4GNb2Ma3(GNb4)(Ma6)Mb4GNb4GN;Asn                                          GDP        28  5700 108
                a3FucT  Ab4GNb2Ma3(GNb4)(Ma6)Mb4GNb4GN;Asn                                         GDP-Fuc     Fa3(Ab4)GNb2Ma3(GNb4)(Ma6)Mb4GNb4GN;Asn                                        GDP        25  1400   9
                FucTLe  Ab3GNb2Ma3(GNb4)(Ma6)Mb4GNb4GN;Asn                                         GDP-Fuc     Ab3(Fa4)GNb2Ma3(GNb4)(Ma6)Mb4GNb4GN;Asn                                        GDP       481  190010.5
                b4GalT  GNb2(GNb4)Ma3(GNb4)(Ma6)Mb4GNb4GN;Asn                                      UDP-Gal     Ab4GNb2(GNb4)Ma3(GNb4)(Ma6)Mb4GNb4GN;Asn                                       UDP      8712  4000   0
                b4GalT  GNb2(GNb4)Ma3(GNb4)(Ma6)Mb4GNb4GN;Asn                                      UDP-Gal     GNb2(Ab4GNb4)Ma3(GNb4)(Ma6)Mb4GNb4GN;Asn                                       UDP      8712  2667   0
                b4GalT  Ab4GNb2(GNb4)Ma3(Ma6)Mb4GNb4GN;Asn                                         UDP-Gal     Ab4GNb2(Ab4GNb4)Ma3(Ma6)Mb4GNb4GN;Asn                                          UDP      8712  2667   0
                a3SiaT  Ab4GNb2(GNb4)Ma3(Ma6)Mb4GNb4GN;Asn                                         CMP-NeuAc   NNa3Ab4GNb2(GNb4)Ma3(Ma6)Mb4GNb4GN;Asn                                         CMP       484   260  57
                a6SiaT  Ab4GNb2(GNb4)Ma3(Ma6)Mb4GNb4GN;Asn                                         CMP-NeuAc   NNa6Ab4GNb2(GNb4)Ma3(Ma6)Mb4GNb4GN;Asn                                         CMP        25   180   0
                b3GalT  Ab4GNb2(GNb4)Ma3(Ma6)Mb4GNb4GN;Asn                                         UDP-Gal     Ab4GNb2(Ab3GNb4)Ma3(Ma6)Mb4GNb4GN;Asn                                          UDP        25   110 250
                FucTLe  Ab4GNb2(GNb4)Ma3(Ma6)Mb4GNb4GN;Asn                                         GDP-Fuc     Fa3(Ab4)GNb2(GNb4)Ma3(Ma6)Mb4GNb4GN;Asn                                        GDP        25  1600   5
                FucTH   Ab4GNb2(GNb4)Ma3(Ma6)Mb4GNb4GN;Asn                                         GDP-Fuc     Fa2Ab4GNb2(GNb4)Ma3(Ma6)Mb4GNb4GN;Asn                                          GDP        28  5700 108
                a3FucT  Ab4GNb2(GNb4)Ma3(Ma6)Mb4GNb4GN;Asn                                         GDP-Fuc     Fa3(Ab4)GNb2(GNb4)Ma3(Ma6)Mb4GNb4GN;Asn                                        GDP        25  1400   9
                GnTII   GNb2(Ab4GNb4)Ma3(Ma6)Mb4GNb4GN;Asn                                         UDP-GlcNAc  GNb2(Ab4GNb4)Ma3(GNb2Ma6)Mb4GNb4GN;Asn                                         UDP      1320   190 960
                b4GalT  GNb2(Ab4GNb4)Ma3(Ma6)Mb4GNb4GN;Asn                                         UDP-Gal     Ab4GNb2(Ab4GNb4)Ma3(Ma6)Mb4GNb4GN;Asn                                          UDP      8712  4000   0
                a3SiaT  GNb2(Ab4GNb4)Ma3(Ma6)Mb4GNb4GN;Asn                                         CMP-NeuAc   GNb2(NNa3Ab4GNb4)Ma3(Ma6)Mb4GNb4GN;Asn                                         CMP       484   260  57
                a6SiaT  GNb2(Ab4GNb4)Ma3(Ma6)Mb4GNb4GN;Asn                                         CMP-NeuAc   GNb2(NNa6Ab4GNb4)Ma3(Ma6)Mb4GNb4GN;Asn                                         CMP        25   180   0
                b3GalT  GNb2(Ab4GNb4)Ma3(Ma6)Mb4GNb4GN;Asn                                         UDP-Gal     Ab3GNb2(Ab4GNb4)Ma3(Ma6)Mb4GNb4GN;Asn                                          UDP        25   110 250
                FucTLe  GNb2(Ab4GNb4)Ma3(Ma6)Mb4GNb4GN;Asn                                         GDP-Fuc     GNb2(Fa3(Ab4)GNb4)Ma3(Ma6)Mb4GNb4GN;Asn                                        GDP        25  1600   5
                FucTH   GNb2(Ab4GNb4)Ma3(Ma6)Mb4GNb4GN;Asn                                         GDP-Fuc     GNb2(Fa2Ab4GNb4)Ma3(Ma6)Mb4GNb4GN;Asn                                          GDP        28  5700 108
                a3FucT  GNb2(Ab4GNb4)Ma3(Ma6)Mb4GNb4GN;Asn                                         GDP-Fuc     GNb2(Fa3(Ab4)GNb4)Ma3(Ma6)Mb4GNb4GN;Asn                                        GDP        25  1400   9
                b4GalT  Ab3GNb2(GNb4)Ma3(Ma6)Mb4GNb4GN;Asn                                         UDP-Gal     Ab3GNb2(Ab4GNb4)Ma3(Ma6)Mb4GNb4GN;Asn                                          UDP      8712  2667   0
                b3GalT  Ab3GNb2(GNb4)Ma3(Ma6)Mb4GNb4GN;Asn                                         UDP-Gal     Ab3GNb2(Ab3GNb4)Ma3(Ma6)Mb4GNb4GN;Asn                                          UDP        25   110 250
                GnTII   GNb2(Ab3GNb4)Ma3(Ma6)Mb4GNb4GN;Asn                                         UDP-GlcNAc  GNb2(Ab3GNb4)Ma3(GNb2Ma6)Mb4GNb4GN;Asn                                         UDP      1320   190 960
                b4GalT  GNb2(Ab3GNb4)Ma3(Ma6)Mb4GNb4GN;Asn                                         UDP-Gal     Ab4GNb2(Ab3GNb4)Ma3(Ma6)Mb4GNb4GN;Asn                                          UDP      8712  4000   0
                b3GalT  GNb2(Ab3GNb4)Ma3(Ma6)Mb4GNb4GN;Asn                                         UDP-Gal     Ab3GNb2(Ab3GNb4)Ma3(Ma6)Mb4GNb4GN;Asn                                          UDP        25   110 250
                FucTLe  GNb2(Ab3GNb4)Ma3(Ma6)Mb4GNb4GN;Asn                                         GDP-Fuc     GNb2(Ab3(Fa4)GNb4)Ma3(Ma6)Mb4GNb4GN;Asn                                        GDP       481  190010.5
                FucTH   GNb2(Ab3GNb4)Ma3(Ma6)Mb4GNb4GN;Asn                                         GDP-Fuc     GNb2(Fa2Ab3GNb4)Ma3(Ma6)Mb4GNb4GN;Asn                                          GDP        28  1500 108
                FucTLe  NNa3Ab4GNb2Ma3(Ma6)Mb4GNb4GN;Asn                                           GDP-Fuc     Fa3(NNa3Ab4)GNb2Ma3(Ma6)Mb4GNb4GN;Asn                                          GDP        25   100   0
                a3FucT  NNa3Ab4GNb2Ma3(Ma6)Mb4GNb4GN;Asn                                           GDP-Fuc     Fa3(NNa3Ab4)GNb2Ma3(Ma6)Mb4GNb4GN;Asn                                          GDP        25  1400   9
                FucTLe  NNa6Ab4GNb2Ma3(Ma6)Mb4GNb4GN;Asn                                           GDP-Fuc     Fa3(NNa6Ab4)GNb2Ma3(Ma6)Mb4GNb4GN;Asn                                          GDP        25  1600   5
                a3FucT  NNa6Ab4GNb2Ma3(Ma6)Mb4GNb4GN;Asn                                           GDP-Fuc     Fa3(NNa6Ab4)GNb2Ma3(Ma6)Mb4GNb4GN;Asn                                          GDP        25  1400   9
                FucTLe  Fa2Ab4GNb2Ma3(Ma6)Mb4GNb4GN;Asn                                            GDP-Fuc     Fa3(Fa2Ab4)GNb2Ma3(Ma6)Mb4GNb4GN;Asn                                           GDP        25  1100   0
                a3FucT  Fa2Ab4GNb2Ma3(Ma6)Mb4GNb4GN;Asn                                            GDP-Fuc     Fa3(Fa2Ab4)GNb2Ma3(Ma6)Mb4GNb4GN;Asn                                           GDP       102   700   9
                GalNAcT-Fa2Ab4GNb2Ma3(Ma6)Mb4GNb4GN;Asn                                            UDP-GalNAc  Fa2(ANa3)Ab4GNb2Ma3(Ma6)Mb4GNb4GN;Asn                                          UDP       294    15  13
                GalT-B  Fa2Ab4GNb2Ma3(Ma6)Mb4GNb4GN;Asn                                            UDP-Gal     Fa2(Aa3)Ab4GNb2Ma3(Ma6)Mb4GNb4GN;Asn                                           UDP       390   281 285
                GalNAcT-Fa2Ab3GNb2Ma3(Ma6)Mb4GNb4GN;Asn                                            UDP-GalNAc  Fa2(ANa3)Ab3GNb2Ma3(Ma6)Mb4GNb4GN;Asn                                          UDP       294    15  13
                GalT-B  Fa2Ab3GNb2Ma3(Ma6)Mb4GNb4GN;Asn                                            UDP-Gal     Fa2(Aa3)Ab3GNb2Ma3(Ma6)Mb4GNb4GN;Asn                                           UDP       390   281 285
                a3SiaT  Ab4GNb2Ma3(GNb4)(Ma6Ma6)Mb4GNb4(Fa6)GN;Asn                                 CMP-NeuAc   NNa3Ab4GNb2Ma3(GNb4)(Ma6Ma6)Mb4GNb4(Fa6)GN;Asn                                 CMP       484   260  57
                a6SiaT  Ab4GNb2Ma3(GNb4)(Ma6Ma6)Mb4GNb4(Fa6)GN;Asn                                 CMP-NeuAc   NNa6Ab4GNb2Ma3(GNb4)(Ma6Ma6)Mb4GNb4(Fa6)GN;Asn                                 CMP        25   180   0
                FucTLe  Ab4GNb2Ma3(GNb4)(Ma6Ma6)Mb4GNb4(Fa6)GN;Asn                                 GDP-Fuc     Fa3(Ab4)GNb2Ma3(GNb4)(Ma6Ma6)Mb4GNb4(Fa6)GN;Asn                                GDP        25  1600   5
                a3FucT  Ab4GNb2Ma3(GNb4)(Ma6Ma6)Mb4GNb4(Fa6)GN;Asn                                 GDP-Fuc     Fa3(Ab4)GNb2Ma3(GNb4)(Ma6Ma6)Mb4GNb4(Fa6)GN;Asn                                GDP        25  1400   9
                FucTLe  Ab3GNb2Ma3(GNb4)(Ma6Ma6)Mb4GNb4(Fa6)GN;Asn                                 GDP-Fuc     Ab3(Fa4)GNb2Ma3(GNb4)(Ma6Ma6)Mb4GNb4(Fa6)GN;Asn                                GDP       481  190010.5
                b4GalT  GNb2(GNb4)Ma3(GNb4)(Ma6Ma6)Mb4GNb4(Fa6)GN;Asn                              UDP-Gal     GNb2(Ab4GNb4)Ma3(GNb4)(Ma6Ma6)Mb4GNb4(Fa6)GN;Asn                               UDP      8712  2667   0
                b4GalT  Ab4GNb2(GNb4)Ma3(Ma6Ma6)Mb4GNb4(Fa6)GN;Asn                                 UDP-Gal     Ab4GNb2(Ab4GNb4)Ma3(Ma6Ma6)Mb4GNb4(Fa6)GN;Asn                                  UDP      8712  2667   0
                a3SiaT  Ab4GNb2(GNb4)Ma3(Ma6Ma6)Mb4GNb4(Fa6)GN;Asn                                 CMP-NeuAc   NNa3Ab4GNb2(GNb4)Ma3(Ma6Ma6)Mb4GNb4(Fa6)GN;Asn                                 CMP       484   260  57
                b3GalT  Ab4GNb2(GNb4)Ma3(Ma6Ma6)Mb4GNb4(Fa6)GN;Asn                                 UDP-Gal     Ab4GNb2(Ab3GNb4)Ma3(Ma6Ma6)Mb4GNb4(Fa6)GN;Asn                                  UDP        25   110 250
                ManII   GNb2(Ab4GNb4)Ma3(Ma6Ma6)Mb4GNb4(Fa6)GN;Asn                                 water       GNb2(Ab4GNb4)Ma3(Ma6)Mb4GNb4(Fa6)GN;Asn                                        mannose  1924   100   0
                b4GalT  GNb2(Ab4GNb4)Ma3(Ma6Ma6)Mb4GNb4(Fa6)GN;Asn                                 UDP-Gal     Ab4GNb2(Ab4GNb4)Ma3(Ma6Ma6)Mb4GNb4(Fa6)GN;Asn                                  UDP      8712  4000   0
                a3SiaT  GNb2(Ab4GNb4)Ma3(Ma6Ma6)Mb4GNb4(Fa6)GN;Asn                                 CMP-NeuAc   GNb2(NNa3Ab4GNb4)Ma3(Ma6Ma6)Mb4GNb4(Fa6)GN;Asn                                 CMP       484   260  57
                a6SiaT  GNb2(Ab4GNb4)Ma3(Ma6Ma6)Mb4GNb4(Fa6)GN;Asn                                 CMP-NeuAc   GNb2(NNa6Ab4GNb4)Ma3(Ma6Ma6)Mb4GNb4(Fa6)GN;Asn                                 CMP        25   180   0
                b3GalT  GNb2(Ab4GNb4)Ma3(Ma6Ma6)Mb4GNb4(Fa6)GN;Asn                                 UDP-Gal     Ab3GNb2(Ab4GNb4)Ma3(Ma6Ma6)Mb4GNb4(Fa6)GN;Asn                                  UDP        25   110 250
                FucTLe  GNb2(Ab4GNb4)Ma3(Ma6Ma6)Mb4GNb4(Fa6)GN;Asn                                 GDP-Fuc     GNb2(Fa3(Ab4)GNb4)Ma3(Ma6Ma6)Mb4GNb4(Fa6)GN;Asn                                GDP        25  1600   5
                FucTH   GNb2(Ab4GNb4)Ma3(Ma6Ma6)Mb4GNb4(Fa6)GN;Asn                                 GDP-Fuc     GNb2(Fa2Ab4GNb4)Ma3(Ma6Ma6)Mb4GNb4(Fa6)GN;Asn                                  GDP        28  5700 108
                a3FucT  GNb2(Ab4GNb4)Ma3(Ma6Ma6)Mb4GNb4(Fa6)GN;Asn                                 GDP-Fuc     GNb2(Fa3(Ab4)GNb4)Ma3(Ma6Ma6)Mb4GNb4(Fa6)GN;Asn                                GDP        25  1400   9
                b4GalT  Ab3GNb2(GNb4)Ma3(Ma6Ma6)Mb4GNb4(Fa6)GN;Asn                                 UDP-Gal     Ab3GNb2(Ab4GNb4)Ma3(Ma6Ma6)Mb4GNb4(Fa6)GN;Asn                                  UDP      8712  2667   0
                ManII   GNb2(Ab3GNb4)Ma3(Ma6Ma6)Mb4GNb4(Fa6)GN;Asn                                 water       GNb2(Ab3GNb4)Ma3(Ma6)Mb4GNb4(Fa6)GN;Asn                                        mannose  1924   100   0
                b4GalT  GNb2(Ab3GNb4)Ma3(Ma6Ma6)Mb4GNb4(Fa6)GN;Asn                                 UDP-Gal     Ab4GNb2(Ab3GNb4)Ma3(Ma6Ma6)Mb4GNb4(Fa6)GN;Asn                                  UDP      8712  4000   0
                FucTLe  NNa3Ab4GNb2Ma3(Ma6Ma6)Mb4GNb4(Fa6)GN;Asn                                   GDP-Fuc     Fa3(NNa3Ab4)GNb2Ma3(Ma6Ma6)Mb4GNb4(Fa6)GN;Asn                                  GDP        25   100   0
                a3FucT  NNa3Ab4GNb2Ma3(Ma6Ma6)Mb4GNb4(Fa6)GN;Asn                                   GDP-Fuc     Fa3(NNa3Ab4)GNb2Ma3(Ma6Ma6)Mb4GNb4(Fa6)GN;Asn                                  GDP        25  1400   9
                FucTLe  NNa6Ab4GNb2Ma3(Ma6Ma6)Mb4GNb4(Fa6)GN;Asn                                   GDP-Fuc     Fa3(NNa6Ab4)GNb2Ma3(Ma6Ma6)Mb4GNb4(Fa6)GN;Asn                                  GDP        25  1600   5
                a3FucT  NNa6Ab4GNb2Ma3(Ma6Ma6)Mb4GNb4(Fa6)GN;Asn                                   GDP-Fuc     Fa3(NNa6Ab4)GNb2Ma3(Ma6Ma6)Mb4GNb4(Fa6)GN;Asn                                  GDP        25  1400   9
                FucTLe  Fa2Ab4GNb2Ma3(Ma6Ma6)Mb4GNb4(Fa6)GN;Asn                                    GDP-Fuc     Fa3(Fa2Ab4)GNb2Ma3(Ma6Ma6)Mb4GNb4(Fa6)GN;Asn                                   GDP        25  1100   0
                a3FucT  Fa2Ab4GNb2Ma3(Ma6Ma6)Mb4GNb4(Fa6)GN;Asn                                    GDP-Fuc     Fa3(Fa2Ab4)GNb2Ma3(Ma6Ma6)Mb4GNb4(Fa6)GN;Asn                                   GDP       102   700   9
                GalNAcT-Fa2Ab4GNb2Ma3(Ma6Ma6)Mb4GNb4(Fa6)GN;Asn                                    UDP-GalNAc  Fa2(ANa3)Ab4GNb2Ma3(Ma6Ma6)Mb4GNb4(Fa6)GN;Asn                                  UDP       294    15  13
                GalT-B  Fa2Ab4GNb2Ma3(Ma6Ma6)Mb4GNb4(Fa6)GN;Asn                                    UDP-Gal     Fa2(Aa3)Ab4GNb2Ma3(Ma6Ma6)Mb4GNb4(Fa6)GN;Asn                                   UDP       390   281 285
                GalNAcT-Fa2Ab3GNb2Ma3(Ma6Ma6)Mb4GNb4(Fa6)GN;Asn                                    UDP-GalNAc  Fa2(ANa3)Ab3GNb2Ma3(Ma6Ma6)Mb4GNb4(Fa6)GN;Asn                                  UDP       294    15  13
                GalT-B  Fa2Ab3GNb2Ma3(Ma6Ma6)Mb4GNb4(Fa6)GN;Asn                                    UDP-Gal     Fa2(Aa3)Ab3GNb2Ma3(Ma6Ma6)Mb4GNb4(Fa6)GN;Asn                                   UDP       390   281 285
                FucTLe  NNa3Ab4GNb2Ma3(GNb4)(Ma6Ma6)Mb4GNb4GN;Asn                                  GDP-Fuc     Fa3(NNa3Ab4)GNb2Ma3(GNb4)(Ma6Ma6)Mb4GNb4GN;Asn                                 GDP        25   100   0
                a3FucT  NNa3Ab4GNb2Ma3(GNb4)(Ma6Ma6)Mb4GNb4GN;Asn                                  GDP-Fuc     Fa3(NNa3Ab4)GNb2Ma3(GNb4)(Ma6Ma6)Mb4GNb4GN;Asn                                 GDP        25  1400   9
                FucTLe  NNa6Ab4GNb2Ma3(GNb4)(Ma6Ma6)Mb4GNb4GN;Asn                                  GDP-Fuc     Fa3(NNa6Ab4)GNb2Ma3(GNb4)(Ma6Ma6)Mb4GNb4GN;Asn                                 GDP        25  1600   5
                a3FucT  NNa6Ab4GNb2Ma3(GNb4)(Ma6Ma6)Mb4GNb4GN;Asn                                  GDP-Fuc     Fa3(NNa6Ab4)GNb2Ma3(GNb4)(Ma6Ma6)Mb4GNb4GN;Asn                                 GDP        25  1400   9
                GalNAcT-Fa2Ab4GNb2Ma3(GNb4)(Ma6Ma6)Mb4GNb4GN;Asn                                   UDP-GalNAc  Fa2(ANa3)Ab4GNb2Ma3(GNb4)(Ma6Ma6)Mb4GNb4GN;Asn                                 UDP       294    15  13
                GalT-B  Fa2Ab4GNb2Ma3(GNb4)(Ma6Ma6)Mb4GNb4GN;Asn                                   UDP-Gal     Fa2(Aa3)Ab4GNb2Ma3(GNb4)(Ma6Ma6)Mb4GNb4GN;Asn                                  UDP       390   281 285
                GalNAcT-Fa2Ab3GNb2Ma3(GNb4)(Ma6Ma6)Mb4GNb4GN;Asn                                   UDP-GalNAc  Fa2(ANa3)Ab3GNb2Ma3(GNb4)(Ma6Ma6)Mb4GNb4GN;Asn                                 UDP       294    15  13
                b4GalT  Ab4GNb2(GNb4)Ma3(GNb4)(Ma6Ma6)Mb4GNb4GN;Asn                                UDP-Gal     Ab4GNb2(Ab4GNb4)Ma3(GNb4)(Ma6Ma6)Mb4GNb4GN;Asn                                 UDP      8712  2667   0
                b4GalT  GNb2(Ab4GNb4)Ma3(GNb4)(Ma6Ma6)Mb4GNb4GN;Asn                                UDP-Gal     Ab4GNb2(Ab4GNb4)Ma3(GNb4)(Ma6Ma6)Mb4GNb4GN;Asn                                 UDP      8712  4000   0
                a3SiaT  GNb2(Ab4GNb4)Ma3(GNb4)(Ma6Ma6)Mb4GNb4GN;Asn                                CMP-NeuAc   GNb2(NNa3Ab4GNb4)Ma3(GNb4)(Ma6Ma6)Mb4GNb4GN;Asn                                CMP       484   260  57
                a3SiaT  Ab4GNb2(Ab4GNb4)Ma3(Ma6Ma6)Mb4GNb4GN;Asn                                   CMP-NeuAc   NNa3Ab4GNb2(Ab4GNb4)Ma3(Ma6Ma6)Mb4GNb4GN;Asn                                   CMP       484   260  57
                a3SiaT  Ab4GNb2(Ab4GNb4)Ma3(Ma6Ma6)Mb4GNb4GN;Asn                                   CMP-NeuAc   Ab4GNb2(NNa3Ab4GNb4)Ma3(Ma6Ma6)Mb4GNb4GN;Asn                                   CMP       484   260  57
                a6SiaT  Ab4GNb2(Ab4GNb4)Ma3(Ma6Ma6)Mb4GNb4GN;Asn                                   CMP-NeuAc   NNa6Ab4GNb2(Ab4GNb4)Ma3(Ma6Ma6)Mb4GNb4GN;Asn                                   CMP        25   180   0
                a6SiaT  Ab4GNb2(Ab4GNb4)Ma3(Ma6Ma6)Mb4GNb4GN;Asn                                   CMP-NeuAc   Ab4GNb2(NNa6Ab4GNb4)Ma3(Ma6Ma6)Mb4GNb4GN;Asn                                   CMP        25   180   0
                FucTLe  Ab4GNb2(Ab4GNb4)Ma3(Ma6Ma6)Mb4GNb4GN;Asn                                   GDP-Fuc     Fa3(Ab4)GNb2(Ab4GNb4)Ma3(Ma6Ma6)Mb4GNb4GN;Asn                                  GDP        25  1600   5
                FucTLe  Ab4GNb2(Ab4GNb4)Ma3(Ma6Ma6)Mb4GNb4GN;Asn                                   GDP-Fuc     Ab4GNb2(Fa3(Ab4)GNb4)Ma3(Ma6Ma6)Mb4GNb4GN;Asn                                  GDP        25  1600   5
                FucTH   Ab4GNb2(Ab4GNb4)Ma3(Ma6Ma6)Mb4GNb4GN;Asn                                   GDP-Fuc     Fa2Ab4GNb2(Ab4GNb4)Ma3(Ma6Ma6)Mb4GNb4GN;Asn                                    GDP        28  5700 108
                FucTH   Ab4GNb2(Ab4GNb4)Ma3(Ma6Ma6)Mb4GNb4GN;Asn                                   GDP-Fuc     Ab4GNb2(Fa2Ab4GNb4)Ma3(Ma6Ma6)Mb4GNb4GN;Asn                                    GDP        28  5700 108
                a3FucT  Ab4GNb2(Ab4GNb4)Ma3(Ma6Ma6)Mb4GNb4GN;Asn                                   GDP-Fuc     Fa3(Ab4)GNb2(Ab4GNb4)Ma3(Ma6Ma6)Mb4GNb4GN;Asn                                  GDP        25  1400   9
                a3FucT  Ab4GNb2(Ab4GNb4)Ma3(Ma6Ma6)Mb4GNb4GN;Asn                                   GDP-Fuc     Ab4GNb2(Fa3(Ab4)GNb4)Ma3(Ma6Ma6)Mb4GNb4GN;Asn                                  GDP        25  1400   9
                b4GalT  NNa3Ab4GNb2(GNb4)Ma3(Ma6Ma6)Mb4GNb4GN;Asn                                  UDP-Gal     NNa3Ab4GNb2(Ab4GNb4)Ma3(Ma6Ma6)Mb4GNb4GN;Asn                                   UDP      8712  2667   0
                b3GalT  NNa3Ab4GNb2(GNb4)Ma3(Ma6Ma6)Mb4GNb4GN;Asn                                  UDP-Gal     NNa3Ab4GNb2(Ab3GNb4)Ma3(Ma6Ma6)Mb4GNb4GN;Asn                                   UDP        25   110 250
                FucTLe  NNa3Ab4GNb2(GNb4)Ma3(Ma6Ma6)Mb4GNb4GN;Asn                                  GDP-Fuc     Fa3(NNa3Ab4)GNb2(GNb4)Ma3(Ma6Ma6)Mb4GNb4GN;Asn                                 GDP        25   100   0
                a3FucT  NNa3Ab4GNb2(GNb4)Ma3(Ma6Ma6)Mb4GNb4GN;Asn                                  GDP-Fuc     Fa3(NNa3Ab4)GNb2(GNb4)Ma3(Ma6Ma6)Mb4GNb4GN;Asn                                 GDP        25  1400   9
                b4GalT  NNa6Ab4GNb2(GNb4)Ma3(Ma6Ma6)Mb4GNb4GN;Asn                                  UDP-Gal     NNa6Ab4GNb2(Ab4GNb4)Ma3(Ma6Ma6)Mb4GNb4GN;Asn                                   UDP      8712  2667   0
                a3SiaT  Ab4GNb2(Ab3GNb4)Ma3(Ma6Ma6)Mb4GNb4GN;Asn                                   CMP-NeuAc   NNa3Ab4GNb2(Ab3GNb4)Ma3(Ma6Ma6)Mb4GNb4GN;Asn                                   CMP       484   260  57
                b4GalT  Fa3(Ab4)GNb2(GNb4)Ma3(Ma6Ma6)Mb4GNb4GN;Asn                                 UDP-Gal     Fa3(Ab4)GNb2(Ab4GNb4)Ma3(Ma6Ma6)Mb4GNb4GN;Asn                                  UDP      8712  2667   0
                b4GalT  Fa2Ab4GNb2(GNb4)Ma3(Ma6Ma6)Mb4GNb4GN;Asn                                   UDP-Gal     Fa2Ab4GNb2(Ab4GNb4)Ma3(Ma6Ma6)Mb4GNb4GN;Asn                                    UDP      8712  2667   0
                GalNAcT-Fa2Ab4GNb2(GNb4)Ma3(Ma6Ma6)Mb4GNb4GN;Asn                                   UDP-GalNAc  Fa2(ANa3)Ab4GNb2(GNb4)Ma3(Ma6Ma6)Mb4GNb4GN;Asn                                 UDP       294    15  13
                ManII   GNb2(NNa3Ab4GNb4)Ma3(Ma6Ma6)Mb4GNb4GN;Asn                                  water       GNb2(NNa3Ab4GNb4)Ma3(Ma6)Mb4GNb4GN;Asn                                         mannose  1924   100   0
                b4GalT  GNb2(NNa3Ab4GNb4)Ma3(Ma6Ma6)Mb4GNb4GN;Asn                                  UDP-Gal     Ab4GNb2(NNa3Ab4GNb4)Ma3(Ma6Ma6)Mb4GNb4GN;Asn                                   UDP      8712  4000   0
                b3GalT  GNb2(NNa3Ab4GNb4)Ma3(Ma6Ma6)Mb4GNb4GN;Asn                                  UDP-Gal     Ab3GNb2(NNa3Ab4GNb4)Ma3(Ma6Ma6)Mb4GNb4GN;Asn                                   UDP        25   110 250
                FucTLe  GNb2(NNa3Ab4GNb4)Ma3(Ma6Ma6)Mb4GNb4GN;Asn                                  GDP-Fuc     GNb2(Fa3(NNa3Ab4)GNb4)Ma3(Ma6Ma6)Mb4GNb4GN;Asn                                 GDP        25   100   0
                a3FucT  GNb2(NNa3Ab4GNb4)Ma3(Ma6Ma6)Mb4GNb4GN;Asn                                  GDP-Fuc     GNb2(Fa3(NNa3Ab4)GNb4)Ma3(Ma6Ma6)Mb4GNb4GN;Asn                                 GDP        25  1400   9
                ManII   GNb2(NNa6Ab4GNb4)Ma3(Ma6Ma6)Mb4GNb4GN;Asn                                  water       GNb2(NNa6Ab4GNb4)Ma3(Ma6)Mb4GNb4GN;Asn                                         mannose  1924   100   0
                b4GalT  GNb2(NNa6Ab4GNb4)Ma3(Ma6Ma6)Mb4GNb4GN;Asn                                  UDP-Gal     Ab4GNb2(NNa6Ab4GNb4)Ma3(Ma6Ma6)Mb4GNb4GN;Asn                                   UDP      8712  4000   0
                a3SiaT  Ab3GNb2(Ab4GNb4)Ma3(Ma6Ma6)Mb4GNb4GN;Asn                                   CMP-NeuAc   Ab3GNb2(NNa3Ab4GNb4)Ma3(Ma6Ma6)Mb4GNb4GN;Asn                                   CMP       484   260  57
                ManII   GNb2(Fa3(Ab4)GNb4)Ma3(Ma6Ma6)Mb4GNb4GN;Asn                                 water       GNb2(Fa3(Ab4)GNb4)Ma3(Ma6)Mb4GNb4GN;Asn                                        mannose  1924   100   0
                b4GalT  GNb2(Fa3(Ab4)GNb4)Ma3(Ma6Ma6)Mb4GNb4GN;Asn                                 UDP-Gal     Ab4GNb2(Fa3(Ab4)GNb4)Ma3(Ma6Ma6)Mb4GNb4GN;Asn                                  UDP      8712  4000   0
                ManII   GNb2(Fa2Ab4GNb4)Ma3(Ma6Ma6)Mb4GNb4GN;Asn                                   water       GNb2(Fa2Ab4GNb4)Ma3(Ma6)Mb4GNb4GN;Asn                                          mannose  1924   100   0
                b4GalT  GNb2(Fa2Ab4GNb4)Ma3(Ma6Ma6)Mb4GNb4GN;Asn                                   UDP-Gal     Ab4GNb2(Fa2Ab4GNb4)Ma3(Ma6Ma6)Mb4GNb4GN;Asn                                    UDP      8712  4000   0
                GalNAcT-GNb2(Fa2Ab4GNb4)Ma3(Ma6Ma6)Mb4GNb4GN;Asn                                   UDP-GalNAc  GNb2(Fa2(ANa3)Ab4GNb4)Ma3(Ma6Ma6)Mb4GNb4GN;Asn                                 UDP       294    15  13
                GalT-B  GNb2(Fa2Ab4GNb4)Ma3(Ma6Ma6)Mb4GNb4GN;Asn                                   UDP-Gal     GNb2(Fa2(Aa3)Ab4GNb4)Ma3(Ma6Ma6)Mb4GNb4GN;Asn                                  UDP       390   281 285
                ManII   GNb2(Ab3(Fa4)GNb4)Ma3(Ma6Ma6)Mb4GNb4GN;Asn                                 water       GNb2(Ab3(Fa4)GNb4)Ma3(Ma6)Mb4GNb4GN;Asn                                        mannose  1924   100   0
                GalNAcT-Fa3(Fa2Ab4)GNb2Ma3(Ma6Ma6)Mb4GNb4GN;Asn                                    UDP-GalNAc  Fa3(Fa2(ANa3)Ab4)GNb2Ma3(Ma6Ma6)Mb4GNb4GN;Asn                                  UDP       294    15  13
                GalT-B  Fa3(Fa2Ab4)GNb2Ma3(Ma6Ma6)Mb4GNb4GN;Asn                                    UDP-Gal     Fa3(Fa2(Aa3)Ab4)GNb2Ma3(Ma6Ma6)Mb4GNb4GN;Asn                                   UDP       390   281 285
                FucTLe  Fa2(ANa3)Ab4GNb2Ma3(Ma6Ma6)Mb4GNb4GN;Asn                                   GDP-Fuc     Fa3(Fa2(ANa3)Ab4)GNb2Ma3(Ma6Ma6)Mb4GNb4GN;Asn                                  GDP        25  1600   5
                a3FucT  Fa2(ANa3)Ab4GNb2Ma3(Ma6Ma6)Mb4GNb4GN;Asn                                   GDP-Fuc     Fa3(Fa2(ANa3)Ab4)GNb2Ma3(Ma6Ma6)Mb4GNb4GN;Asn                                  GDP        25  1400   9
                FucTLe  Fa2(Aa3)Ab4GNb2Ma3(Ma6Ma6)Mb4GNb4GN;Asn                                    GDP-Fuc     Fa3(Fa2(Aa3)Ab4)GNb2Ma3(Ma6Ma6)Mb4GNb4GN;Asn                                   GDP        25  1600   5
                a3FucT  Fa2(Aa3)Ab4GNb2Ma3(Ma6Ma6)Mb4GNb4GN;Asn                                    GDP-Fuc     Fa3(Fa2(Aa3)Ab4)GNb2Ma3(Ma6Ma6)Mb4GNb4GN;Asn                                   GDP        25  1400   9
                FucTLe  Fa2(ANa3)Ab3GNb2Ma3(Ma6Ma6)Mb4GNb4GN;Asn                                   GDP-Fuc     Fa2(ANa3)Ab3(Fa4)GNb2Ma3(Ma6Ma6)Mb4GNb4GN;Asn                                  GDP       481  190010.5
                FucTLe  Fa2(Aa3)Ab3GNb2Ma3(Ma6Ma6)Mb4GNb4GN;Asn                                    GDP-Fuc     Fa2(Aa3)Ab3(Fa4)GNb2Ma3(Ma6Ma6)Mb4GNb4GN;Asn                                   GDP       481  190010.5
                FucTLe  NNa3Ab4GNb2Ma3(GNb4)(Ma3(Ma6)Ma6)Mb4GNb4(Fa6)GN;Asn                        GDP-Fuc     Fa3(NNa3Ab4)GNb2Ma3(GNb4)(Ma3(Ma6)Ma6)Mb4GNb4(Fa6)GN;Asn                       GDP        25   100   0
                a3FucT  NNa3Ab4GNb2Ma3(GNb4)(Ma3(Ma6)Ma6)Mb4GNb4(Fa6)GN;Asn                        GDP-Fuc     Fa3(NNa3Ab4)GNb2Ma3(GNb4)(Ma3(Ma6)Ma6)Mb4GNb4(Fa6)GN;Asn                       GDP        25  1400   9
                FucTLe  NNa6Ab4GNb2Ma3(GNb4)(Ma3(Ma6)Ma6)Mb4GNb4(Fa6)GN;Asn                        GDP-Fuc     Fa3(NNa6Ab4)GNb2Ma3(GNb4)(Ma3(Ma6)Ma6)Mb4GNb4(Fa6)GN;Asn                       GDP        25  1600   5
                a3FucT  NNa6Ab4GNb2Ma3(GNb4)(Ma3(Ma6)Ma6)Mb4GNb4(Fa6)GN;Asn                        GDP-Fuc     Fa3(NNa6Ab4)GNb2Ma3(GNb4)(Ma3(Ma6)Ma6)Mb4GNb4(Fa6)GN;Asn                       GDP        25  1400   9
                GalNAcT-Fa2Ab4GNb2Ma3(GNb4)(Ma3(Ma6)Ma6)Mb4GNb4(Fa6)GN;Asn                         UDP-GalNAc  Fa2(ANa3)Ab4GNb2Ma3(GNb4)(Ma3(Ma6)Ma6)Mb4GNb4(Fa6)GN;Asn                       UDP       294    15  13
                GalT-B  Fa2Ab4GNb2Ma3(GNb4)(Ma3(Ma6)Ma6)Mb4GNb4(Fa6)GN;Asn                         UDP-Gal     Fa2(Aa3)Ab4GNb2Ma3(GNb4)(Ma3(Ma6)Ma6)Mb4GNb4(Fa6)GN;Asn                        UDP       390   281 285
                a3SiaT  Ab4GNb2(Ab4GNb4)Ma3(Ma3(Ma6)Ma6)Mb4GNb4(Fa6)GN;Asn                         CMP-NeuAc   NNa3Ab4GNb2(Ab4GNb4)Ma3(Ma3(Ma6)Ma6)Mb4GNb4(Fa6)GN;Asn                         CMP       484   260  57
                a3SiaT  Ab4GNb2(Ab4GNb4)Ma3(Ma3(Ma6)Ma6)Mb4GNb4(Fa6)GN;Asn                         CMP-NeuAc   Ab4GNb2(NNa3Ab4GNb4)Ma3(Ma3(Ma6)Ma6)Mb4GNb4(Fa6)GN;Asn                         CMP       484   260  57
                a6SiaT  Ab4GNb2(Ab4GNb4)Ma3(Ma3(Ma6)Ma6)Mb4GNb4(Fa6)GN;Asn                         CMP-NeuAc   NNa6Ab4GNb2(Ab4GNb4)Ma3(Ma3(Ma6)Ma6)Mb4GNb4(Fa6)GN;Asn                         CMP        25   180   0
                a6SiaT  Ab4GNb2(Ab4GNb4)Ma3(Ma3(Ma6)Ma6)Mb4GNb4(Fa6)GN;Asn                         CMP-NeuAc   Ab4GNb2(NNa6Ab4GNb4)Ma3(Ma3(Ma6)Ma6)Mb4GNb4(Fa6)GN;Asn                         CMP        25   180   0
                b4GalT  NNa3Ab4GNb2(GNb4)Ma3(Ma3(Ma6)Ma6)Mb4GNb4(Fa6)GN;Asn                        UDP-Gal     NNa3Ab4GNb2(Ab4GNb4)Ma3(Ma3(Ma6)Ma6)Mb4GNb4(Fa6)GN;Asn                         UDP      8712  2667   0
                FucTLe  NNa3Ab4GNb2(GNb4)Ma3(Ma3(Ma6)Ma6)Mb4GNb4(Fa6)GN;Asn                        GDP-Fuc     Fa3(NNa3Ab4)GNb2(GNb4)Ma3(Ma3(Ma6)Ma6)Mb4GNb4(Fa6)GN;Asn                       GDP        25   100   0
                a3FucT  NNa3Ab4GNb2(GNb4)Ma3(Ma3(Ma6)Ma6)Mb4GNb4(Fa6)GN;Asn                        GDP-Fuc     Fa3(NNa3Ab4)GNb2(GNb4)Ma3(Ma3(Ma6)Ma6)Mb4GNb4(Fa6)GN;Asn                       GDP        25  1400   9
                b4GalT  NNa6Ab4GNb2(GNb4)Ma3(Ma3(Ma6)Ma6)Mb4GNb4(Fa6)GN;Asn                        UDP-Gal     NNa6Ab4GNb2(Ab4GNb4)Ma3(Ma3(Ma6)Ma6)Mb4GNb4(Fa6)GN;Asn                         UDP      8712  2667   0
                ManII   GNb2(NNa3Ab4GNb4)Ma3(Ma3(Ma6)Ma6)Mb4GNb4(Fa6)GN;Asn                        water       GNb2(NNa3Ab4GNb4)Ma3(Ma6Ma6)Mb4GNb4(Fa6)GN;Asn                                 mannose  1924   200   0
                b4GalT  GNb2(NNa3Ab4GNb4)Ma3(Ma3(Ma6)Ma6)Mb4GNb4(Fa6)GN;Asn                        UDP-Gal     Ab4GNb2(NNa3Ab4GNb4)Ma3(Ma3(Ma6)Ma6)Mb4GNb4(Fa6)GN;Asn                         UDP      8712  4000   0
                FucTLe  GNb2(NNa3Ab4GNb4)Ma3(Ma3(Ma6)Ma6)Mb4GNb4(Fa6)GN;Asn                        GDP-Fuc     GNb2(Fa3(NNa3Ab4)GNb4)Ma3(Ma3(Ma6)Ma6)Mb4GNb4(Fa6)GN;Asn                       GDP        25   100   0
                a3FucT  GNb2(NNa3Ab4GNb4)Ma3(Ma3(Ma6)Ma6)Mb4GNb4(Fa6)GN;Asn                        GDP-Fuc     GNb2(Fa3(NNa3Ab4)GNb4)Ma3(Ma3(Ma6)Ma6)Mb4GNb4(Fa6)GN;Asn                       GDP        25  1400   9
                ManII   GNb2(NNa6Ab4GNb4)Ma3(Ma3(Ma6)Ma6)Mb4GNb4(Fa6)GN;Asn                        water       GNb2(NNa6Ab4GNb4)Ma3(Ma6Ma6)Mb4GNb4(Fa6)GN;Asn                                 mannose  1924   200   0
                b4GalT  GNb2(NNa6Ab4GNb4)Ma3(Ma3(Ma6)Ma6)Mb4GNb4(Fa6)GN;Asn                        UDP-Gal     Ab4GNb2(NNa6Ab4GNb4)Ma3(Ma3(Ma6)Ma6)Mb4GNb4(Fa6)GN;Asn                         UDP      8712  4000   0
                ManII   GNb2(Fa3(Ab4)GNb4)Ma3(Ma3(Ma6)Ma6)Mb4GNb4(Fa6)GN;Asn                       water       GNb2(Fa3(Ab4)GNb4)Ma3(Ma6Ma6)Mb4GNb4(Fa6)GN;Asn                                mannose  1924   200   0
                ManII   GNb2(Fa2Ab4GNb4)Ma3(Ma3(Ma6)Ma6)Mb4GNb4(Fa6)GN;Asn                         water       GNb2(Fa2Ab4GNb4)Ma3(Ma6Ma6)Mb4GNb4(Fa6)GN;Asn                                  mannose  1924   200   0
                GalNAcT-GNb2(Fa2Ab4GNb4)Ma3(Ma3(Ma6)Ma6)Mb4GNb4(Fa6)GN;Asn                         UDP-GalNAc  GNb2(Fa2(ANa3)Ab4GNb4)Ma3(Ma3(Ma6)Ma6)Mb4GNb4(Fa6)GN;Asn                       UDP       294    15  13
                GalNAcT-Fa3(Fa2Ab4)GNb2Ma3(Ma3(Ma6)Ma6)Mb4GNb4(Fa6)GN;Asn                          UDP-GalNAc  Fa3(Fa2(ANa3)Ab4)GNb2Ma3(Ma3(Ma6)Ma6)Mb4GNb4(Fa6)GN;Asn                        UDP       294    15  13
                GalT-B  Fa3(Fa2Ab4)GNb2Ma3(Ma3(Ma6)Ma6)Mb4GNb4(Fa6)GN;Asn                          UDP-Gal     Fa3(Fa2(Aa3)Ab4)GNb2Ma3(Ma3(Ma6)Ma6)Mb4GNb4(Fa6)GN;Asn                         UDP       390   281 285
                FucTLe  Fa2(ANa3)Ab4GNb2Ma3(Ma3(Ma6)Ma6)Mb4GNb4(Fa6)GN;Asn                         GDP-Fuc     Fa3(Fa2(ANa3)Ab4)GNb2Ma3(Ma3(Ma6)Ma6)Mb4GNb4(Fa6)GN;Asn                        GDP        25  1600   5
                a3FucT  Fa2(ANa3)Ab4GNb2Ma3(Ma3(Ma6)Ma6)Mb4GNb4(Fa6)GN;Asn                         GDP-Fuc     Fa3(Fa2(ANa3)Ab4)GNb2Ma3(Ma3(Ma6)Ma6)Mb4GNb4(Fa6)GN;Asn                        GDP        25  1400   9
                FucTLe  Fa2(Aa3)Ab4GNb2Ma3(Ma3(Ma6)Ma6)Mb4GNb4(Fa6)GN;Asn                          GDP-Fuc     Fa3(Fa2(Aa3)Ab4)GNb2Ma3(Ma3(Ma6)Ma6)Mb4GNb4(Fa6)GN;Asn                         GDP        25  1600   5
                a3FucT  Fa2(Aa3)Ab4GNb2Ma3(Ma3(Ma6)Ma6)Mb4GNb4(Fa6)GN;Asn                          GDP-Fuc     Fa3(Fa2(Aa3)Ab4)GNb2Ma3(Ma3(Ma6)Ma6)Mb4GNb4(Fa6)GN;Asn                         GDP        25  1400   9
                FucTLe  Fa2(ANa3)Ab3GNb2Ma3(Ma3(Ma6)Ma6)Mb4GNb4(Fa6)GN;Asn                         GDP-Fuc     Fa2(ANa3)Ab3(Fa4)GNb2Ma3(Ma3(Ma6)Ma6)Mb4GNb4(Fa6)GN;Asn                        GDP       481  190010.5
                FucTLe  Fa2(Aa3)Ab3GNb2Ma3(Ma3(Ma6)Ma6)Mb4GNb4(Fa6)GN;Asn                          GDP-Fuc     Fa2(Aa3)Ab3(Fa4)GNb2Ma3(Ma3(Ma6)Ma6)Mb4GNb4(Fa6)GN;Asn                         GDP       481  190010.5
                GalNAcT-Fa3(Fa2Ab4)GNb2Ma3(GNb4)(Ma3(Ma6)Ma6)Mb4GNb4GN;Asn                         UDP-GalNAc  Fa3(Fa2(ANa3)Ab4)GNb2Ma3(GNb4)(Ma3(Ma6)Ma6)Mb4GNb4GN;Asn                       UDP       294    15  13
                GalT-B  Fa3(Fa2Ab4)GNb2Ma3(GNb4)(Ma3(Ma6)Ma6)Mb4GNb4GN;Asn                         UDP-Gal     Fa3(Fa2(Aa3)Ab4)GNb2Ma3(GNb4)(Ma3(Ma6)Ma6)Mb4GNb4GN;Asn                        UDP       390   281 285
                FucTLe  Fa2(ANa3)Ab4GNb2Ma3(GNb4)(Ma3(Ma6)Ma6)Mb4GNb4GN;Asn                        GDP-Fuc     Fa3(Fa2(ANa3)Ab4)GNb2Ma3(GNb4)(Ma3(Ma6)Ma6)Mb4GNb4GN;Asn                       GDP        25  1600   5
                a3FucT  Fa2(ANa3)Ab4GNb2Ma3(GNb4)(Ma3(Ma6)Ma6)Mb4GNb4GN;Asn                        GDP-Fuc     Fa3(Fa2(ANa3)Ab4)GNb2Ma3(GNb4)(Ma3(Ma6)Ma6)Mb4GNb4GN;Asn                       GDP        25  1400   9
                FucTLe  Fa2(Aa3)Ab4GNb2Ma3(GNb4)(Ma3(Ma6)Ma6)Mb4GNb4GN;Asn                         GDP-Fuc     Fa3(Fa2(Aa3)Ab4)GNb2Ma3(GNb4)(Ma3(Ma6)Ma6)Mb4GNb4GN;Asn                        GDP        25  1600   5
                a3FucT  Fa2(Aa3)Ab4GNb2Ma3(GNb4)(Ma3(Ma6)Ma6)Mb4GNb4GN;Asn                         GDP-Fuc     Fa3(Fa2(Aa3)Ab4)GNb2Ma3(GNb4)(Ma3(Ma6)Ma6)Mb4GNb4GN;Asn                        GDP        25  1400   9
                FucTLe  Fa2(ANa3)Ab3GNb2Ma3(GNb4)(Ma3(Ma6)Ma6)Mb4GNb4GN;Asn                        GDP-Fuc     Fa2(ANa3)Ab3(Fa4)GNb2Ma3(GNb4)(Ma3(Ma6)Ma6)Mb4GNb4GN;Asn                       GDP       481  190010.5
                FucTLe  Fa2(Aa3)Ab3GNb2Ma3(GNb4)(Ma3(Ma6)Ma6)Mb4GNb4GN;Asn                         GDP-Fuc     Fa2(Aa3)Ab3(Fa4)GNb2Ma3(GNb4)(Ma3(Ma6)Ma6)Mb4GNb4GN;Asn                        GDP       481  190010.5
                a3SiaT  Ab4GNb2(Ab4GNb4)Ma3(GNb4)(Ma3(Ma6)Ma6)Mb4GNb4GN;Asn                        CMP-NeuAc   NNa3Ab4GNb2(Ab4GNb4)Ma3(GNb4)(Ma3(Ma6)Ma6)Mb4GNb4GN;Asn                        CMP       484   260  57
                a3SiaT  Ab4GNb2(Ab4GNb4)Ma3(GNb4)(Ma3(Ma6)Ma6)Mb4GNb4GN;Asn                        CMP-NeuAc   Ab4GNb2(NNa3Ab4GNb4)Ma3(GNb4)(Ma3(Ma6)Ma6)Mb4GNb4GN;Asn                        CMP       484   260  57
                b4GalT  NNa3Ab4GNb2(GNb4)Ma3(GNb4)(Ma3(Ma6)Ma6)Mb4GNb4GN;Asn                       UDP-Gal     NNa3Ab4GNb2(Ab4GNb4)Ma3(GNb4)(Ma3(Ma6)Ma6)Mb4GNb4GN;Asn                        UDP      8712  2667   0
                b4GalT  GNb2(NNa3Ab4GNb4)Ma3(GNb4)(Ma3(Ma6)Ma6)Mb4GNb4GN;Asn                       UDP-Gal     Ab4GNb2(NNa3Ab4GNb4)Ma3(GNb4)(Ma3(Ma6)Ma6)Mb4GNb4GN;Asn                        UDP      8712  4000   0
                a3SiaT  NNa3Ab4GNb2(Ab4GNb4)Ma3(Ma3(Ma6)Ma6)Mb4GNb4GN;Asn                          CMP-NeuAc   NNa3Ab4GNb2(NNa3Ab4GNb4)Ma3(Ma3(Ma6)Ma6)Mb4GNb4GN;Asn                          CMP       484   260  57
                a6SiaT  NNa3Ab4GNb2(Ab4GNb4)Ma3(Ma3(Ma6)Ma6)Mb4GNb4GN;Asn                          CMP-NeuAc   NNa3Ab4GNb2(NNa6Ab4GNb4)Ma3(Ma3(Ma6)Ma6)Mb4GNb4GN;Asn                          CMP        25   180   0
                FucTLe  NNa3Ab4GNb2(Ab4GNb4)Ma3(Ma3(Ma6)Ma6)Mb4GNb4GN;Asn                          GDP-Fuc     Fa3(NNa3Ab4)GNb2(Ab4GNb4)Ma3(Ma3(Ma6)Ma6)Mb4GNb4GN;Asn                         GDP        25   100   0
                FucTLe  NNa3Ab4GNb2(Ab4GNb4)Ma3(Ma3(Ma6)Ma6)Mb4GNb4GN;Asn                          GDP-Fuc     NNa3Ab4GNb2(Fa3(Ab4)GNb4)Ma3(Ma3(Ma6)Ma6)Mb4GNb4GN;Asn                         GDP        25  1600   5
                FucTH   NNa3Ab4GNb2(Ab4GNb4)Ma3(Ma3(Ma6)Ma6)Mb4GNb4GN;Asn                          GDP-Fuc     NNa3Ab4GNb2(Fa2Ab4GNb4)Ma3(Ma3(Ma6)Ma6)Mb4GNb4GN;Asn                           GDP        28  5700 108
                a3FucT  NNa3Ab4GNb2(Ab4GNb4)Ma3(Ma3(Ma6)Ma6)Mb4GNb4GN;Asn                          GDP-Fuc     Fa3(NNa3Ab4)GNb2(Ab4GNb4)Ma3(Ma3(Ma6)Ma6)Mb4GNb4GN;Asn                         GDP        25  1400   9
                a3FucT  NNa3Ab4GNb2(Ab4GNb4)Ma3(Ma3(Ma6)Ma6)Mb4GNb4GN;Asn                          GDP-Fuc     NNa3Ab4GNb2(Fa3(Ab4)GNb4)Ma3(Ma3(Ma6)Ma6)Mb4GNb4GN;Asn                         GDP        25  1400   9
                a3SiaT  Ab4GNb2(NNa3Ab4GNb4)Ma3(Ma3(Ma6)Ma6)Mb4GNb4GN;Asn                          CMP-NeuAc   NNa3Ab4GNb2(NNa3Ab4GNb4)Ma3(Ma3(Ma6)Ma6)Mb4GNb4GN;Asn                          CMP       484   260  57
                a6SiaT  Ab4GNb2(NNa3Ab4GNb4)Ma3(Ma3(Ma6)Ma6)Mb4GNb4GN;Asn                          CMP-NeuAc   NNa6Ab4GNb2(NNa3Ab4GNb4)Ma3(Ma3(Ma6)Ma6)Mb4GNb4GN;Asn                          CMP        25   180   0
                FucTLe  Ab4GNb2(NNa3Ab4GNb4)Ma3(Ma3(Ma6)Ma6)Mb4GNb4GN;Asn                          GDP-Fuc     Fa3(Ab4)GNb2(NNa3Ab4GNb4)Ma3(Ma3(Ma6)Ma6)Mb4GNb4GN;Asn                         GDP        25  1600   5
                FucTLe  Ab4GNb2(NNa3Ab4GNb4)Ma3(Ma3(Ma6)Ma6)Mb4GNb4GN;Asn                          GDP-Fuc     Ab4GNb2(Fa3(NNa3Ab4)GNb4)Ma3(Ma3(Ma6)Ma6)Mb4GNb4GN;Asn                         GDP        25   100   0
                FucTH   Ab4GNb2(NNa3Ab4GNb4)Ma3(Ma3(Ma6)Ma6)Mb4GNb4GN;Asn                          GDP-Fuc     Fa2Ab4GNb2(NNa3Ab4GNb4)Ma3(Ma3(Ma6)Ma6)Mb4GNb4GN;Asn                           GDP        28  5700 108
                a3FucT  Ab4GNb2(NNa3Ab4GNb4)Ma3(Ma3(Ma6)Ma6)Mb4GNb4GN;Asn                          GDP-Fuc     Fa3(Ab4)GNb2(NNa3Ab4GNb4)Ma3(Ma3(Ma6)Ma6)Mb4GNb4GN;Asn                         GDP        25  1400   9
                a3FucT  Ab4GNb2(NNa3Ab4GNb4)Ma3(Ma3(Ma6)Ma6)Mb4GNb4GN;Asn                          GDP-Fuc     Ab4GNb2(Fa3(NNa3Ab4)GNb4)Ma3(Ma3(Ma6)Ma6)Mb4GNb4GN;Asn                         GDP        25  1400   9
                a3SiaT  NNa6Ab4GNb2(Ab4GNb4)Ma3(Ma3(Ma6)Ma6)Mb4GNb4GN;Asn                          CMP-NeuAc   NNa6Ab4GNb2(NNa3Ab4GNb4)Ma3(Ma3(Ma6)Ma6)Mb4GNb4GN;Asn                          CMP       484   260  57
                a3SiaT  Ab4GNb2(NNa6Ab4GNb4)Ma3(Ma3(Ma6)Ma6)Mb4GNb4GN;Asn                          CMP-NeuAc   NNa3Ab4GNb2(NNa6Ab4GNb4)Ma3(Ma3(Ma6)Ma6)Mb4GNb4GN;Asn                          CMP       484   260  57
                a3SiaT  Fa3(Ab4)GNb2(Ab4GNb4)Ma3(Ma3(Ma6)Ma6)Mb4GNb4GN;Asn                         CMP-NeuAc   Fa3(Ab4)GNb2(NNa3Ab4GNb4)Ma3(Ma3(Ma6)Ma6)Mb4GNb4GN;Asn                         CMP       484   260  57
                FucTLe  Fa3(Ab4)GNb2(Ab4GNb4)Ma3(Ma3(Ma6)Ma6)Mb4GNb4GN;Asn                         GDP-Fuc     Fa3(Ab4)GNb2(Fa3(Ab4)GNb4)Ma3(Ma3(Ma6)Ma6)Mb4GNb4GN;Asn                        GDP        25  1600   5
                a3FucT  Fa3(Ab4)GNb2(Ab4GNb4)Ma3(Ma3(Ma6)Ma6)Mb4GNb4GN;Asn                         GDP-Fuc     Fa3(Ab4)GNb2(Fa3(Ab4)GNb4)Ma3(Ma3(Ma6)Ma6)Mb4GNb4GN;Asn                        GDP        25  1400   9
                a3SiaT  Ab4GNb2(Fa3(Ab4)GNb4)Ma3(Ma3(Ma6)Ma6)Mb4GNb4GN;Asn                         CMP-NeuAc   NNa3Ab4GNb2(Fa3(Ab4)GNb4)Ma3(Ma3(Ma6)Ma6)Mb4GNb4GN;Asn                         CMP       484   260  57
                FucTLe  Ab4GNb2(Fa3(Ab4)GNb4)Ma3(Ma3(Ma6)Ma6)Mb4GNb4GN;Asn                         GDP-Fuc     Fa3(Ab4)GNb2(Fa3(Ab4)GNb4)Ma3(Ma3(Ma6)Ma6)Mb4GNb4GN;Asn                        GDP        25  1600   5
                a3FucT  Ab4GNb2(Fa3(Ab4)GNb4)Ma3(Ma3(Ma6)Ma6)Mb4GNb4GN;Asn                         GDP-Fuc     Fa3(Ab4)GNb2(Fa3(Ab4)GNb4)Ma3(Ma3(Ma6)Ma6)Mb4GNb4GN;Asn                        GDP        25  1400   9
                a3SiaT  Fa2Ab4GNb2(Ab4GNb4)Ma3(Ma3(Ma6)Ma6)Mb4GNb4GN;Asn                           CMP-NeuAc   Fa2Ab4GNb2(NNa3Ab4GNb4)Ma3(Ma3(Ma6)Ma6)Mb4GNb4GN;Asn                           CMP       484   260  57
                GalNAcT-Fa2Ab4GNb2(Ab4GNb4)Ma3(Ma3(Ma6)Ma6)Mb4GNb4GN;Asn                           UDP-GalNAc  Fa2(ANa3)Ab4GNb2(Ab4GNb4)Ma3(Ma3(Ma6)Ma6)Mb4GNb4GN;Asn                         UDP       294    15  13
                GalT-B  Fa2Ab4GNb2(Ab4GNb4)Ma3(Ma3(Ma6)Ma6)Mb4GNb4GN;Asn                           UDP-Gal     Fa2(Aa3)Ab4GNb2(Ab4GNb4)Ma3(Ma3(Ma6)Ma6)Mb4GNb4GN;Asn                          UDP       390   281 285
                a3SiaT  Ab4GNb2(Fa2Ab4GNb4)Ma3(Ma3(Ma6)Ma6)Mb4GNb4GN;Asn                           CMP-NeuAc   NNa3Ab4GNb2(Fa2Ab4GNb4)Ma3(Ma3(Ma6)Ma6)Mb4GNb4GN;Asn                           CMP       484   260  57
                GalNAcT-Ab4GNb2(Fa2Ab4GNb4)Ma3(Ma3(Ma6)Ma6)Mb4GNb4GN;Asn                           UDP-GalNAc  Ab4GNb2(Fa2(ANa3)Ab4GNb4)Ma3(Ma3(Ma6)Ma6)Mb4GNb4GN;Asn                         UDP       294    15  13
                GalT-B  Ab4GNb2(Fa2Ab4GNb4)Ma3(Ma3(Ma6)Ma6)Mb4GNb4GN;Asn                           UDP-Gal     Ab4GNb2(Fa2(Aa3)Ab4GNb4)Ma3(Ma3(Ma6)Ma6)Mb4GNb4GN;Asn                          UDP       390   281 285
                b4GalT  Fa3(NNa3Ab4)GNb2(GNb4)Ma3(Ma3(Ma6)Ma6)Mb4GNb4GN;Asn                        UDP-Gal     Fa3(NNa3Ab4)GNb2(Ab4GNb4)Ma3(Ma3(Ma6)Ma6)Mb4GNb4GN;Asn                         UDP      8712  2667   0
                FucTLe  Ab4GNb2(Ab3(Fa4)GNb4)Ma3(Ma3(Ma6)Ma6)Mb4GNb4GN;Asn                         GDP-Fuc     Fa3(Ab4)GNb2(Ab3(Fa4)GNb4)Ma3(Ma3(Ma6)Ma6)Mb4GNb4GN;Asn                        GDP        25  1600   5
                a3FucT  Ab4GNb2(Ab3(Fa4)GNb4)Ma3(Ma3(Ma6)Ma6)Mb4GNb4GN;Asn                         GDP-Fuc     Fa3(Ab4)GNb2(Ab3(Fa4)GNb4)Ma3(Ma3(Ma6)Ma6)Mb4GNb4GN;Asn                        GDP        25  1400   9
                b4GalT  Fa2(ANa3)Ab4GNb2(GNb4)Ma3(Ma3(Ma6)Ma6)Mb4GNb4GN;Asn                        UDP-Gal     Fa2(ANa3)Ab4GNb2(Ab4GNb4)Ma3(Ma3(Ma6)Ma6)Mb4GNb4GN;Asn                         UDP      8712  2667   0
                b4GalT  Fa2(Aa3)Ab4GNb2(GNb4)Ma3(Ma3(Ma6)Ma6)Mb4GNb4GN;Asn                         UDP-Gal     Fa2(Aa3)Ab4GNb2(Ab4GNb4)Ma3(Ma3(Ma6)Ma6)Mb4GNb4GN;Asn                          UDP      8712  2667   0
                ManII   GNb2(Fa3(NNa3Ab4)GNb4)Ma3(Ma3(Ma6)Ma6)Mb4GNb4GN;Asn                        water       GNb2(Fa3(NNa3Ab4)GNb4)Ma3(Ma6Ma6)Mb4GNb4GN;Asn                                 mannose  1924   200   0
                b4GalT  GNb2(Fa3(NNa3Ab4)GNb4)Ma3(Ma3(Ma6)Ma6)Mb4GNb4GN;Asn                        UDP-Gal     Ab4GNb2(Fa3(NNa3Ab4)GNb4)Ma3(Ma3(Ma6)Ma6)Mb4GNb4GN;Asn                         UDP      8712  4000   0
                FucTLe  Ab3(Fa4)GNb2(Ab4GNb4)Ma3(Ma3(Ma6)Ma6)Mb4GNb4GN;Asn                         GDP-Fuc     Ab3(Fa4)GNb2(Fa3(Ab4)GNb4)Ma3(Ma3(Ma6)Ma6)Mb4GNb4GN;Asn                        GDP        25  1600   5
                a3FucT  Ab3(Fa4)GNb2(Ab4GNb4)Ma3(Ma3(Ma6)Ma6)Mb4GNb4GN;Asn                         GDP-Fuc     Ab3(Fa4)GNb2(Fa3(Ab4)GNb4)Ma3(Ma3(Ma6)Ma6)Mb4GNb4GN;Asn                        GDP        25  1400   9
                ManII   GNb2(Fa2(ANa3)Ab4GNb4)Ma3(Ma3(Ma6)Ma6)Mb4GNb4GN;Asn                        water       GNb2(Fa2(ANa3)Ab4GNb4)Ma3(Ma6Ma6)Mb4GNb4GN;Asn                                 mannose  1924   200   0
                b4GalT  GNb2(Fa2(ANa3)Ab4GNb4)Ma3(Ma3(Ma6)Ma6)Mb4GNb4GN;Asn                        UDP-Gal     Ab4GNb2(Fa2(ANa3)Ab4GNb4)Ma3(Ma3(Ma6)Ma6)Mb4GNb4GN;Asn                         UDP      8712  4000   0
                ManII   GNb2(Fa2(Aa3)Ab4GNb4)Ma3(Ma3(Ma6)Ma6)Mb4GNb4GN;Asn                         water       GNb2(Fa2(Aa3)Ab4GNb4)Ma3(Ma6Ma6)Mb4GNb4GN;Asn                                  mannose  1924   200   0
                b4GalT  GNb2(Fa2(Aa3)Ab4GNb4)Ma3(Ma3(Ma6)Ma6)Mb4GNb4GN;Asn                         UDP-Gal     Ab4GNb2(Fa2(Aa3)Ab4GNb4)Ma3(Ma3(Ma6)Ma6)Mb4GNb4GN;Asn                          UDP      8712  4000   0
                b4GalT  GNb2Ma3(GNb4)(GNb2Ma6)Mb4GNb4(Fa6)GN;Asn                                   UDP-Gal     Ab4GNb2Ma3(GNb4)(GNb2Ma6)Mb4GNb4(Fa6)GN;Asn                                    UDP      8712   543   0
                b4GalT  GNb2Ma3(GNb4)(GNb2Ma6)Mb4GNb4(Fa6)GN;Asn                                   UDP-Gal     GNb2Ma3(GNb4)(Ab4GNb2Ma6)Mb4GNb4(Fa6)GN;Asn                                    UDP      8712  2932   0
                b3GalT  GNb2Ma3(GNb4)(GNb2Ma6)Mb4GNb4(Fa6)GN;Asn                                   UDP-Gal     Ab3GNb2Ma3(GNb4)(GNb2Ma6)Mb4GNb4(Fa6)GN;Asn                                    UDP        25   110 250
                b3GalT  GNb2Ma3(GNb4)(GNb2Ma6)Mb4GNb4(Fa6)GN;Asn                                   UDP-Gal     GNb2Ma3(GNb4)(Ab3GNb2Ma6)Mb4GNb4(Fa6)GN;Asn                                    UDP        25   110 250
                GnTIII  GNb2(GNb4)Ma3(GNb2Ma6)Mb4GNb4(Fa6)GN;Asn                                   UDP-GlcNAc  GNb2(GNb4)Ma3(GNb4)(GNb2Ma6)Mb4GNb4(Fa6)GN;Asn                                 UDP       607   1903100
                GnTV    GNb2(GNb4)Ma3(GNb2Ma6)Mb4GNb4(Fa6)GN;Asn                                   UDP-GlcNAc  GNb2(GNb4)Ma3(GNb2(GNb6)Ma6)Mb4GNb4(Fa6)GN;Asn                                 UDP      1410    903500
                b4GalT  GNb2(GNb4)Ma3(GNb2Ma6)Mb4GNb4(Fa6)GN;Asn                                   UDP-Gal     Ab4GNb2(GNb4)Ma3(GNb2Ma6)Mb4GNb4(Fa6)GN;Asn                                    UDP      8712   150   0
                b4GalT  GNb2(GNb4)Ma3(GNb2Ma6)Mb4GNb4(Fa6)GN;Asn                                   UDP-Gal     GNb2(Ab4GNb4)Ma3(GNb2Ma6)Mb4GNb4(Fa6)GN;Asn                                    UDP      8712   100   0
                b4GalT  GNb2(GNb4)Ma3(GNb2Ma6)Mb4GNb4(Fa6)GN;Asn                                   UDP-Gal     GNb2(GNb4)Ma3(Ab4GNb2Ma6)Mb4GNb4(Fa6)GN;Asn                                    UDP      8712   810   0
                b3GalT  GNb2(GNb4)Ma3(GNb2Ma6)Mb4GNb4(Fa6)GN;Asn                                   UDP-Gal     Ab3GNb2(GNb4)Ma3(GNb2Ma6)Mb4GNb4(Fa6)GN;Asn                                    UDP        25   110 250
                b3GalT  GNb2(GNb4)Ma3(GNb2Ma6)Mb4GNb4(Fa6)GN;Asn                                   UDP-Gal     GNb2(Ab3GNb4)Ma3(GNb2Ma6)Mb4GNb4(Fa6)GN;Asn                                    UDP        25   110 250
                b3GalT  GNb2(GNb4)Ma3(GNb2Ma6)Mb4GNb4(Fa6)GN;Asn                                   UDP-Gal     GNb2(GNb4)Ma3(Ab3GNb2Ma6)Mb4GNb4(Fa6)GN;Asn                                    UDP        25   110 250
                GnTIII  GNb2Ma3(GNb2(GNb6)Ma6)Mb4GNb4(Fa6)GN;Asn                                   UDP-GlcNAc  GNb2Ma3(GNb4)(GNb2(GNb6)Ma6)Mb4GNb4(Fa6)GN;Asn                                 UDP       607   1903100
                GnTIV   GNb2Ma3(GNb2(GNb6)Ma6)Mb4GNb4(Fa6)GN;Asn                                   UDP-GlcNAc  GNb2(GNb4)Ma3(GNb2(GNb6)Ma6)Mb4GNb4(Fa6)GN;Asn                                 UDP       187   6058300
                b4GalT  GNb2Ma3(GNb2(GNb6)Ma6)Mb4GNb4(Fa6)GN;Asn                                   UDP-Gal     Ab4GNb2Ma3(GNb2(GNb6)Ma6)Mb4GNb4(Fa6)GN;Asn                                    UDP      8712   150   0
                b4GalT  GNb2Ma3(GNb2(GNb6)Ma6)Mb4GNb4(Fa6)GN;Asn                                   UDP-Gal     GNb2Ma3(Ab4GNb2(GNb6)Ma6)Mb4GNb4(Fa6)GN;Asn                                    UDP      8712   810   0
                b4GalT  GNb2Ma3(GNb2(GNb6)Ma6)Mb4GNb4(Fa6)GN;Asn                                   UDP-Gal     GNb2Ma3(GNb2(Ab4GNb6)Ma6)Mb4GNb4(Fa6)GN;Asn                                    UDP      8712   120   0
                b3GalT  GNb2Ma3(GNb2(GNb6)Ma6)Mb4GNb4(Fa6)GN;Asn                                   UDP-Gal     Ab3GNb2Ma3(GNb2(GNb6)Ma6)Mb4GNb4(Fa6)GN;Asn                                    UDP        25   110 250
                b3GalT  GNb2Ma3(GNb2(GNb6)Ma6)Mb4GNb4(Fa6)GN;Asn                                   UDP-Gal     GNb2Ma3(Ab3GNb2(GNb6)Ma6)Mb4GNb4(Fa6)GN;Asn                                    UDP        25   110 250
                b3GalT  GNb2Ma3(GNb2(GNb6)Ma6)Mb4GNb4(Fa6)GN;Asn                                   UDP-Gal     GNb2Ma3(GNb2(Ab3GNb6)Ma6)Mb4GNb4(Fa6)GN;Asn                                    UDP        25   110 250
                GnTV    Ab4GNb2Ma3(GNb2Ma6)Mb4GNb4(Fa6)GN;Asn                                      UDP-GlcNAc  Ab4GNb2Ma3(GNb2(GNb6)Ma6)Mb4GNb4(Fa6)GN;Asn                                    UDP      1410   1303500
                b4GalT  Ab4GNb2Ma3(GNb2Ma6)Mb4GNb4(Fa6)GN;Asn                                      UDP-Gal     Ab4GNb2Ma3(Ab4GNb2Ma6)Mb4GNb4(Fa6)GN;Asn                                       UDP      8712   810   0
                a3SiaT  Ab4GNb2Ma3(GNb2Ma6)Mb4GNb4(Fa6)GN;Asn                                      CMP-NeuAc   NNa3Ab4GNb2Ma3(GNb2Ma6)Mb4GNb4(Fa6)GN;Asn                                      CMP       484   260  57
                a6SiaT  Ab4GNb2Ma3(GNb2Ma6)Mb4GNb4(Fa6)GN;Asn                                      CMP-NeuAc   NNa6Ab4GNb2Ma3(GNb2Ma6)Mb4GNb4(Fa6)GN;Asn                                      CMP        25   180   0
                b3GalT  Ab4GNb2Ma3(GNb2Ma6)Mb4GNb4(Fa6)GN;Asn                                      UDP-Gal     Ab4GNb2Ma3(Ab3GNb2Ma6)Mb4GNb4(Fa6)GN;Asn                                       UDP        25   110 250
                FucTLe  Ab4GNb2Ma3(GNb2Ma6)Mb4GNb4(Fa6)GN;Asn                                      GDP-Fuc     Fa3(Ab4)GNb2Ma3(GNb2Ma6)Mb4GNb4(Fa6)GN;Asn                                     GDP        25  1600   5
                FucTH   Ab4GNb2Ma3(GNb2Ma6)Mb4GNb4(Fa6)GN;Asn                                      GDP-Fuc     Fa2Ab4GNb2Ma3(GNb2Ma6)Mb4GNb4(Fa6)GN;Asn                                       GDP        28  5700 108
                a3FucT  Ab4GNb2Ma3(GNb2Ma6)Mb4GNb4(Fa6)GN;Asn                                      GDP-Fuc     Fa3(Ab4)GNb2Ma3(GNb2Ma6)Mb4GNb4(Fa6)GN;Asn                                     GDP        25  1400   9
                GnTIV   GNb2Ma3(Ab4GNb2Ma6)Mb4GNb4(Fa6)GN;Asn                                      UDP-GlcNAc  GNb2(GNb4)Ma3(Ab4GNb2Ma6)Mb4GNb4(Fa6)GN;Asn                                    UDP       187  51008300
                iGnT    GNb2Ma3(Ab4GNb2Ma6)Mb4GNb4(Fa6)GN;Asn                                      UDP-GlcNAc  GNb2Ma3(GNb3Ab4GNb2Ma6)Mb4GNb4(Fa6)GN;Asn                                      UDP        25  2800  55
                b4GalT  GNb2Ma3(Ab4GNb2Ma6)Mb4GNb4(Fa6)GN;Asn                                      UDP-Gal     Ab4GNb2Ma3(Ab4GNb2Ma6)Mb4GNb4(Fa6)GN;Asn                                       UDP      8712   150   0
                a3SiaT  GNb2Ma3(Ab4GNb2Ma6)Mb4GNb4(Fa6)GN;Asn                                      CMP-NeuAc   GNb2Ma3(NNa3Ab4GNb2Ma6)Mb4GNb4(Fa6)GN;Asn                                      CMP       484   260  57
                a6SiaT  GNb2Ma3(Ab4GNb2Ma6)Mb4GNb4(Fa6)GN;Asn                                      CMP-NeuAc   GNb2Ma3(NNa6Ab4GNb2Ma6)Mb4GNb4(Fa6)GN;Asn                                      CMP        25   180   0
                b3GalT  GNb2Ma3(Ab4GNb2Ma6)Mb4GNb4(Fa6)GN;Asn                                      UDP-Gal     Ab3GNb2Ma3(Ab4GNb2Ma6)Mb4GNb4(Fa6)GN;Asn                                       UDP        25   110 250
                FucTLe  GNb2Ma3(Ab4GNb2Ma6)Mb4GNb4(Fa6)GN;Asn                                      GDP-Fuc     GNb2Ma3(Fa3(Ab4)GNb2Ma6)Mb4GNb4(Fa6)GN;Asn                                     GDP        25  1600   5
                FucTH   GNb2Ma3(Ab4GNb2Ma6)Mb4GNb4(Fa6)GN;Asn                                      GDP-Fuc     GNb2Ma3(Fa2Ab4GNb2Ma6)Mb4GNb4(Fa6)GN;Asn                                       GDP        28  5700 108
                a3FucT  GNb2Ma3(Ab4GNb2Ma6)Mb4GNb4(Fa6)GN;Asn                                      GDP-Fuc     GNb2Ma3(Fa3(Ab4)GNb2Ma6)Mb4GNb4(Fa6)GN;Asn                                     GDP        25  1400   9
                GnTV    Ab3GNb2Ma3(GNb2Ma6)Mb4GNb4(Fa6)GN;Asn                                      UDP-GlcNAc  Ab3GNb2Ma3(GNb2(GNb6)Ma6)Mb4GNb4(Fa6)GN;Asn                                    UDP      1410   1303500
                b4GalT  Ab3GNb2Ma3(GNb2Ma6)Mb4GNb4(Fa6)GN;Asn                                      UDP-Gal     Ab3GNb2Ma3(Ab4GNb2Ma6)Mb4GNb4(Fa6)GN;Asn                                       UDP      8712   810   0
                b3GalT  Ab3GNb2Ma3(GNb2Ma6)Mb4GNb4(Fa6)GN;Asn                                      UDP-Gal     Ab3GNb2Ma3(Ab3GNb2Ma6)Mb4GNb4(Fa6)GN;Asn                                       UDP        25   110 250
                FucTLe  Ab3GNb2Ma3(GNb2Ma6)Mb4GNb4(Fa6)GN;Asn                                      GDP-Fuc     Ab3(Fa4)GNb2Ma3(GNb2Ma6)Mb4GNb4(Fa6)GN;Asn                                     GDP       481  190010.5
                FucTH   Ab3GNb2Ma3(GNb2Ma6)Mb4GNb4(Fa6)GN;Asn                                      GDP-Fuc     Fa2Ab3GNb2Ma3(GNb2Ma6)Mb4GNb4(Fa6)GN;Asn                                       GDP        28  1500 108
                GnTIV   GNb2Ma3(Ab3GNb2Ma6)Mb4GNb4(Fa6)GN;Asn                                      UDP-GlcNAc  GNb2(GNb4)Ma3(Ab3GNb2Ma6)Mb4GNb4(Fa6)GN;Asn                                    UDP       187  34008300
                b4GalT  GNb2Ma3(Ab3GNb2Ma6)Mb4GNb4(Fa6)GN;Asn                                      UDP-Gal     Ab4GNb2Ma3(Ab3GNb2Ma6)Mb4GNb4(Fa6)GN;Asn                                       UDP      8712   150   0
                b3GalT  GNb2Ma3(Ab3GNb2Ma6)Mb4GNb4(Fa6)GN;Asn                                      UDP-Gal     Ab3GNb2Ma3(Ab3GNb2Ma6)Mb4GNb4(Fa6)GN;Asn                                       UDP        25   110 250
                FucTLe  GNb2Ma3(Ab3GNb2Ma6)Mb4GNb4(Fa6)GN;Asn                                      GDP-Fuc     GNb2Ma3(Ab3(Fa4)GNb2Ma6)Mb4GNb4(Fa6)GN;Asn                                     GDP       481  190010.5
                FucTH   GNb2Ma3(Ab3GNb2Ma6)Mb4GNb4(Fa6)GN;Asn                                      GDP-Fuc     GNb2Ma3(Fa2Ab3GNb2Ma6)Mb4GNb4(Fa6)GN;Asn                                       GDP        28  1500 108
                a3SiaT  Ab4GNb2Ma3(GNb4)(Ma6)Mb4GNb4(Fa6)GN;Asn                                    CMP-NeuAc   NNa3Ab4GNb2Ma3(GNb4)(Ma6)Mb4GNb4(Fa6)GN;Asn                                    CMP       484   260  57
                FucTLe  Ab4GNb2Ma3(GNb4)(Ma6)Mb4GNb4(Fa6)GN;Asn                                    GDP-Fuc     Fa3(Ab4)GNb2Ma3(GNb4)(Ma6)Mb4GNb4(Fa6)GN;Asn                                   GDP        25  1600   5
                a3FucT  Ab4GNb2Ma3(GNb4)(Ma6)Mb4GNb4(Fa6)GN;Asn                                    GDP-Fuc     Fa3(Ab4)GNb2Ma3(GNb4)(Ma6)Mb4GNb4(Fa6)GN;Asn                                   GDP        25  1400   9
                FucTLe  Ab3GNb2Ma3(GNb4)(Ma6)Mb4GNb4(Fa6)GN;Asn                                    GDP-Fuc     Ab3(Fa4)GNb2Ma3(GNb4)(Ma6)Mb4GNb4(Fa6)GN;Asn                                   GDP       481  190010.5
                b4GalT  GNb2(GNb4)Ma3(GNb4)(Ma6)Mb4GNb4(Fa6)GN;Asn                                 UDP-Gal     Ab4GNb2(GNb4)Ma3(GNb4)(Ma6)Mb4GNb4(Fa6)GN;Asn                                  UDP      8712  4000   0
                b4GalT  GNb2(GNb4)Ma3(GNb4)(Ma6)Mb4GNb4(Fa6)GN;Asn                                 UDP-Gal     GNb2(Ab4GNb4)Ma3(GNb4)(Ma6)Mb4GNb4(Fa6)GN;Asn                                  UDP      8712  2667   0
                b4GalT  Ab4GNb2(GNb4)Ma3(Ma6)Mb4GNb4(Fa6)GN;Asn                                    UDP-Gal     Ab4GNb2(Ab4GNb4)Ma3(Ma6)Mb4GNb4(Fa6)GN;Asn                                     UDP      8712  2667   0
                a3SiaT  Ab4GNb2(GNb4)Ma3(Ma6)Mb4GNb4(Fa6)GN;Asn                                    CMP-NeuAc   NNa3Ab4GNb2(GNb4)Ma3(Ma6)Mb4GNb4(Fa6)GN;Asn                                    CMP       484   260  57
                a6SiaT  Ab4GNb2(GNb4)Ma3(Ma6)Mb4GNb4(Fa6)GN;Asn                                    CMP-NeuAc   NNa6Ab4GNb2(GNb4)Ma3(Ma6)Mb4GNb4(Fa6)GN;Asn                                    CMP        25   180   0
                b3GalT  Ab4GNb2(GNb4)Ma3(Ma6)Mb4GNb4(Fa6)GN;Asn                                    UDP-Gal     Ab4GNb2(Ab3GNb4)Ma3(Ma6)Mb4GNb4(Fa6)GN;Asn                                     UDP        25   110 250
                FucTLe  Ab4GNb2(GNb4)Ma3(Ma6)Mb4GNb4(Fa6)GN;Asn                                    GDP-Fuc     Fa3(Ab4)GNb2(GNb4)Ma3(Ma6)Mb4GNb4(Fa6)GN;Asn                                   GDP        25  1600   5
                a3FucT  Ab4GNb2(GNb4)Ma3(Ma6)Mb4GNb4(Fa6)GN;Asn                                    GDP-Fuc     Fa3(Ab4)GNb2(GNb4)Ma3(Ma6)Mb4GNb4(Fa6)GN;Asn                                   GDP        25  1400   9
                GnTII   GNb2(Ab4GNb4)Ma3(Ma6)Mb4GNb4(Fa6)GN;Asn                                    UDP-GlcNAc  GNb2(Ab4GNb4)Ma3(GNb2Ma6)Mb4GNb4(Fa6)GN;Asn                                    UDP      1320   190 960
                b4GalT  GNb2(Ab4GNb4)Ma3(Ma6)Mb4GNb4(Fa6)GN;Asn                                    UDP-Gal     Ab4GNb2(Ab4GNb4)Ma3(Ma6)Mb4GNb4(Fa6)GN;Asn                                     UDP      8712  4000   0
                a3SiaT  GNb2(Ab4GNb4)Ma3(Ma6)Mb4GNb4(Fa6)GN;Asn                                    CMP-NeuAc   GNb2(NNa3Ab4GNb4)Ma3(Ma6)Mb4GNb4(Fa6)GN;Asn                                    CMP       484   260  57
                a6SiaT  GNb2(Ab4GNb4)Ma3(Ma6)Mb4GNb4(Fa6)GN;Asn                                    CMP-NeuAc   GNb2(NNa6Ab4GNb4)Ma3(Ma6)Mb4GNb4(Fa6)GN;Asn                                    CMP        25   180   0
                b3GalT  GNb2(Ab4GNb4)Ma3(Ma6)Mb4GNb4(Fa6)GN;Asn                                    UDP-Gal     Ab3GNb2(Ab4GNb4)Ma3(Ma6)Mb4GNb4(Fa6)GN;Asn                                     UDP        25   110 250
                FucTLe  GNb2(Ab4GNb4)Ma3(Ma6)Mb4GNb4(Fa6)GN;Asn                                    GDP-Fuc     GNb2(Fa3(Ab4)GNb4)Ma3(Ma6)Mb4GNb4(Fa6)GN;Asn                                   GDP        25  1600   5
                FucTH   GNb2(Ab4GNb4)Ma3(Ma6)Mb4GNb4(Fa6)GN;Asn                                    GDP-Fuc     GNb2(Fa2Ab4GNb4)Ma3(Ma6)Mb4GNb4(Fa6)GN;Asn                                     GDP        28  5700 108
                a3FucT  GNb2(Ab4GNb4)Ma3(Ma6)Mb4GNb4(Fa6)GN;Asn                                    GDP-Fuc     GNb2(Fa3(Ab4)GNb4)Ma3(Ma6)Mb4GNb4(Fa6)GN;Asn                                   GDP        25  1400   9
                b4GalT  Ab3GNb2(GNb4)Ma3(Ma6)Mb4GNb4(Fa6)GN;Asn                                    UDP-Gal     Ab3GNb2(Ab4GNb4)Ma3(Ma6)Mb4GNb4(Fa6)GN;Asn                                     UDP      8712  2667   0
                GnTII   GNb2(Ab3GNb4)Ma3(Ma6)Mb4GNb4(Fa6)GN;Asn                                    UDP-GlcNAc  GNb2(Ab3GNb4)Ma3(GNb2Ma6)Mb4GNb4(Fa6)GN;Asn                                    UDP      1320   190 960
                b4GalT  GNb2(Ab3GNb4)Ma3(Ma6)Mb4GNb4(Fa6)GN;Asn                                    UDP-Gal     Ab4GNb2(Ab3GNb4)Ma3(Ma6)Mb4GNb4(Fa6)GN;Asn                                     UDP      8712  4000   0
                FucTLe  GNb2(Ab3GNb4)Ma3(Ma6)Mb4GNb4(Fa6)GN;Asn                                    GDP-Fuc     GNb2(Ab3(Fa4)GNb4)Ma3(Ma6)Mb4GNb4(Fa6)GN;Asn                                   GDP       481  190010.5
                FucTLe  NNa3Ab4GNb2Ma3(Ma6)Mb4GNb4(Fa6)GN;Asn                                      GDP-Fuc     Fa3(NNa3Ab4)GNb2Ma3(Ma6)Mb4GNb4(Fa6)GN;Asn                                     GDP        25   100   0
                a3FucT  NNa3Ab4GNb2Ma3(Ma6)Mb4GNb4(Fa6)GN;Asn                                      GDP-Fuc     Fa3(NNa3Ab4)GNb2Ma3(Ma6)Mb4GNb4(Fa6)GN;Asn                                     GDP        25  1400   9
                FucTLe  NNa6Ab4GNb2Ma3(Ma6)Mb4GNb4(Fa6)GN;Asn                                      GDP-Fuc     Fa3(NNa6Ab4)GNb2Ma3(Ma6)Mb4GNb4(Fa6)GN;Asn                                     GDP        25  1600   5
                a3FucT  NNa6Ab4GNb2Ma3(Ma6)Mb4GNb4(Fa6)GN;Asn                                      GDP-Fuc     Fa3(NNa6Ab4)GNb2Ma3(Ma6)Mb4GNb4(Fa6)GN;Asn                                     GDP        25  1400   9
                GalNAcT-Fa2Ab4GNb2Ma3(Ma6)Mb4GNb4(Fa6)GN;Asn                                       UDP-GalNAc  Fa2(ANa3)Ab4GNb2Ma3(Ma6)Mb4GNb4(Fa6)GN;Asn                                     UDP       294    15  13
                GalT-B  Fa2Ab4GNb2Ma3(Ma6)Mb4GNb4(Fa6)GN;Asn                                       UDP-Gal     Fa2(Aa3)Ab4GNb2Ma3(Ma6)Mb4GNb4(Fa6)GN;Asn                                      UDP       390   281 285
                GalNAcT-Fa2Ab3GNb2Ma3(Ma6)Mb4GNb4(Fa6)GN;Asn                                       UDP-GalNAc  Fa2(ANa3)Ab3GNb2Ma3(Ma6)Mb4GNb4(Fa6)GN;Asn                                     UDP       294    15  13
                GalT-B  Fa2Ab3GNb2Ma3(Ma6)Mb4GNb4(Fa6)GN;Asn                                       UDP-Gal     Fa2(Aa3)Ab3GNb2Ma3(Ma6)Mb4GNb4(Fa6)GN;Asn                                      UDP       390   281 285
                b4GalT  Ab4GNb2Ma3(GNb4)(GNb2Ma6)Mb4GNb4GN;Asn                                     UDP-Gal     Ab4GNb2Ma3(GNb4)(Ab4GNb2Ma6)Mb4GNb4GN;Asn                                      UDP      8712  2932   0
                a3SiaT  Ab4GNb2Ma3(GNb4)(GNb2Ma6)Mb4GNb4GN;Asn                                     CMP-NeuAc   NNa3Ab4GNb2Ma3(GNb4)(GNb2Ma6)Mb4GNb4GN;Asn                                     CMP       484   260  57
                a6SiaT  Ab4GNb2Ma3(GNb4)(GNb2Ma6)Mb4GNb4GN;Asn                                     CMP-NeuAc   NNa6Ab4GNb2Ma3(GNb4)(GNb2Ma6)Mb4GNb4GN;Asn                                     CMP        25   180   0
                b3GalT  Ab4GNb2Ma3(GNb4)(GNb2Ma6)Mb4GNb4GN;Asn                                     UDP-Gal     Ab4GNb2Ma3(GNb4)(Ab3GNb2Ma6)Mb4GNb4GN;Asn                                      UDP        25   110 250
                FucTLe  Ab4GNb2Ma3(GNb4)(GNb2Ma6)Mb4GNb4GN;Asn                                     GDP-Fuc     Fa3(Ab4)GNb2Ma3(GNb4)(GNb2Ma6)Mb4GNb4GN;Asn                                    GDP        25  1600   5
                FucTH   Ab4GNb2Ma3(GNb4)(GNb2Ma6)Mb4GNb4GN;Asn                                     GDP-Fuc     Fa2Ab4GNb2Ma3(GNb4)(GNb2Ma6)Mb4GNb4GN;Asn                                      GDP        28  5700 108
                a3FucT  Ab4GNb2Ma3(GNb4)(GNb2Ma6)Mb4GNb4GN;Asn                                     GDP-Fuc     Fa3(Ab4)GNb2Ma3(GNb4)(GNb2Ma6)Mb4GNb4GN;Asn                                    GDP        25  1400   9
                iGnT    GNb2Ma3(GNb4)(Ab4GNb2Ma6)Mb4GNb4GN;Asn                                     UDP-GlcNAc  GNb2Ma3(GNb4)(GNb3Ab4GNb2Ma6)Mb4GNb4GN;Asn                                     UDP        25  2800  55
                b4GalT  GNb2Ma3(GNb4)(Ab4GNb2Ma6)Mb4GNb4GN;Asn                                     UDP-Gal     Ab4GNb2Ma3(GNb4)(Ab4GNb2Ma6)Mb4GNb4GN;Asn                                      UDP      8712   543   0
                a3SiaT  GNb2Ma3(GNb4)(Ab4GNb2Ma6)Mb4GNb4GN;Asn                                     CMP-NeuAc   GNb2Ma3(GNb4)(NNa3Ab4GNb2Ma6)Mb4GNb4GN;Asn                                     CMP       484   260  57
                a6SiaT  GNb2Ma3(GNb4)(Ab4GNb2Ma6)Mb4GNb4GN;Asn                                     CMP-NeuAc   GNb2Ma3(GNb4)(NNa6Ab4GNb2Ma6)Mb4GNb4GN;Asn                                     CMP        25   180   0
                b3GalT  GNb2Ma3(GNb4)(Ab4GNb2Ma6)Mb4GNb4GN;Asn                                     UDP-Gal     Ab3GNb2Ma3(GNb4)(Ab4GNb2Ma6)Mb4GNb4GN;Asn                                      UDP        25   110 250
                FucTLe  GNb2Ma3(GNb4)(Ab4GNb2Ma6)Mb4GNb4GN;Asn                                     GDP-Fuc     GNb2Ma3(GNb4)(Fa3(Ab4)GNb2Ma6)Mb4GNb4GN;Asn                                    GDP        25  1600   5
                FucTH   GNb2Ma3(GNb4)(Ab4GNb2Ma6)Mb4GNb4GN;Asn                                     GDP-Fuc     GNb2Ma3(GNb4)(Fa2Ab4GNb2Ma6)Mb4GNb4GN;Asn                                      GDP        28  5700 108
                a3FucT  GNb2Ma3(GNb4)(Ab4GNb2Ma6)Mb4GNb4GN;Asn                                     GDP-Fuc     GNb2Ma3(GNb4)(Fa3(Ab4)GNb2Ma6)Mb4GNb4GN;Asn                                    GDP        25  1400   9
                b4GalT  Ab3GNb2Ma3(GNb4)(GNb2Ma6)Mb4GNb4GN;Asn                                     UDP-Gal     Ab3GNb2Ma3(GNb4)(Ab4GNb2Ma6)Mb4GNb4GN;Asn                                      UDP      8712  2932   0
                FucTLe  Ab3GNb2Ma3(GNb4)(GNb2Ma6)Mb4GNb4GN;Asn                                     GDP-Fuc     Ab3(Fa4)GNb2Ma3(GNb4)(GNb2Ma6)Mb4GNb4GN;Asn                                    GDP       481  190010.5
                b4GalT  GNb2Ma3(GNb4)(Ab3GNb2Ma6)Mb4GNb4GN;Asn                                     UDP-Gal     Ab4GNb2Ma3(GNb4)(Ab3GNb2Ma6)Mb4GNb4GN;Asn                                      UDP      8712   543   0
                FucTLe  GNb2Ma3(GNb4)(Ab3GNb2Ma6)Mb4GNb4GN;Asn                                     GDP-Fuc     GNb2Ma3(GNb4)(Ab3(Fa4)GNb2Ma6)Mb4GNb4GN;Asn                                    GDP       481  190010.5
                b4GalT  GNb2(GNb4)Ma3(GNb4)(GNb2Ma6)Mb4GNb4GN;Asn                                  UDP-Gal     Ab4GNb2(GNb4)Ma3(GNb4)(GNb2Ma6)Mb4GNb4GN;Asn                                   UDP      8712   543   0
                b4GalT  GNb2(GNb4)Ma3(GNb4)(GNb2Ma6)Mb4GNb4GN;Asn                                  UDP-Gal     GNb2(Ab4GNb4)Ma3(GNb4)(GNb2Ma6)Mb4GNb4GN;Asn                                   UDP      8712   362   0
                b4GalT  GNb2(GNb4)Ma3(GNb4)(GNb2Ma6)Mb4GNb4GN;Asn                                  UDP-Gal     GNb2(GNb4)Ma3(GNb4)(Ab4GNb2Ma6)Mb4GNb4GN;Asn                                   UDP      8712  2932   0
                b3GalT  GNb2(GNb4)Ma3(GNb4)(GNb2Ma6)Mb4GNb4GN;Asn                                  UDP-Gal     Ab3GNb2(GNb4)Ma3(GNb4)(GNb2Ma6)Mb4GNb4GN;Asn                                   UDP        25   110 250
                b3GalT  GNb2(GNb4)Ma3(GNb4)(GNb2Ma6)Mb4GNb4GN;Asn                                  UDP-Gal     GNb2(Ab3GNb4)Ma3(GNb4)(GNb2Ma6)Mb4GNb4GN;Asn                                   UDP        25   110 250
                b3GalT  GNb2(GNb4)Ma3(GNb4)(GNb2Ma6)Mb4GNb4GN;Asn                                  UDP-Gal     GNb2(GNb4)Ma3(GNb4)(Ab3GNb2Ma6)Mb4GNb4GN;Asn                                   UDP        25   110 250
                a6FucT  GNb2(GNb4)Ma3(GNb2(GNb6)Ma6)Mb4GNb4GN;Asn                                  GDP-Fuc     GNb2(GNb4)Ma3(GNb2(GNb6)Ma6)Mb4GNb4(Fa6)GN;Asn                                 GDP       253    25  46
                GnTIII  GNb2(GNb4)Ma3(GNb2(GNb6)Ma6)Mb4GNb4GN;Asn                                  UDP-GlcNAc  GNb2(GNb4)Ma3(GNb4)(GNb2(GNb6)Ma6)Mb4GNb4GN;Asn                                UDP       607   1903100
                b4GalT  GNb2(GNb4)Ma3(GNb2(GNb6)Ma6)Mb4GNb4GN;Asn                                  UDP-Gal     Ab4GNb2(GNb4)Ma3(GNb2(GNb6)Ma6)Mb4GNb4GN;Asn                                   UDP      8712   150   0
                b4GalT  GNb2(GNb4)Ma3(GNb2(GNb6)Ma6)Mb4GNb4GN;Asn                                  UDP-Gal     GNb2(Ab4GNb4)Ma3(GNb2(GNb6)Ma6)Mb4GNb4GN;Asn                                   UDP      8712   100   0
                b4GalT  GNb2(GNb4)Ma3(GNb2(GNb6)Ma6)Mb4GNb4GN;Asn                                  UDP-Gal     GNb2(GNb4)Ma3(Ab4GNb2(GNb6)Ma6)Mb4GNb4GN;Asn                                   UDP      8712   810   0
                b4GalT  GNb2(GNb4)Ma3(GNb2(GNb6)Ma6)Mb4GNb4GN;Asn                                  UDP-Gal     GNb2(GNb4)Ma3(GNb2(Ab4GNb6)Ma6)Mb4GNb4GN;Asn                                   UDP      8712   120   0
                b3GalT  GNb2(GNb4)Ma3(GNb2(GNb6)Ma6)Mb4GNb4GN;Asn                                  UDP-Gal     Ab3GNb2(GNb4)Ma3(GNb2(GNb6)Ma6)Mb4GNb4GN;Asn                                   UDP        25   110 250
                b3GalT  GNb2(GNb4)Ma3(GNb2(GNb6)Ma6)Mb4GNb4GN;Asn                                  UDP-Gal     GNb2(Ab3GNb4)Ma3(GNb2(GNb6)Ma6)Mb4GNb4GN;Asn                                   UDP        25   110 250
                b3GalT  GNb2(GNb4)Ma3(GNb2(GNb6)Ma6)Mb4GNb4GN;Asn                                  UDP-Gal     GNb2(GNb4)Ma3(Ab3GNb2(GNb6)Ma6)Mb4GNb4GN;Asn                                   UDP        25   110 250
                b3GalT  GNb2(GNb4)Ma3(GNb2(GNb6)Ma6)Mb4GNb4GN;Asn                                  UDP-Gal     GNb2(GNb4)Ma3(GNb2(Ab3GNb6)Ma6)Mb4GNb4GN;Asn                                   UDP        25   110 250
                GnTV    Ab4GNb2(GNb4)Ma3(GNb2Ma6)Mb4GNb4GN;Asn                                     UDP-GlcNAc  Ab4GNb2(GNb4)Ma3(GNb2(GNb6)Ma6)Mb4GNb4GN;Asn                                   UDP      1410    903500
                b4GalT  Ab4GNb2(GNb4)Ma3(GNb2Ma6)Mb4GNb4GN;Asn                                     UDP-Gal     Ab4GNb2(Ab4GNb4)Ma3(GNb2Ma6)Mb4GNb4GN;Asn                                      UDP      8712   100   0
                b4GalT  Ab4GNb2(GNb4)Ma3(GNb2Ma6)Mb4GNb4GN;Asn                                     UDP-Gal     Ab4GNb2(GNb4)Ma3(Ab4GNb2Ma6)Mb4GNb4GN;Asn                                      UDP      8712   810   0
                a3SiaT  Ab4GNb2(GNb4)Ma3(GNb2Ma6)Mb4GNb4GN;Asn                                     CMP-NeuAc   NNa3Ab4GNb2(GNb4)Ma3(GNb2Ma6)Mb4GNb4GN;Asn                                     CMP       484   260  57
                a6SiaT  Ab4GNb2(GNb4)Ma3(GNb2Ma6)Mb4GNb4GN;Asn                                     CMP-NeuAc   NNa6Ab4GNb2(GNb4)Ma3(GNb2Ma6)Mb4GNb4GN;Asn                                     CMP        25   180   0
                b3GalT  Ab4GNb2(GNb4)Ma3(GNb2Ma6)Mb4GNb4GN;Asn                                     UDP-Gal     Ab4GNb2(Ab3GNb4)Ma3(GNb2Ma6)Mb4GNb4GN;Asn                                      UDP        25   110 250
                b3GalT  Ab4GNb2(GNb4)Ma3(GNb2Ma6)Mb4GNb4GN;Asn                                     UDP-Gal     Ab4GNb2(GNb4)Ma3(Ab3GNb2Ma6)Mb4GNb4GN;Asn                                      UDP        25   110 250
                FucTLe  Ab4GNb2(GNb4)Ma3(GNb2Ma6)Mb4GNb4GN;Asn                                     GDP-Fuc     Fa3(Ab4)GNb2(GNb4)Ma3(GNb2Ma6)Mb4GNb4GN;Asn                                    GDP        25  1600   5
                FucTH   Ab4GNb2(GNb4)Ma3(GNb2Ma6)Mb4GNb4GN;Asn                                     GDP-Fuc     Fa2Ab4GNb2(GNb4)Ma3(GNb2Ma6)Mb4GNb4GN;Asn                                      GDP        28  5700 108
                a3FucT  Ab4GNb2(GNb4)Ma3(GNb2Ma6)Mb4GNb4GN;Asn                                     GDP-Fuc     Fa3(Ab4)GNb2(GNb4)Ma3(GNb2Ma6)Mb4GNb4GN;Asn                                    GDP        25  1400   9
                GnTV    GNb2(Ab4GNb4)Ma3(GNb2Ma6)Mb4GNb4GN;Asn                                     UDP-GlcNAc  GNb2(Ab4GNb4)Ma3(GNb2(GNb6)Ma6)Mb4GNb4GN;Asn                                   UDP      1410    903500
                b4GalT  GNb2(Ab4GNb4)Ma3(GNb2Ma6)Mb4GNb4GN;Asn                                     UDP-Gal     Ab4GNb2(Ab4GNb4)Ma3(GNb2Ma6)Mb4GNb4GN;Asn                                      UDP      8712   150   0
                b4GalT  GNb2(Ab4GNb4)Ma3(GNb2Ma6)Mb4GNb4GN;Asn                                     UDP-Gal     GNb2(Ab4GNb4)Ma3(Ab4GNb2Ma6)Mb4GNb4GN;Asn                                      UDP      8712   810   0
                a3SiaT  GNb2(Ab4GNb4)Ma3(GNb2Ma6)Mb4GNb4GN;Asn                                     CMP-NeuAc   GNb2(NNa3Ab4GNb4)Ma3(GNb2Ma6)Mb4GNb4GN;Asn                                     CMP       484   260  57
                a6SiaT  GNb2(Ab4GNb4)Ma3(GNb2Ma6)Mb4GNb4GN;Asn                                     CMP-NeuAc   GNb2(NNa6Ab4GNb4)Ma3(GNb2Ma6)Mb4GNb4GN;Asn                                     CMP        25   180   0
                b3GalT  GNb2(Ab4GNb4)Ma3(GNb2Ma6)Mb4GNb4GN;Asn                                     UDP-Gal     Ab3GNb2(Ab4GNb4)Ma3(GNb2Ma6)Mb4GNb4GN;Asn                                      UDP        25   110 250
                b3GalT  GNb2(Ab4GNb4)Ma3(GNb2Ma6)Mb4GNb4GN;Asn                                     UDP-Gal     GNb2(Ab4GNb4)Ma3(Ab3GNb2Ma6)Mb4GNb4GN;Asn                                      UDP        25   110 250
                FucTLe  GNb2(Ab4GNb4)Ma3(GNb2Ma6)Mb4GNb4GN;Asn                                     GDP-Fuc     GNb2(Fa3(Ab4)GNb4)Ma3(GNb2Ma6)Mb4GNb4GN;Asn                                    GDP        25  1600   5
                FucTH   GNb2(Ab4GNb4)Ma3(GNb2Ma6)Mb4GNb4GN;Asn                                     GDP-Fuc     GNb2(Fa2Ab4GNb4)Ma3(GNb2Ma6)Mb4GNb4GN;Asn                                      GDP        28  5700 108
                a3FucT  GNb2(Ab4GNb4)Ma3(GNb2Ma6)Mb4GNb4GN;Asn                                     GDP-Fuc     GNb2(Fa3(Ab4)GNb4)Ma3(GNb2Ma6)Mb4GNb4GN;Asn                                    GDP        25  1400   9
                iGnT    GNb2(GNb4)Ma3(Ab4GNb2Ma6)Mb4GNb4GN;Asn                                     UDP-GlcNAc  GNb2(GNb4)Ma3(GNb3Ab4GNb2Ma6)Mb4GNb4GN;Asn                                     UDP        25  2800  55
                b4GalT  GNb2(GNb4)Ma3(Ab4GNb2Ma6)Mb4GNb4GN;Asn                                     UDP-Gal     Ab4GNb2(GNb4)Ma3(Ab4GNb2Ma6)Mb4GNb4GN;Asn                                      UDP      8712   150   0
                b4GalT  GNb2(GNb4)Ma3(Ab4GNb2Ma6)Mb4GNb4GN;Asn                                     UDP-Gal     GNb2(Ab4GNb4)Ma3(Ab4GNb2Ma6)Mb4GNb4GN;Asn                                      UDP      8712   100   0
                a3SiaT  GNb2(GNb4)Ma3(Ab4GNb2Ma6)Mb4GNb4GN;Asn                                     CMP-NeuAc   GNb2(GNb4)Ma3(NNa3Ab4GNb2Ma6)Mb4GNb4GN;Asn                                     CMP       484   260  57
                a6SiaT  GNb2(GNb4)Ma3(Ab4GNb2Ma6)Mb4GNb4GN;Asn                                     CMP-NeuAc   GNb2(GNb4)Ma3(NNa6Ab4GNb2Ma6)Mb4GNb4GN;Asn                                     CMP        25   180   0
                b3GalT  GNb2(GNb4)Ma3(Ab4GNb2Ma6)Mb4GNb4GN;Asn                                     UDP-Gal     Ab3GNb2(GNb4)Ma3(Ab4GNb2Ma6)Mb4GNb4GN;Asn                                      UDP        25   110 250
                b3GalT  GNb2(GNb4)Ma3(Ab4GNb2Ma6)Mb4GNb4GN;Asn                                     UDP-Gal     GNb2(Ab3GNb4)Ma3(Ab4GNb2Ma6)Mb4GNb4GN;Asn                                      UDP        25   110 250
                FucTLe  GNb2(GNb4)Ma3(Ab4GNb2Ma6)Mb4GNb4GN;Asn                                     GDP-Fuc     GNb2(GNb4)Ma3(Fa3(Ab4)GNb2Ma6)Mb4GNb4GN;Asn                                    GDP        25  1600   5
                FucTH   GNb2(GNb4)Ma3(Ab4GNb2Ma6)Mb4GNb4GN;Asn                                     GDP-Fuc     GNb2(GNb4)Ma3(Fa2Ab4GNb2Ma6)Mb4GNb4GN;Asn                                      GDP        28  5700 108
                a3FucT  GNb2(GNb4)Ma3(Ab4GNb2Ma6)Mb4GNb4GN;Asn                                     GDP-Fuc     GNb2(GNb4)Ma3(Fa3(Ab4)GNb2Ma6)Mb4GNb4GN;Asn                                    GDP        25  1400   9
                GnTV    Ab3GNb2(GNb4)Ma3(GNb2Ma6)Mb4GNb4GN;Asn                                     UDP-GlcNAc  Ab3GNb2(GNb4)Ma3(GNb2(GNb6)Ma6)Mb4GNb4GN;Asn                                   UDP      1410    903500
                b4GalT  Ab3GNb2(GNb4)Ma3(GNb2Ma6)Mb4GNb4GN;Asn                                     UDP-Gal     Ab3GNb2(Ab4GNb4)Ma3(GNb2Ma6)Mb4GNb4GN;Asn                                      UDP      8712   100   0
                b4GalT  Ab3GNb2(GNb4)Ma3(GNb2Ma6)Mb4GNb4GN;Asn                                     UDP-Gal     Ab3GNb2(GNb4)Ma3(Ab4GNb2Ma6)Mb4GNb4GN;Asn                                      UDP      8712   810   0
                b3GalT  Ab3GNb2(GNb4)Ma3(GNb2Ma6)Mb4GNb4GN;Asn                                     UDP-Gal     Ab3GNb2(Ab3GNb4)Ma3(GNb2Ma6)Mb4GNb4GN;Asn                                      UDP        25   110 250
                GnTV    GNb2(Ab3GNb4)Ma3(GNb2Ma6)Mb4GNb4GN;Asn                                     UDP-GlcNAc  GNb2(Ab3GNb4)Ma3(GNb2(GNb6)Ma6)Mb4GNb4GN;Asn                                   UDP      1410    903500
                b4GalT  GNb2(Ab3GNb4)Ma3(GNb2Ma6)Mb4GNb4GN;Asn                                     UDP-Gal     Ab4GNb2(Ab3GNb4)Ma3(GNb2Ma6)Mb4GNb4GN;Asn                                      UDP      8712   150   0
                b4GalT  GNb2(Ab3GNb4)Ma3(GNb2Ma6)Mb4GNb4GN;Asn                                     UDP-Gal     GNb2(Ab3GNb4)Ma3(Ab4GNb2Ma6)Mb4GNb4GN;Asn                                      UDP      8712   810   0
                b3GalT  GNb2(Ab3GNb4)Ma3(GNb2Ma6)Mb4GNb4GN;Asn                                     UDP-Gal     Ab3GNb2(Ab3GNb4)Ma3(GNb2Ma6)Mb4GNb4GN;Asn                                      UDP        25   110 250
                b3GalT  GNb2(Ab3GNb4)Ma3(GNb2Ma6)Mb4GNb4GN;Asn                                     UDP-Gal     GNb2(Ab3GNb4)Ma3(Ab3GNb2Ma6)Mb4GNb4GN;Asn                                      UDP        25   110 250
                FucTLe  GNb2(Ab3GNb4)Ma3(GNb2Ma6)Mb4GNb4GN;Asn                                     GDP-Fuc     GNb2(Ab3(Fa4)GNb4)Ma3(GNb2Ma6)Mb4GNb4GN;Asn                                    GDP       481  190010.5
                FucTH   GNb2(Ab3GNb4)Ma3(GNb2Ma6)Mb4GNb4GN;Asn                                     GDP-Fuc     GNb2(Fa2Ab3GNb4)Ma3(GNb2Ma6)Mb4GNb4GN;Asn                                      GDP        28  1500 108
                b4GalT  GNb2(GNb4)Ma3(Ab3GNb2Ma6)Mb4GNb4GN;Asn                                     UDP-Gal     Ab4GNb2(GNb4)Ma3(Ab3GNb2Ma6)Mb4GNb4GN;Asn                                      UDP      8712   150   0
                b4GalT  GNb2(GNb4)Ma3(Ab3GNb2Ma6)Mb4GNb4GN;Asn                                     UDP-Gal     GNb2(Ab4GNb4)Ma3(Ab3GNb2Ma6)Mb4GNb4GN;Asn                                      UDP      8712   100   0
                b3GalT  GNb2(GNb4)Ma3(Ab3GNb2Ma6)Mb4GNb4GN;Asn                                     UDP-Gal     GNb2(Ab3GNb4)Ma3(Ab3GNb2Ma6)Mb4GNb4GN;Asn                                      UDP        25   110 250
                b4GalT  GNb2Ma3(GNb4)(GNb2(GNb6)Ma6)Mb4GNb4GN;Asn                                  UDP-Gal     Ab4GNb2Ma3(GNb4)(GNb2(GNb6)Ma6)Mb4GNb4GN;Asn                                   UDP      8712   543   0
                b4GalT  GNb2Ma3(GNb4)(GNb2(GNb6)Ma6)Mb4GNb4GN;Asn                                  UDP-Gal     GNb2Ma3(GNb4)(Ab4GNb2(GNb6)Ma6)Mb4GNb4GN;Asn                                   UDP      8712  2932   0
                b4GalT  GNb2Ma3(GNb4)(GNb2(GNb6)Ma6)Mb4GNb4GN;Asn                                  UDP-Gal     GNb2Ma3(GNb4)(GNb2(Ab4GNb6)Ma6)Mb4GNb4GN;Asn                                   UDP      8712   434   0
                b3GalT  GNb2Ma3(GNb4)(GNb2(GNb6)Ma6)Mb4GNb4GN;Asn                                  UDP-Gal     Ab3GNb2Ma3(GNb4)(GNb2(GNb6)Ma6)Mb4GNb4GN;Asn                                   UDP        25   110 250
                b3GalT  GNb2Ma3(GNb4)(GNb2(GNb6)Ma6)Mb4GNb4GN;Asn                                  UDP-Gal     GNb2Ma3(GNb4)(Ab3GNb2(GNb6)Ma6)Mb4GNb4GN;Asn                                   UDP        25   110 250
                b3GalT  GNb2Ma3(GNb4)(GNb2(GNb6)Ma6)Mb4GNb4GN;Asn                                  UDP-Gal     GNb2Ma3(GNb4)(GNb2(Ab3GNb6)Ma6)Mb4GNb4GN;Asn                                   UDP        25   110 250
                b4GalT  Ab4GNb2Ma3(GNb2(GNb6)Ma6)Mb4GNb4GN;Asn                                     UDP-Gal     Ab4GNb2Ma3(Ab4GNb2(GNb6)Ma6)Mb4GNb4GN;Asn                                      UDP      8712   810   0
                b4GalT  Ab4GNb2Ma3(GNb2(GNb6)Ma6)Mb4GNb4GN;Asn                                     UDP-Gal     Ab4GNb2Ma3(GNb2(Ab4GNb6)Ma6)Mb4GNb4GN;Asn                                      UDP      8712   120   0
                a3SiaT  Ab4GNb2Ma3(GNb2(GNb6)Ma6)Mb4GNb4GN;Asn                                     CMP-NeuAc   NNa3Ab4GNb2Ma3(GNb2(GNb6)Ma6)Mb4GNb4GN;Asn                                     CMP       484   260  57
                a6SiaT  Ab4GNb2Ma3(GNb2(GNb6)Ma6)Mb4GNb4GN;Asn                                     CMP-NeuAc   NNa6Ab4GNb2Ma3(GNb2(GNb6)Ma6)Mb4GNb4GN;Asn                                     CMP        25   180   0
                b3GalT  Ab4GNb2Ma3(GNb2(GNb6)Ma6)Mb4GNb4GN;Asn                                     UDP-Gal     Ab4GNb2Ma3(Ab3GNb2(GNb6)Ma6)Mb4GNb4GN;Asn                                      UDP        25   110 250
                b3GalT  Ab4GNb2Ma3(GNb2(GNb6)Ma6)Mb4GNb4GN;Asn                                     UDP-Gal     Ab4GNb2Ma3(GNb2(Ab3GNb6)Ma6)Mb4GNb4GN;Asn                                      UDP        25   110 250
                FucTLe  Ab4GNb2Ma3(GNb2(GNb6)Ma6)Mb4GNb4GN;Asn                                     GDP-Fuc     Fa3(Ab4)GNb2Ma3(GNb2(GNb6)Ma6)Mb4GNb4GN;Asn                                    GDP        25  1600   5
                FucTH   Ab4GNb2Ma3(GNb2(GNb6)Ma6)Mb4GNb4GN;Asn                                     GDP-Fuc     Fa2Ab4GNb2Ma3(GNb2(GNb6)Ma6)Mb4GNb4GN;Asn                                      GDP        28  5700 108
                a3FucT  Ab4GNb2Ma3(GNb2(GNb6)Ma6)Mb4GNb4GN;Asn                                     GDP-Fuc     Fa3(Ab4)GNb2Ma3(GNb2(GNb6)Ma6)Mb4GNb4GN;Asn                                    GDP        25  1400   9
                GnTIV   GNb2Ma3(Ab4GNb2(GNb6)Ma6)Mb4GNb4GN;Asn                                     UDP-GlcNAc  GNb2(GNb4)Ma3(Ab4GNb2(GNb6)Ma6)Mb4GNb4GN;Asn                                   UDP       187   9088300
                iGnT    GNb2Ma3(Ab4GNb2(GNb6)Ma6)Mb4GNb4GN;Asn                                     UDP-GlcNAc  GNb2Ma3(GNb3Ab4GNb2(GNb6)Ma6)Mb4GNb4GN;Asn                                     UDP        25   700  55
                b4GalT  GNb2Ma3(Ab4GNb2(GNb6)Ma6)Mb4GNb4GN;Asn                                     UDP-Gal     Ab4GNb2Ma3(Ab4GNb2(GNb6)Ma6)Mb4GNb4GN;Asn                                      UDP      8712   150   0
                b4GalT  GNb2Ma3(Ab4GNb2(GNb6)Ma6)Mb4GNb4GN;Asn                                     UDP-Gal     GNb2Ma3(Ab4GNb2(Ab4GNb6)Ma6)Mb4GNb4GN;Asn                                      UDP      8712   120   0
                a3SiaT  GNb2Ma3(Ab4GNb2(GNb6)Ma6)Mb4GNb4GN;Asn                                     CMP-NeuAc   GNb2Ma3(NNa3Ab4GNb2(GNb6)Ma6)Mb4GNb4GN;Asn                                     CMP       484   260  57
                a6SiaT  GNb2Ma3(Ab4GNb2(GNb6)Ma6)Mb4GNb4GN;Asn                                     CMP-NeuAc   GNb2Ma3(NNa6Ab4GNb2(GNb6)Ma6)Mb4GNb4GN;Asn                                     CMP        25   180   0
                b3GalT  GNb2Ma3(Ab4GNb2(GNb6)Ma6)Mb4GNb4GN;Asn                                     UDP-Gal     Ab3GNb2Ma3(Ab4GNb2(GNb6)Ma6)Mb4GNb4GN;Asn                                      UDP        25   110 250
                b3GalT  GNb2Ma3(Ab4GNb2(GNb6)Ma6)Mb4GNb4GN;Asn                                     UDP-Gal     GNb2Ma3(Ab4GNb2(Ab3GNb6)Ma6)Mb4GNb4GN;Asn                                      UDP        25   110 250
                FucTLe  GNb2Ma3(Ab4GNb2(GNb6)Ma6)Mb4GNb4GN;Asn                                     GDP-Fuc     GNb2Ma3(Fa3(Ab4)GNb2(GNb6)Ma6)Mb4GNb4GN;Asn                                    GDP        25  1600   5
                FucTH   GNb2Ma3(Ab4GNb2(GNb6)Ma6)Mb4GNb4GN;Asn                                     GDP-Fuc     GNb2Ma3(Fa2Ab4GNb2(GNb6)Ma6)Mb4GNb4GN;Asn                                      GDP        28  5700 108
                a3FucT  GNb2Ma3(Ab4GNb2(GNb6)Ma6)Mb4GNb4GN;Asn                                     GDP-Fuc     GNb2Ma3(Fa3(Ab4)GNb2(GNb6)Ma6)Mb4GNb4GN;Asn                                    GDP        25  1400   9
                GnTIV   GNb2Ma3(GNb2(Ab4GNb6)Ma6)Mb4GNb4GN;Asn                                     UDP-GlcNAc  GNb2(GNb4)Ma3(GNb2(Ab4GNb6)Ma6)Mb4GNb4GN;Asn                                   UDP       187   9088300
                iGnT    GNb2Ma3(GNb2(Ab4GNb6)Ma6)Mb4GNb4GN;Asn                                     UDP-GlcNAc  GNb2Ma3(GNb2(GNb3Ab4GNb6)Ma6)Mb4GNb4GN;Asn                                     UDP        25   700  55
                b4GalT  GNb2Ma3(GNb2(Ab4GNb6)Ma6)Mb4GNb4GN;Asn                                     UDP-Gal     Ab4GNb2Ma3(GNb2(Ab4GNb6)Ma6)Mb4GNb4GN;Asn                                      UDP      8712   150   0
                b4GalT  GNb2Ma3(GNb2(Ab4GNb6)Ma6)Mb4GNb4GN;Asn                                     UDP-Gal     GNb2Ma3(Ab4GNb2(Ab4GNb6)Ma6)Mb4GNb4GN;Asn                                      UDP      8712   810   0
                a3SiaT  GNb2Ma3(GNb2(Ab4GNb6)Ma6)Mb4GNb4GN;Asn                                     CMP-NeuAc   GNb2Ma3(GNb2(NNa3Ab4GNb6)Ma6)Mb4GNb4GN;Asn                                     CMP       484   260  57
                a6SiaT  GNb2Ma3(GNb2(Ab4GNb6)Ma6)Mb4GNb4GN;Asn                                     CMP-NeuAc   GNb2Ma3(GNb2(NNa6Ab4GNb6)Ma6)Mb4GNb4GN;Asn                                     CMP        25   180   0
                b3GalT  GNb2Ma3(GNb2(Ab4GNb6)Ma6)Mb4GNb4GN;Asn                                     UDP-Gal     Ab3GNb2Ma3(GNb2(Ab4GNb6)Ma6)Mb4GNb4GN;Asn                                      UDP        25   110 250
                b3GalT  GNb2Ma3(GNb2(Ab4GNb6)Ma6)Mb4GNb4GN;Asn                                     UDP-Gal     GNb2Ma3(Ab3GNb2(Ab4GNb6)Ma6)Mb4GNb4GN;Asn                                      UDP        25   110 250
                FucTLe  GNb2Ma3(GNb2(Ab4GNb6)Ma6)Mb4GNb4GN;Asn                                     GDP-Fuc     GNb2Ma3(GNb2(Fa3(Ab4)GNb6)Ma6)Mb4GNb4GN;Asn                                    GDP        25  1600   5
                FucTH   GNb2Ma3(GNb2(Ab4GNb6)Ma6)Mb4GNb4GN;Asn                                     GDP-Fuc     GNb2Ma3(GNb2(Fa2Ab4GNb6)Ma6)Mb4GNb4GN;Asn                                      GDP        28  5700 108
                a3FucT  GNb2Ma3(GNb2(Ab4GNb6)Ma6)Mb4GNb4GN;Asn                                     GDP-Fuc     GNb2Ma3(GNb2(Fa3(Ab4)GNb6)Ma6)Mb4GNb4GN;Asn                                    GDP        25  1400   9
                b4GalT  Ab3GNb2Ma3(GNb2(GNb6)Ma6)Mb4GNb4GN;Asn                                     UDP-Gal     Ab3GNb2Ma3(Ab4GNb2(GNb6)Ma6)Mb4GNb4GN;Asn                                      UDP      8712   810   0
                b4GalT  Ab3GNb2Ma3(GNb2(GNb6)Ma6)Mb4GNb4GN;Asn                                     UDP-Gal     Ab3GNb2Ma3(GNb2(Ab4GNb6)Ma6)Mb4GNb4GN;Asn                                      UDP      8712   120   0
                b3GalT  Ab3GNb2Ma3(GNb2(GNb6)Ma6)Mb4GNb4GN;Asn                                     UDP-Gal     Ab3GNb2Ma3(Ab3GNb2(GNb6)Ma6)Mb4GNb4GN;Asn                                      UDP        25   110 250
                b3GalT  Ab3GNb2Ma3(GNb2(GNb6)Ma6)Mb4GNb4GN;Asn                                     UDP-Gal     Ab3GNb2Ma3(GNb2(Ab3GNb6)Ma6)Mb4GNb4GN;Asn                                      UDP        25   110 250
                FucTLe  Ab3GNb2Ma3(GNb2(GNb6)Ma6)Mb4GNb4GN;Asn                                     GDP-Fuc     Ab3(Fa4)GNb2Ma3(GNb2(GNb6)Ma6)Mb4GNb4GN;Asn                                    GDP       481  190010.5
                FucTH   Ab3GNb2Ma3(GNb2(GNb6)Ma6)Mb4GNb4GN;Asn                                     GDP-Fuc     Fa2Ab3GNb2Ma3(GNb2(GNb6)Ma6)Mb4GNb4GN;Asn                                      GDP        28  1500 108
                GnTIV   GNb2Ma3(Ab3GNb2(GNb6)Ma6)Mb4GNb4GN;Asn                                     UDP-GlcNAc  GNb2(GNb4)Ma3(Ab3GNb2(GNb6)Ma6)Mb4GNb4GN;Asn                                   UDP       187   6058300
                b4GalT  GNb2Ma3(Ab3GNb2(GNb6)Ma6)Mb4GNb4GN;Asn                                     UDP-Gal     Ab4GNb2Ma3(Ab3GNb2(GNb6)Ma6)Mb4GNb4GN;Asn                                      UDP      8712   150   0
                b4GalT  GNb2Ma3(Ab3GNb2(GNb6)Ma6)Mb4GNb4GN;Asn                                     UDP-Gal     GNb2Ma3(Ab3GNb2(Ab4GNb6)Ma6)Mb4GNb4GN;Asn                                      UDP      8712   120   0
                b3GalT  GNb2Ma3(Ab3GNb2(GNb6)Ma6)Mb4GNb4GN;Asn                                     UDP-Gal     Ab3GNb2Ma3(Ab3GNb2(GNb6)Ma6)Mb4GNb4GN;Asn                                      UDP        25   110 250
                b3GalT  GNb2Ma3(Ab3GNb2(GNb6)Ma6)Mb4GNb4GN;Asn                                     UDP-Gal     GNb2Ma3(Ab3GNb2(Ab3GNb6)Ma6)Mb4GNb4GN;Asn                                      UDP        25   110 250
                FucTLe  GNb2Ma3(Ab3GNb2(GNb6)Ma6)Mb4GNb4GN;Asn                                     GDP-Fuc     GNb2Ma3(Ab3(Fa4)GNb2(GNb6)Ma6)Mb4GNb4GN;Asn                                    GDP       481  190010.5
                FucTH   GNb2Ma3(Ab3GNb2(GNb6)Ma6)Mb4GNb4GN;Asn                                     GDP-Fuc     GNb2Ma3(Fa2Ab3GNb2(GNb6)Ma6)Mb4GNb4GN;Asn                                      GDP        28  1500 108
                GnTIV   GNb2Ma3(GNb2(Ab3GNb6)Ma6)Mb4GNb4GN;Asn                                     UDP-GlcNAc  GNb2(GNb4)Ma3(GNb2(Ab3GNb6)Ma6)Mb4GNb4GN;Asn                                   UDP       187   6058300
                b4GalT  GNb2Ma3(GNb2(Ab3GNb6)Ma6)Mb4GNb4GN;Asn                                     UDP-Gal     Ab4GNb2Ma3(GNb2(Ab3GNb6)Ma6)Mb4GNb4GN;Asn                                      UDP      8712   150   0
                b4GalT  GNb2Ma3(GNb2(Ab3GNb6)Ma6)Mb4GNb4GN;Asn                                     UDP-Gal     GNb2Ma3(Ab4GNb2(Ab3GNb6)Ma6)Mb4GNb4GN;Asn                                      UDP      8712   810   0
                b3GalT  GNb2Ma3(GNb2(Ab3GNb6)Ma6)Mb4GNb4GN;Asn                                     UDP-Gal     Ab3GNb2Ma3(GNb2(Ab3GNb6)Ma6)Mb4GNb4GN;Asn                                      UDP        25   110 250
                b3GalT  GNb2Ma3(GNb2(Ab3GNb6)Ma6)Mb4GNb4GN;Asn                                     UDP-Gal     GNb2Ma3(Ab3GNb2(Ab3GNb6)Ma6)Mb4GNb4GN;Asn                                      UDP        25   110 250
                FucTLe  GNb2Ma3(GNb2(Ab3GNb6)Ma6)Mb4GNb4GN;Asn                                     GDP-Fuc     GNb2Ma3(GNb2(Ab3(Fa4)GNb6)Ma6)Mb4GNb4GN;Asn                                    GDP       481  190010.5
                FucTH   GNb2Ma3(GNb2(Ab3GNb6)Ma6)Mb4GNb4GN;Asn                                     GDP-Fuc     GNb2Ma3(GNb2(Fa2Ab3GNb6)Ma6)Mb4GNb4GN;Asn                                      GDP        28  1500 108
                iGnT    Ab4GNb2Ma3(Ab4GNb2Ma6)Mb4GNb4GN;Asn                                        UDP-GlcNAc  Ab4GNb2Ma3(GNb3Ab4GNb2Ma6)Mb4GNb4GN;Asn                                        UDP        25  2800  55
                a3SiaT  Ab4GNb2Ma3(Ab4GNb2Ma6)Mb4GNb4GN;Asn                                        CMP-NeuAc   NNa3Ab4GNb2Ma3(Ab4GNb2Ma6)Mb4GNb4GN;Asn                                        CMP       484   260  57
                a3SiaT  Ab4GNb2Ma3(Ab4GNb2Ma6)Mb4GNb4GN;Asn                                        CMP-NeuAc   Ab4GNb2Ma3(NNa3Ab4GNb2Ma6)Mb4GNb4GN;Asn                                        CMP       484   260  57
                a6SiaT  Ab4GNb2Ma3(Ab4GNb2Ma6)Mb4GNb4GN;Asn                                        CMP-NeuAc   NNa6Ab4GNb2Ma3(Ab4GNb2Ma6)Mb4GNb4GN;Asn                                        CMP        25   180   0
                a6SiaT  Ab4GNb2Ma3(Ab4GNb2Ma6)Mb4GNb4GN;Asn                                        CMP-NeuAc   Ab4GNb2Ma3(NNa6Ab4GNb2Ma6)Mb4GNb4GN;Asn                                        CMP        25   180   0
                FucTLe  Ab4GNb2Ma3(Ab4GNb2Ma6)Mb4GNb4GN;Asn                                        GDP-Fuc     Fa3(Ab4)GNb2Ma3(Ab4GNb2Ma6)Mb4GNb4GN;Asn                                       GDP        25  1600   5
                FucTLe  Ab4GNb2Ma3(Ab4GNb2Ma6)Mb4GNb4GN;Asn                                        GDP-Fuc     Ab4GNb2Ma3(Fa3(Ab4)GNb2Ma6)Mb4GNb4GN;Asn                                       GDP        25  1600   5
                FucTH   Ab4GNb2Ma3(Ab4GNb2Ma6)Mb4GNb4GN;Asn                                        GDP-Fuc     Fa2Ab4GNb2Ma3(Ab4GNb2Ma6)Mb4GNb4GN;Asn                                         GDP        28  5700 108
                FucTH   Ab4GNb2Ma3(Ab4GNb2Ma6)Mb4GNb4GN;Asn                                        GDP-Fuc     Ab4GNb2Ma3(Fa2Ab4GNb2Ma6)Mb4GNb4GN;Asn                                         GDP        28  5700 108
                a3FucT  Ab4GNb2Ma3(Ab4GNb2Ma6)Mb4GNb4GN;Asn                                        GDP-Fuc     Fa3(Ab4)GNb2Ma3(Ab4GNb2Ma6)Mb4GNb4GN;Asn                                       GDP        25  1400   9
                a3FucT  Ab4GNb2Ma3(Ab4GNb2Ma6)Mb4GNb4GN;Asn                                        GDP-Fuc     Ab4GNb2Ma3(Fa3(Ab4)GNb2Ma6)Mb4GNb4GN;Asn                                       GDP        25  1400   9
                GnTV    NNa3Ab4GNb2Ma3(GNb2Ma6)Mb4GNb4GN;Asn                                       UDP-GlcNAc  NNa3Ab4GNb2Ma3(GNb2(GNb6)Ma6)Mb4GNb4GN;Asn                                     UDP      1410   1303500
                b4GalT  NNa3Ab4GNb2Ma3(GNb2Ma6)Mb4GNb4GN;Asn                                       UDP-Gal     NNa3Ab4GNb2Ma3(Ab4GNb2Ma6)Mb4GNb4GN;Asn                                        UDP      8712   810   0
                b3GalT  NNa3Ab4GNb2Ma3(GNb2Ma6)Mb4GNb4GN;Asn                                       UDP-Gal     NNa3Ab4GNb2Ma3(Ab3GNb2Ma6)Mb4GNb4GN;Asn                                        UDP        25   110 250
                FucTLe  NNa3Ab4GNb2Ma3(GNb2Ma6)Mb4GNb4GN;Asn                                       GDP-Fuc     Fa3(NNa3Ab4)GNb2Ma3(GNb2Ma6)Mb4GNb4GN;Asn                                      GDP        25   100   0
                a3FucT  NNa3Ab4GNb2Ma3(GNb2Ma6)Mb4GNb4GN;Asn                                       GDP-Fuc     Fa3(NNa3Ab4)GNb2Ma3(GNb2Ma6)Mb4GNb4GN;Asn                                      GDP        25  1400   9
                GnTV    NNa6Ab4GNb2Ma3(GNb2Ma6)Mb4GNb4GN;Asn                                       UDP-GlcNAc  NNa6Ab4GNb2Ma3(GNb2(GNb6)Ma6)Mb4GNb4GN;Asn                                     UDP      1410   1303500
                b4GalT  NNa6Ab4GNb2Ma3(GNb2Ma6)Mb4GNb4GN;Asn                                       UDP-Gal     NNa6Ab4GNb2Ma3(Ab4GNb2Ma6)Mb4GNb4GN;Asn                                        UDP      8712   810   0
                b3GalT  NNa6Ab4GNb2Ma3(GNb2Ma6)Mb4GNb4GN;Asn                                       UDP-Gal     NNa6Ab4GNb2Ma3(Ab3GNb2Ma6)Mb4GNb4GN;Asn                                        UDP        25   110 250
                FucTLe  NNa6Ab4GNb2Ma3(GNb2Ma6)Mb4GNb4GN;Asn                                       GDP-Fuc     Fa3(NNa6Ab4)GNb2Ma3(GNb2Ma6)Mb4GNb4GN;Asn                                      GDP        25  1600   5
                a3FucT  NNa6Ab4GNb2Ma3(GNb2Ma6)Mb4GNb4GN;Asn                                       GDP-Fuc     Fa3(NNa6Ab4)GNb2Ma3(GNb2Ma6)Mb4GNb4GN;Asn                                      GDP        25  1400   9
                a3SiaT  Ab4GNb2Ma3(Ab3GNb2Ma6)Mb4GNb4GN;Asn                                        CMP-NeuAc   NNa3Ab4GNb2Ma3(Ab3GNb2Ma6)Mb4GNb4GN;Asn                                        CMP       484   260  57
                a6SiaT  Ab4GNb2Ma3(Ab3GNb2Ma6)Mb4GNb4GN;Asn                                        CMP-NeuAc   NNa6Ab4GNb2Ma3(Ab3GNb2Ma6)Mb4GNb4GN;Asn                                        CMP        25   180   0
                FucTLe  Ab4GNb2Ma3(Ab3GNb2Ma6)Mb4GNb4GN;Asn                                        GDP-Fuc     Ab4GNb2Ma3(Ab3(Fa4)GNb2Ma6)Mb4GNb4GN;Asn                                       GDP       481  190010.5
                FucTLe  Ab4GNb2Ma3(Ab3GNb2Ma6)Mb4GNb4GN;Asn                                        GDP-Fuc     Fa3(Ab4)GNb2Ma3(Ab3GNb2Ma6)Mb4GNb4GN;Asn                                       GDP        25  1600   5
                FucTH   Ab4GNb2Ma3(Ab3GNb2Ma6)Mb4GNb4GN;Asn                                        GDP-Fuc     Ab4GNb2Ma3(Fa2Ab3GNb2Ma6)Mb4GNb4GN;Asn                                         GDP        28  1500 108
                FucTH   Ab4GNb2Ma3(Ab3GNb2Ma6)Mb4GNb4GN;Asn                                        GDP-Fuc     Fa2Ab4GNb2Ma3(Ab3GNb2Ma6)Mb4GNb4GN;Asn                                         GDP        28  5700 108
                a3FucT  Ab4GNb2Ma3(Ab3GNb2Ma6)Mb4GNb4GN;Asn                                        GDP-Fuc     Fa3(Ab4)GNb2Ma3(Ab3GNb2Ma6)Mb4GNb4GN;Asn                                       GDP        25  1400   9
                GnTV    Fa3(Ab4)GNb2Ma3(GNb2Ma6)Mb4GNb4GN;Asn                                      UDP-GlcNAc  Fa3(Ab4)GNb2Ma3(GNb2(GNb6)Ma6)Mb4GNb4GN;Asn                                    UDP      1410   1303500
                b4GalT  Fa3(Ab4)GNb2Ma3(GNb2Ma6)Mb4GNb4GN;Asn                                      UDP-Gal     Fa3(Ab4)GNb2Ma3(Ab4GNb2Ma6)Mb4GNb4GN;Asn                                       UDP      8712   810   0
                b3GalT  Fa3(Ab4)GNb2Ma3(GNb2Ma6)Mb4GNb4GN;Asn                                      UDP-Gal     Fa3(Ab4)GNb2Ma3(Ab3GNb2Ma6)Mb4GNb4GN;Asn                                       UDP        25   110 250
                GnTV    Fa2Ab4GNb2Ma3(GNb2Ma6)Mb4GNb4GN;Asn                                        UDP-GlcNAc  Fa2Ab4GNb2Ma3(GNb2(GNb6)Ma6)Mb4GNb4GN;Asn                                      UDP      1410   1303500
                b4GalT  Fa2Ab4GNb2Ma3(GNb2Ma6)Mb4GNb4GN;Asn                                        UDP-Gal     Fa2Ab4GNb2Ma3(Ab4GNb2Ma6)Mb4GNb4GN;Asn                                         UDP      8712   810   0
                b3GalT  Fa2Ab4GNb2Ma3(GNb2Ma6)Mb4GNb4GN;Asn                                        UDP-Gal     Fa2Ab4GNb2Ma3(Ab3GNb2Ma6)Mb4GNb4GN;Asn                                         UDP        25   110 250
                FucTLe  Fa2Ab4GNb2Ma3(GNb2Ma6)Mb4GNb4GN;Asn                                        GDP-Fuc     Fa3(Fa2Ab4)GNb2Ma3(GNb2Ma6)Mb4GNb4GN;Asn                                       GDP        25  1100   0
                a3FucT  Fa2Ab4GNb2Ma3(GNb2Ma6)Mb4GNb4GN;Asn                                        GDP-Fuc     Fa3(Fa2Ab4)GNb2Ma3(GNb2Ma6)Mb4GNb4GN;Asn                                       GDP       102   700   9
                GalNAcT-Fa2Ab4GNb2Ma3(GNb2Ma6)Mb4GNb4GN;Asn                                        UDP-GalNAc  Fa2(ANa3)Ab4GNb2Ma3(GNb2Ma6)Mb4GNb4GN;Asn                                      UDP       294    15  13
                GalT-B  Fa2Ab4GNb2Ma3(GNb2Ma6)Mb4GNb4GN;Asn                                        UDP-Gal     Fa2(Aa3)Ab4GNb2Ma3(GNb2Ma6)Mb4GNb4GN;Asn                                       UDP       390   281 285
                GnTIV   GNb2Ma3(GNb3Ab4GNb2Ma6)Mb4GNb4GN;Asn                                       UDP-GlcNAc  GNb2(GNb4)Ma3(GNb3Ab4GNb2Ma6)Mb4GNb4GN;Asn                                     UDP       187  51008300
                b4GalT  GNb2Ma3(GNb3Ab4GNb2Ma6)Mb4GNb4GN;Asn                                       UDP-Gal     Ab4GNb2Ma3(GNb3Ab4GNb2Ma6)Mb4GNb4GN;Asn                                        UDP      8712   150   0
                b4GalT  GNb2Ma3(GNb3Ab4GNb2Ma6)Mb4GNb4GN;Asn                                       UDP-Gal     GNb2Ma3(Ab4GNb3Ab4GNb2Ma6)Mb4GNb4GN;Asn                                        UDP      8712   810   0
                b3GalT  GNb2Ma3(GNb3Ab4GNb2Ma6)Mb4GNb4GN;Asn                                       UDP-Gal     Ab3GNb2Ma3(GNb3Ab4GNb2Ma6)Mb4GNb4GN;Asn                                        UDP        25   110 250
                b3GalT  GNb2Ma3(GNb3Ab4GNb2Ma6)Mb4GNb4GN;Asn                                       UDP-Gal     GNb2Ma3(Ab3GNb3Ab4GNb2Ma6)Mb4GNb4GN;Asn                                        UDP        25   110 250
                FucTLe  GNb2Ma3(GNb3Ab4GNb2Ma6)Mb4GNb4GN;Asn                                       GDP-Fuc     GNb2Ma3(Fa3(GNb3Ab4)GNb2Ma6)Mb4GNb4GN;Asn                                      GDP        25  1600   5
                a3FucT  GNb2Ma3(GNb3Ab4GNb2Ma6)Mb4GNb4GN;Asn                                       GDP-Fuc     GNb2Ma3(Fa3(GNb3Ab4)GNb2Ma6)Mb4GNb4GN;Asn                                      GDP        25  1400   9
                GnTIV   GNb2Ma3(NNa3Ab4GNb2Ma6)Mb4GNb4GN;Asn                                       UDP-GlcNAc  GNb2(GNb4)Ma3(NNa3Ab4GNb2Ma6)Mb4GNb4GN;Asn                                     UDP       187  51008300
                b4GalT  GNb2Ma3(NNa3Ab4GNb2Ma6)Mb4GNb4GN;Asn                                       UDP-Gal     Ab4GNb2Ma3(NNa3Ab4GNb2Ma6)Mb4GNb4GN;Asn                                        UDP      8712   150   0
                b3GalT  GNb2Ma3(NNa3Ab4GNb2Ma6)Mb4GNb4GN;Asn                                       UDP-Gal     Ab3GNb2Ma3(NNa3Ab4GNb2Ma6)Mb4GNb4GN;Asn                                        UDP        25   110 250
                FucTLe  GNb2Ma3(NNa3Ab4GNb2Ma6)Mb4GNb4GN;Asn                                       GDP-Fuc     GNb2Ma3(Fa3(NNa3Ab4)GNb2Ma6)Mb4GNb4GN;Asn                                      GDP        25   100   0
                a3FucT  GNb2Ma3(NNa3Ab4GNb2Ma6)Mb4GNb4GN;Asn                                       GDP-Fuc     GNb2Ma3(Fa3(NNa3Ab4)GNb2Ma6)Mb4GNb4GN;Asn                                      GDP        25  1400   9
                GnTIV   GNb2Ma3(NNa6Ab4GNb2Ma6)Mb4GNb4GN;Asn                                       UDP-GlcNAc  GNb2(GNb4)Ma3(NNa6Ab4GNb2Ma6)Mb4GNb4GN;Asn                                     UDP       187  51008300
                b4GalT  GNb2Ma3(NNa6Ab4GNb2Ma6)Mb4GNb4GN;Asn                                       UDP-Gal     Ab4GNb2Ma3(NNa6Ab4GNb2Ma6)Mb4GNb4GN;Asn                                        UDP      8712   150   0
                b3GalT  GNb2Ma3(NNa6Ab4GNb2Ma6)Mb4GNb4GN;Asn                                       UDP-Gal     Ab3GNb2Ma3(NNa6Ab4GNb2Ma6)Mb4GNb4GN;Asn                                        UDP        25   110 250
                FucTLe  GNb2Ma3(NNa6Ab4GNb2Ma6)Mb4GNb4GN;Asn                                       GDP-Fuc     GNb2Ma3(Fa3(NNa6Ab4)GNb2Ma6)Mb4GNb4GN;Asn                                      GDP        25  1600   5
                a3FucT  GNb2Ma3(NNa6Ab4GNb2Ma6)Mb4GNb4GN;Asn                                       GDP-Fuc     GNb2Ma3(Fa3(NNa6Ab4)GNb2Ma6)Mb4GNb4GN;Asn                                      GDP        25  1400   9
                iGnT    Ab3GNb2Ma3(Ab4GNb2Ma6)Mb4GNb4GN;Asn                                        UDP-GlcNAc  Ab3GNb2Ma3(GNb3Ab4GNb2Ma6)Mb4GNb4GN;Asn                                        UDP        25  2800  55
                a3SiaT  Ab3GNb2Ma3(Ab4GNb2Ma6)Mb4GNb4GN;Asn                                        CMP-NeuAc   Ab3GNb2Ma3(NNa3Ab4GNb2Ma6)Mb4GNb4GN;Asn                                        CMP       484   260  57
                a6SiaT  Ab3GNb2Ma3(Ab4GNb2Ma6)Mb4GNb4GN;Asn                                        CMP-NeuAc   Ab3GNb2Ma3(NNa6Ab4GNb2Ma6)Mb4GNb4GN;Asn                                        CMP        25   180   0
                FucTLe  Ab3GNb2Ma3(Ab4GNb2Ma6)Mb4GNb4GN;Asn                                        GDP-Fuc     Ab3(Fa4)GNb2Ma3(Ab4GNb2Ma6)Mb4GNb4GN;Asn                                       GDP       481  190010.5
                FucTLe  Ab3GNb2Ma3(Ab4GNb2Ma6)Mb4GNb4GN;Asn                                        GDP-Fuc     Ab3GNb2Ma3(Fa3(Ab4)GNb2Ma6)Mb4GNb4GN;Asn                                       GDP        25  1600   5
                FucTH   Ab3GNb2Ma3(Ab4GNb2Ma6)Mb4GNb4GN;Asn                                        GDP-Fuc     Fa2Ab3GNb2Ma3(Ab4GNb2Ma6)Mb4GNb4GN;Asn                                         GDP        28  1500 108
                FucTH   Ab3GNb2Ma3(Ab4GNb2Ma6)Mb4GNb4GN;Asn                                        GDP-Fuc     Ab3GNb2Ma3(Fa2Ab4GNb2Ma6)Mb4GNb4GN;Asn                                         GDP        28  5700 108
                a3FucT  Ab3GNb2Ma3(Ab4GNb2Ma6)Mb4GNb4GN;Asn                                        GDP-Fuc     Ab3GNb2Ma3(Fa3(Ab4)GNb2Ma6)Mb4GNb4GN;Asn                                       GDP        25  1400   9
                GnTIV   GNb2Ma3(Fa3(Ab4)GNb2Ma6)Mb4GNb4GN;Asn                                      UDP-GlcNAc  GNb2(GNb4)Ma3(Fa3(Ab4)GNb2Ma6)Mb4GNb4GN;Asn                                    UDP       187  34008300
                b4GalT  GNb2Ma3(Fa3(Ab4)GNb2Ma6)Mb4GNb4GN;Asn                                      UDP-Gal     Ab4GNb2Ma3(Fa3(Ab4)GNb2Ma6)Mb4GNb4GN;Asn                                       UDP      8712   150   0
                b3GalT  GNb2Ma3(Fa3(Ab4)GNb2Ma6)Mb4GNb4GN;Asn                                      UDP-Gal     Ab3GNb2Ma3(Fa3(Ab4)GNb2Ma6)Mb4GNb4GN;Asn                                       UDP        25   110 250
                GnTIV   GNb2Ma3(Fa2Ab4GNb2Ma6)Mb4GNb4GN;Asn                                        UDP-GlcNAc  GNb2(GNb4)Ma3(Fa2Ab4GNb2Ma6)Mb4GNb4GN;Asn                                      UDP       187  51008300
                b4GalT  GNb2Ma3(Fa2Ab4GNb2Ma6)Mb4GNb4GN;Asn                                        UDP-Gal     Ab4GNb2Ma3(Fa2Ab4GNb2Ma6)Mb4GNb4GN;Asn                                         UDP      8712   150   0
                b3GalT  GNb2Ma3(Fa2Ab4GNb2Ma6)Mb4GNb4GN;Asn                                        UDP-Gal     Ab3GNb2Ma3(Fa2Ab4GNb2Ma6)Mb4GNb4GN;Asn                                         UDP        25   110 250
                FucTLe  GNb2Ma3(Fa2Ab4GNb2Ma6)Mb4GNb4GN;Asn                                        GDP-Fuc     GNb2Ma3(Fa3(Fa2Ab4)GNb2Ma6)Mb4GNb4GN;Asn                                       GDP        25  1100   0
                a3FucT  GNb2Ma3(Fa2Ab4GNb2Ma6)Mb4GNb4GN;Asn                                        GDP-Fuc     GNb2Ma3(Fa3(Fa2Ab4)GNb2Ma6)Mb4GNb4GN;Asn                                       GDP       102   700   9
                GalNAcT-GNb2Ma3(Fa2Ab4GNb2Ma6)Mb4GNb4GN;Asn                                        UDP-GalNAc  GNb2Ma3(Fa2(ANa3)Ab4GNb2Ma6)Mb4GNb4GN;Asn                                      UDP       294    15  13
                GalT-B  GNb2Ma3(Fa2Ab4GNb2Ma6)Mb4GNb4GN;Asn                                        UDP-Gal     GNb2Ma3(Fa2(Aa3)Ab4GNb2Ma6)Mb4GNb4GN;Asn                                       UDP       390   281 285
                GnTV    Ab3(Fa4)GNb2Ma3(GNb2Ma6)Mb4GNb4GN;Asn                                      UDP-GlcNAc  Ab3(Fa4)GNb2Ma3(GNb2(GNb6)Ma6)Mb4GNb4GN;Asn                                    UDP      1410   1303500
                b4GalT  Ab3(Fa4)GNb2Ma3(GNb2Ma6)Mb4GNb4GN;Asn                                      UDP-Gal     Ab3(Fa4)GNb2Ma3(Ab4GNb2Ma6)Mb4GNb4GN;Asn                                       UDP      8712   810   0
                GnTV    Fa2Ab3GNb2Ma3(GNb2Ma6)Mb4GNb4GN;Asn                                        UDP-GlcNAc  Fa2Ab3GNb2Ma3(GNb2(GNb6)Ma6)Mb4GNb4GN;Asn                                      UDP      1410   1303500
                b4GalT  Fa2Ab3GNb2Ma3(GNb2Ma6)Mb4GNb4GN;Asn                                        UDP-Gal     Fa2Ab3GNb2Ma3(Ab4GNb2Ma6)Mb4GNb4GN;Asn                                         UDP      8712   810   0
                GalNAcT-Fa2Ab3GNb2Ma3(GNb2Ma6)Mb4GNb4GN;Asn                                        UDP-GalNAc  Fa2(ANa3)Ab3GNb2Ma3(GNb2Ma6)Mb4GNb4GN;Asn                                      UDP       294    15  13
                GalT-B  Fa2Ab3GNb2Ma3(GNb2Ma6)Mb4GNb4GN;Asn                                        UDP-Gal     Fa2(Aa3)Ab3GNb2Ma3(GNb2Ma6)Mb4GNb4GN;Asn                                       UDP       390   281 285
                b4GalT  GNb2Ma3(Ab3(Fa4)GNb2Ma6)Mb4GNb4GN;Asn                                      UDP-Gal     Ab4GNb2Ma3(Ab3(Fa4)GNb2Ma6)Mb4GNb4GN;Asn                                       UDP      8712   150   0
                b4GalT  GNb2Ma3(Fa2Ab3GNb2Ma6)Mb4GNb4GN;Asn                                        UDP-Gal     Ab4GNb2Ma3(Fa2Ab3GNb2Ma6)Mb4GNb4GN;Asn                                         UDP      8712   150   0
                GalNAcT-GNb2Ma3(Fa2Ab3GNb2Ma6)Mb4GNb4GN;Asn                                        UDP-GalNAc  GNb2Ma3(Fa2(ANa3)Ab3GNb2Ma6)Mb4GNb4GN;Asn                                      UDP       294    15  13
                GalT-B  GNb2Ma3(Fa2Ab3GNb2Ma6)Mb4GNb4GN;Asn                                        UDP-Gal     GNb2Ma3(Fa2(Aa3)Ab3GNb2Ma6)Mb4GNb4GN;Asn                                       UDP       390   281 285
                FucTLe  NNa3Ab4GNb2Ma3(GNb4)(Ma6)Mb4GNb4GN;Asn                                     GDP-Fuc     Fa3(NNa3Ab4)GNb2Ma3(GNb4)(Ma6)Mb4GNb4GN;Asn                                    GDP        25   100   0
                a3FucT  NNa3Ab4GNb2Ma3(GNb4)(Ma6)Mb4GNb4GN;Asn                                     GDP-Fuc     Fa3(NNa3Ab4)GNb2Ma3(GNb4)(Ma6)Mb4GNb4GN;Asn                                    GDP        25  1400   9
                FucTLe  NNa6Ab4GNb2Ma3(GNb4)(Ma6)Mb4GNb4GN;Asn                                     GDP-Fuc     Fa3(NNa6Ab4)GNb2Ma3(GNb4)(Ma6)Mb4GNb4GN;Asn                                    GDP        25  1600   5
                a3FucT  NNa6Ab4GNb2Ma3(GNb4)(Ma6)Mb4GNb4GN;Asn                                     GDP-Fuc     Fa3(NNa6Ab4)GNb2Ma3(GNb4)(Ma6)Mb4GNb4GN;Asn                                    GDP        25  1400   9
                GalNAcT-Fa2Ab4GNb2Ma3(GNb4)(Ma6)Mb4GNb4GN;Asn                                      UDP-GalNAc  Fa2(ANa3)Ab4GNb2Ma3(GNb4)(Ma6)Mb4GNb4GN;Asn                                    UDP       294    15  13
                a3SiaT  Ab4GNb2(Ab4GNb4)Ma3(Ma6)Mb4GNb4GN;Asn                                      CMP-NeuAc   NNa3Ab4GNb2(Ab4GNb4)Ma3(Ma6)Mb4GNb4GN;Asn                                      CMP       484   260  57
                a3SiaT  Ab4GNb2(Ab4GNb4)Ma3(Ma6)Mb4GNb4GN;Asn                                      CMP-NeuAc   Ab4GNb2(NNa3Ab4GNb4)Ma3(Ma6)Mb4GNb4GN;Asn                                      CMP       484   260  57
                a6SiaT  Ab4GNb2(Ab4GNb4)Ma3(Ma6)Mb4GNb4GN;Asn                                      CMP-NeuAc   NNa6Ab4GNb2(Ab4GNb4)Ma3(Ma6)Mb4GNb4GN;Asn                                      CMP        25   180   0
                a6SiaT  Ab4GNb2(Ab4GNb4)Ma3(Ma6)Mb4GNb4GN;Asn                                      CMP-NeuAc   Ab4GNb2(NNa6Ab4GNb4)Ma3(Ma6)Mb4GNb4GN;Asn                                      CMP        25   180   0
                FucTLe  Ab4GNb2(Ab4GNb4)Ma3(Ma6)Mb4GNb4GN;Asn                                      GDP-Fuc     Fa3(Ab4)GNb2(Ab4GNb4)Ma3(Ma6)Mb4GNb4GN;Asn                                     GDP        25  1600   5
                FucTLe  Ab4GNb2(Ab4GNb4)Ma3(Ma6)Mb4GNb4GN;Asn                                      GDP-Fuc     Ab4GNb2(Fa3(Ab4)GNb4)Ma3(Ma6)Mb4GNb4GN;Asn                                     GDP        25  1600   5
                FucTH   Ab4GNb2(Ab4GNb4)Ma3(Ma6)Mb4GNb4GN;Asn                                      GDP-Fuc     Fa2Ab4GNb2(Ab4GNb4)Ma3(Ma6)Mb4GNb4GN;Asn                                       GDP        28  5700 108
                FucTH   Ab4GNb2(Ab4GNb4)Ma3(Ma6)Mb4GNb4GN;Asn                                      GDP-Fuc     Ab4GNb2(Fa2Ab4GNb4)Ma3(Ma6)Mb4GNb4GN;Asn                                       GDP        28  5700 108
                a3FucT  Ab4GNb2(Ab4GNb4)Ma3(Ma6)Mb4GNb4GN;Asn                                      GDP-Fuc     Fa3(Ab4)GNb2(Ab4GNb4)Ma3(Ma6)Mb4GNb4GN;Asn                                     GDP        25  1400   9
                a3FucT  Ab4GNb2(Ab4GNb4)Ma3(Ma6)Mb4GNb4GN;Asn                                      GDP-Fuc     Ab4GNb2(Fa3(Ab4)GNb4)Ma3(Ma6)Mb4GNb4GN;Asn                                     GDP        25  1400   9
                b4GalT  NNa3Ab4GNb2(GNb4)Ma3(Ma6)Mb4GNb4GN;Asn                                     UDP-Gal     NNa3Ab4GNb2(Ab4GNb4)Ma3(Ma6)Mb4GNb4GN;Asn                                      UDP      8712  2667   0
                b3GalT  NNa3Ab4GNb2(GNb4)Ma3(Ma6)Mb4GNb4GN;Asn                                     UDP-Gal     NNa3Ab4GNb2(Ab3GNb4)Ma3(Ma6)Mb4GNb4GN;Asn                                      UDP        25   110 250
                FucTLe  NNa3Ab4GNb2(GNb4)Ma3(Ma6)Mb4GNb4GN;Asn                                     GDP-Fuc     Fa3(NNa3Ab4)GNb2(GNb4)Ma3(Ma6)Mb4GNb4GN;Asn                                    GDP        25   100   0
                a3FucT  NNa3Ab4GNb2(GNb4)Ma3(Ma6)Mb4GNb4GN;Asn                                     GDP-Fuc     Fa3(NNa3Ab4)GNb2(GNb4)Ma3(Ma6)Mb4GNb4GN;Asn                                    GDP        25  1400   9
                b4GalT  NNa6Ab4GNb2(GNb4)Ma3(Ma6)Mb4GNb4GN;Asn                                     UDP-Gal     NNa6Ab4GNb2(Ab4GNb4)Ma3(Ma6)Mb4GNb4GN;Asn                                      UDP      8712  2667   0
                a3SiaT  Ab4GNb2(Ab3GNb4)Ma3(Ma6)Mb4GNb4GN;Asn                                      CMP-NeuAc   NNa3Ab4GNb2(Ab3GNb4)Ma3(Ma6)Mb4GNb4GN;Asn                                      CMP       484   260  57
                FucTLe  Ab4GNb2(Ab3GNb4)Ma3(Ma6)Mb4GNb4GN;Asn                                      GDP-Fuc     Ab4GNb2(Ab3(Fa4)GNb4)Ma3(Ma6)Mb4GNb4GN;Asn                                     GDP       481  190010.5
                b4GalT  Fa3(Ab4)GNb2(GNb4)Ma3(Ma6)Mb4GNb4GN;Asn                                    UDP-Gal     Fa3(Ab4)GNb2(Ab4GNb4)Ma3(Ma6)Mb4GNb4GN;Asn                                     UDP      8712  2667   0
                b4GalT  Fa2Ab4GNb2(GNb4)Ma3(Ma6)Mb4GNb4GN;Asn                                      UDP-Gal     Fa2Ab4GNb2(Ab4GNb4)Ma3(Ma6)Mb4GNb4GN;Asn                                       UDP      8712  2667   0
                GalNAcT-Fa2Ab4GNb2(GNb4)Ma3(Ma6)Mb4GNb4GN;Asn                                      UDP-GalNAc  Fa2(ANa3)Ab4GNb2(GNb4)Ma3(Ma6)Mb4GNb4GN;Asn                                    UDP       294    15  13
                GnTII   GNb2(NNa3Ab4GNb4)Ma3(Ma6)Mb4GNb4GN;Asn                                     UDP-GlcNAc  GNb2(NNa3Ab4GNb4)Ma3(GNb2Ma6)Mb4GNb4GN;Asn                                     UDP      1320   190 960
                b4GalT  GNb2(NNa3Ab4GNb4)Ma3(Ma6)Mb4GNb4GN;Asn                                     UDP-Gal     Ab4GNb2(NNa3Ab4GNb4)Ma3(Ma6)Mb4GNb4GN;Asn                                      UDP      8712  4000   0
                b3GalT  GNb2(NNa3Ab4GNb4)Ma3(Ma6)Mb4GNb4GN;Asn                                     UDP-Gal     Ab3GNb2(NNa3Ab4GNb4)Ma3(Ma6)Mb4GNb4GN;Asn                                      UDP        25   110 250
                FucTLe  GNb2(NNa3Ab4GNb4)Ma3(Ma6)Mb4GNb4GN;Asn                                     GDP-Fuc     GNb2(Fa3(NNa3Ab4)GNb4)Ma3(Ma6)Mb4GNb4GN;Asn                                    GDP        25   100   0
                a3FucT  GNb2(NNa3Ab4GNb4)Ma3(Ma6)Mb4GNb4GN;Asn                                     GDP-Fuc     GNb2(Fa3(NNa3Ab4)GNb4)Ma3(Ma6)Mb4GNb4GN;Asn                                    GDP        25  1400   9
                GnTII   GNb2(NNa6Ab4GNb4)Ma3(Ma6)Mb4GNb4GN;Asn                                     UDP-GlcNAc  GNb2(NNa6Ab4GNb4)Ma3(GNb2Ma6)Mb4GNb4GN;Asn                                     UDP      1320   190 960
                b4GalT  GNb2(NNa6Ab4GNb4)Ma3(Ma6)Mb4GNb4GN;Asn                                     UDP-Gal     Ab4GNb2(NNa6Ab4GNb4)Ma3(Ma6)Mb4GNb4GN;Asn                                      UDP      8712  4000   0
                b3GalT  GNb2(NNa6Ab4GNb4)Ma3(Ma6)Mb4GNb4GN;Asn                                     UDP-Gal     Ab3GNb2(NNa6Ab4GNb4)Ma3(Ma6)Mb4GNb4GN;Asn                                      UDP        25   110 250
                FucTLe  GNb2(NNa6Ab4GNb4)Ma3(Ma6)Mb4GNb4GN;Asn                                     GDP-Fuc     GNb2(Fa3(NNa6Ab4)GNb4)Ma3(Ma6)Mb4GNb4GN;Asn                                    GDP        25  1600   5
                a3FucT  GNb2(NNa6Ab4GNb4)Ma3(Ma6)Mb4GNb4GN;Asn                                     GDP-Fuc     GNb2(Fa3(NNa6Ab4)GNb4)Ma3(Ma6)Mb4GNb4GN;Asn                                    GDP        25  1400   9
                a3SiaT  Ab3GNb2(Ab4GNb4)Ma3(Ma6)Mb4GNb4GN;Asn                                      CMP-NeuAc   Ab3GNb2(NNa3Ab4GNb4)Ma3(Ma6)Mb4GNb4GN;Asn                                      CMP       484   260  57
                a6SiaT  Ab3GNb2(Ab4GNb4)Ma3(Ma6)Mb4GNb4GN;Asn                                      CMP-NeuAc   Ab3GNb2(NNa6Ab4GNb4)Ma3(Ma6)Mb4GNb4GN;Asn                                      CMP        25   180   0
                FucTLe  Ab3GNb2(Ab4GNb4)Ma3(Ma6)Mb4GNb4GN;Asn                                      GDP-Fuc     Ab3(Fa4)GNb2(Ab4GNb4)Ma3(Ma6)Mb4GNb4GN;Asn                                     GDP       481  190010.5
                FucTLe  Ab3GNb2(Ab4GNb4)Ma3(Ma6)Mb4GNb4GN;Asn                                      GDP-Fuc     Ab3GNb2(Fa3(Ab4)GNb4)Ma3(Ma6)Mb4GNb4GN;Asn                                     GDP        25  1600   5
                a3FucT  Ab3GNb2(Ab4GNb4)Ma3(Ma6)Mb4GNb4GN;Asn                                      GDP-Fuc     Ab3GNb2(Fa3(Ab4)GNb4)Ma3(Ma6)Mb4GNb4GN;Asn                                     GDP        25  1400   9
                GnTII   GNb2(Fa3(Ab4)GNb4)Ma3(Ma6)Mb4GNb4GN;Asn                                    UDP-GlcNAc  GNb2(Fa3(Ab4)GNb4)Ma3(GNb2Ma6)Mb4GNb4GN;Asn                                    UDP      1320   190 960
                b4GalT  GNb2(Fa3(Ab4)GNb4)Ma3(Ma6)Mb4GNb4GN;Asn                                    UDP-Gal     Ab4GNb2(Fa3(Ab4)GNb4)Ma3(Ma6)Mb4GNb4GN;Asn                                     UDP      8712  4000   0
                b3GalT  GNb2(Fa3(Ab4)GNb4)Ma3(Ma6)Mb4GNb4GN;Asn                                    UDP-Gal     Ab3GNb2(Fa3(Ab4)GNb4)Ma3(Ma6)Mb4GNb4GN;Asn                                     UDP        25   110 250
                GnTII   GNb2(Fa2Ab4GNb4)Ma3(Ma6)Mb4GNb4GN;Asn                                      UDP-GlcNAc  GNb2(Fa2Ab4GNb4)Ma3(GNb2Ma6)Mb4GNb4GN;Asn                                      UDP      1320   190 960
                b4GalT  GNb2(Fa2Ab4GNb4)Ma3(Ma6)Mb4GNb4GN;Asn                                      UDP-Gal     Ab4GNb2(Fa2Ab4GNb4)Ma3(Ma6)Mb4GNb4GN;Asn                                       UDP      8712  4000   0
                FucTLe  GNb2(Fa2Ab4GNb4)Ma3(Ma6)Mb4GNb4GN;Asn                                      GDP-Fuc     GNb2(Fa3(Fa2Ab4)GNb4)Ma3(Ma6)Mb4GNb4GN;Asn                                     GDP        25  1100   0
                a3FucT  GNb2(Fa2Ab4GNb4)Ma3(Ma6)Mb4GNb4GN;Asn                                      GDP-Fuc     GNb2(Fa3(Fa2Ab4)GNb4)Ma3(Ma6)Mb4GNb4GN;Asn                                     GDP       102   700   9
                GalNAcT-GNb2(Fa2Ab4GNb4)Ma3(Ma6)Mb4GNb4GN;Asn                                      UDP-GalNAc  GNb2(Fa2(ANa3)Ab4GNb4)Ma3(Ma6)Mb4GNb4GN;Asn                                    UDP       294    15  13
                GalT-B  GNb2(Fa2Ab4GNb4)Ma3(Ma6)Mb4GNb4GN;Asn                                      UDP-Gal     GNb2(Fa2(Aa3)Ab4GNb4)Ma3(Ma6)Mb4GNb4GN;Asn                                     UDP       390   281 285
                GnTII   GNb2(Ab3(Fa4)GNb4)Ma3(Ma6)Mb4GNb4GN;Asn                                    UDP-GlcNAc  GNb2(Ab3(Fa4)GNb4)Ma3(GNb2Ma6)Mb4GNb4GN;Asn                                    UDP      1320   190 960
                b4GalT  GNb2(Ab3(Fa4)GNb4)Ma3(Ma6)Mb4GNb4GN;Asn                                    UDP-Gal     Ab4GNb2(Ab3(Fa4)GNb4)Ma3(Ma6)Mb4GNb4GN;Asn                                     UDP      8712  4000   0
                GnTII   GNb2(Fa2Ab3GNb4)Ma3(Ma6)Mb4GNb4GN;Asn                                      UDP-GlcNAc  GNb2(Fa2Ab3GNb4)Ma3(GNb2Ma6)Mb4GNb4GN;Asn                                      UDP      1320   190 960
                GalNAcT-GNb2(Fa2Ab3GNb4)Ma3(Ma6)Mb4GNb4GN;Asn                                      UDP-GalNAc  GNb2(Fa2(ANa3)Ab3GNb4)Ma3(Ma6)Mb4GNb4GN;Asn                                    UDP       294    15  13
                GalNAcT-Fa3(Fa2Ab4)GNb2Ma3(Ma6)Mb4GNb4GN;Asn                                       UDP-GalNAc  Fa3(Fa2(ANa3)Ab4)GNb2Ma3(Ma6)Mb4GNb4GN;Asn                                     UDP       294    15  13
                GalT-B  Fa3(Fa2Ab4)GNb2Ma3(Ma6)Mb4GNb4GN;Asn                                       UDP-Gal     Fa3(Fa2(Aa3)Ab4)GNb2Ma3(Ma6)Mb4GNb4GN;Asn                                      UDP       390   281 285
                FucTLe  Fa2(ANa3)Ab4GNb2Ma3(Ma6)Mb4GNb4GN;Asn                                      GDP-Fuc     Fa3(Fa2(ANa3)Ab4)GNb2Ma3(Ma6)Mb4GNb4GN;Asn                                     GDP        25  1600   5
                a3FucT  Fa2(ANa3)Ab4GNb2Ma3(Ma6)Mb4GNb4GN;Asn                                      GDP-Fuc     Fa3(Fa2(ANa3)Ab4)GNb2Ma3(Ma6)Mb4GNb4GN;Asn                                     GDP        25  1400   9
                FucTLe  Fa2(Aa3)Ab4GNb2Ma3(Ma6)Mb4GNb4GN;Asn                                       GDP-Fuc     Fa3(Fa2(Aa3)Ab4)GNb2Ma3(Ma6)Mb4GNb4GN;Asn                                      GDP        25  1600   5
                a3FucT  Fa2(Aa3)Ab4GNb2Ma3(Ma6)Mb4GNb4GN;Asn                                       GDP-Fuc     Fa3(Fa2(Aa3)Ab4)GNb2Ma3(Ma6)Mb4GNb4GN;Asn                                      GDP        25  1400   9
                FucTLe  Fa2(ANa3)Ab3GNb2Ma3(Ma6)Mb4GNb4GN;Asn                                      GDP-Fuc     Fa2(ANa3)Ab3(Fa4)GNb2Ma3(Ma6)Mb4GNb4GN;Asn                                     GDP       481  190010.5
                FucTLe  Fa2(Aa3)Ab3GNb2Ma3(Ma6)Mb4GNb4GN;Asn                                       GDP-Fuc     Fa2(Aa3)Ab3(Fa4)GNb2Ma3(Ma6)Mb4GNb4GN;Asn                                      GDP       481  190010.5
                FucTLe  NNa3Ab4GNb2Ma3(GNb4)(Ma6Ma6)Mb4GNb4(Fa6)GN;Asn                             GDP-Fuc     Fa3(NNa3Ab4)GNb2Ma3(GNb4)(Ma6Ma6)Mb4GNb4(Fa6)GN;Asn                            GDP        25   100   0
                a3FucT  NNa3Ab4GNb2Ma3(GNb4)(Ma6Ma6)Mb4GNb4(Fa6)GN;Asn                             GDP-Fuc     Fa3(NNa3Ab4)GNb2Ma3(GNb4)(Ma6Ma6)Mb4GNb4(Fa6)GN;Asn                            GDP        25  1400   9
                FucTLe  NNa6Ab4GNb2Ma3(GNb4)(Ma6Ma6)Mb4GNb4(Fa6)GN;Asn                             GDP-Fuc     Fa3(NNa6Ab4)GNb2Ma3(GNb4)(Ma6Ma6)Mb4GNb4(Fa6)GN;Asn                            GDP        25  1600   5
                a3FucT  NNa6Ab4GNb2Ma3(GNb4)(Ma6Ma6)Mb4GNb4(Fa6)GN;Asn                             GDP-Fuc     Fa3(NNa6Ab4)GNb2Ma3(GNb4)(Ma6Ma6)Mb4GNb4(Fa6)GN;Asn                            GDP        25  1400   9
                a3SiaT  Ab4GNb2(Ab4GNb4)Ma3(Ma6Ma6)Mb4GNb4(Fa6)GN;Asn                              CMP-NeuAc   NNa3Ab4GNb2(Ab4GNb4)Ma3(Ma6Ma6)Mb4GNb4(Fa6)GN;Asn                              CMP       484   260  57
                a3SiaT  Ab4GNb2(Ab4GNb4)Ma3(Ma6Ma6)Mb4GNb4(Fa6)GN;Asn                              CMP-NeuAc   Ab4GNb2(NNa3Ab4GNb4)Ma3(Ma6Ma6)Mb4GNb4(Fa6)GN;Asn                              CMP       484   260  57
                a6SiaT  Ab4GNb2(Ab4GNb4)Ma3(Ma6Ma6)Mb4GNb4(Fa6)GN;Asn                              CMP-NeuAc   Ab4GNb2(NNa6Ab4GNb4)Ma3(Ma6Ma6)Mb4GNb4(Fa6)GN;Asn                              CMP        25   180   0
                FucTLe  Ab4GNb2(Ab4GNb4)Ma3(Ma6Ma6)Mb4GNb4(Fa6)GN;Asn                              GDP-Fuc     Ab4GNb2(Fa3(Ab4)GNb4)Ma3(Ma6Ma6)Mb4GNb4(Fa6)GN;Asn                             GDP        25  1600   5
                a3FucT  Ab4GNb2(Ab4GNb4)Ma3(Ma6Ma6)Mb4GNb4(Fa6)GN;Asn                              GDP-Fuc     Ab4GNb2(Fa3(Ab4)GNb4)Ma3(Ma6Ma6)Mb4GNb4(Fa6)GN;Asn                             GDP        25  1400   9
                b4GalT  NNa3Ab4GNb2(GNb4)Ma3(Ma6Ma6)Mb4GNb4(Fa6)GN;Asn                             UDP-Gal     NNa3Ab4GNb2(Ab4GNb4)Ma3(Ma6Ma6)Mb4GNb4(Fa6)GN;Asn                              UDP      8712  2667   0
                ManII   GNb2(NNa3Ab4GNb4)Ma3(Ma6Ma6)Mb4GNb4(Fa6)GN;Asn                             water       GNb2(NNa3Ab4GNb4)Ma3(Ma6)Mb4GNb4(Fa6)GN;Asn                                    mannose  1924   100   0
                b4GalT  GNb2(NNa3Ab4GNb4)Ma3(Ma6Ma6)Mb4GNb4(Fa6)GN;Asn                             UDP-Gal     Ab4GNb2(NNa3Ab4GNb4)Ma3(Ma6Ma6)Mb4GNb4(Fa6)GN;Asn                              UDP      8712  4000   0
                FucTLe  GNb2(NNa3Ab4GNb4)Ma3(Ma6Ma6)Mb4GNb4(Fa6)GN;Asn                             GDP-Fuc     GNb2(Fa3(NNa3Ab4)GNb4)Ma3(Ma6Ma6)Mb4GNb4(Fa6)GN;Asn                            GDP        25   100   0
                a3FucT  GNb2(NNa3Ab4GNb4)Ma3(Ma6Ma6)Mb4GNb4(Fa6)GN;Asn                             GDP-Fuc     GNb2(Fa3(NNa3Ab4)GNb4)Ma3(Ma6Ma6)Mb4GNb4(Fa6)GN;Asn                            GDP        25  1400   9
                ManII   GNb2(NNa6Ab4GNb4)Ma3(Ma6Ma6)Mb4GNb4(Fa6)GN;Asn                             water       GNb2(NNa6Ab4GNb4)Ma3(Ma6)Mb4GNb4(Fa6)GN;Asn                                    mannose  1924   100   0
                b4GalT  GNb2(NNa6Ab4GNb4)Ma3(Ma6Ma6)Mb4GNb4(Fa6)GN;Asn                             UDP-Gal     Ab4GNb2(NNa6Ab4GNb4)Ma3(Ma6Ma6)Mb4GNb4(Fa6)GN;Asn                              UDP      8712  4000   0
                ManII   GNb2(Fa3(Ab4)GNb4)Ma3(Ma6Ma6)Mb4GNb4(Fa6)GN;Asn                            water       GNb2(Fa3(Ab4)GNb4)Ma3(Ma6)Mb4GNb4(Fa6)GN;Asn                                   mannose  1924   100   0
                b4GalT  GNb2(Fa3(Ab4)GNb4)Ma3(Ma6Ma6)Mb4GNb4(Fa6)GN;Asn                            UDP-Gal     Ab4GNb2(Fa3(Ab4)GNb4)Ma3(Ma6Ma6)Mb4GNb4(Fa6)GN;Asn                             UDP      8712  4000   0
                ManII   GNb2(Fa2Ab4GNb4)Ma3(Ma6Ma6)Mb4GNb4(Fa6)GN;Asn                              water       GNb2(Fa2Ab4GNb4)Ma3(Ma6)Mb4GNb4(Fa6)GN;Asn                                     mannose  1924   100   0
                GalNAcT-GNb2(Fa2Ab4GNb4)Ma3(Ma6Ma6)Mb4GNb4(Fa6)GN;Asn                              UDP-GalNAc  GNb2(Fa2(ANa3)Ab4GNb4)Ma3(Ma6Ma6)Mb4GNb4(Fa6)GN;Asn                            UDP       294    15  13
                GalT-B  GNb2(Fa2Ab4GNb4)Ma3(Ma6Ma6)Mb4GNb4(Fa6)GN;Asn                              UDP-Gal     GNb2(Fa2(Aa3)Ab4GNb4)Ma3(Ma6Ma6)Mb4GNb4(Fa6)GN;Asn                             UDP       390   281 285
                GalNAcT-Fa3(Fa2Ab4)GNb2Ma3(Ma6Ma6)Mb4GNb4(Fa6)GN;Asn                               UDP-GalNAc  Fa3(Fa2(ANa3)Ab4)GNb2Ma3(Ma6Ma6)Mb4GNb4(Fa6)GN;Asn                             UDP       294    15  13
                GalT-B  Fa3(Fa2Ab4)GNb2Ma3(Ma6Ma6)Mb4GNb4(Fa6)GN;Asn                               UDP-Gal     Fa3(Fa2(Aa3)Ab4)GNb2Ma3(Ma6Ma6)Mb4GNb4(Fa6)GN;Asn                              UDP       390   281 285
                FucTLe  Fa2(ANa3)Ab4GNb2Ma3(Ma6Ma6)Mb4GNb4(Fa6)GN;Asn                              GDP-Fuc     Fa3(Fa2(ANa3)Ab4)GNb2Ma3(Ma6Ma6)Mb4GNb4(Fa6)GN;Asn                             GDP        25  1600   5
                a3FucT  Fa2(ANa3)Ab4GNb2Ma3(Ma6Ma6)Mb4GNb4(Fa6)GN;Asn                              GDP-Fuc     Fa3(Fa2(ANa3)Ab4)GNb2Ma3(Ma6Ma6)Mb4GNb4(Fa6)GN;Asn                             GDP        25  1400   9
                FucTLe  Fa2(Aa3)Ab4GNb2Ma3(Ma6Ma6)Mb4GNb4(Fa6)GN;Asn                               GDP-Fuc     Fa3(Fa2(Aa3)Ab4)GNb2Ma3(Ma6Ma6)Mb4GNb4(Fa6)GN;Asn                              GDP        25  1600   5
                a3FucT  Fa2(Aa3)Ab4GNb2Ma3(Ma6Ma6)Mb4GNb4(Fa6)GN;Asn                               GDP-Fuc     Fa3(Fa2(Aa3)Ab4)GNb2Ma3(Ma6Ma6)Mb4GNb4(Fa6)GN;Asn                              GDP        25  1400   9
                FucTLe  Fa2(ANa3)Ab3GNb2Ma3(Ma6Ma6)Mb4GNb4(Fa6)GN;Asn                              GDP-Fuc     Fa2(ANa3)Ab3(Fa4)GNb2Ma3(Ma6Ma6)Mb4GNb4(Fa6)GN;Asn                             GDP       481  190010.5
                FucTLe  Fa2(Aa3)Ab3GNb2Ma3(Ma6Ma6)Mb4GNb4(Fa6)GN;Asn                               GDP-Fuc     Fa2(Aa3)Ab3(Fa4)GNb2Ma3(Ma6Ma6)Mb4GNb4(Fa6)GN;Asn                              GDP       481  190010.5
                FucTLe  Fa2(ANa3)Ab4GNb2Ma3(GNb4)(Ma6Ma6)Mb4GNb4GN;Asn                             GDP-Fuc     Fa3(Fa2(ANa3)Ab4)GNb2Ma3(GNb4)(Ma6Ma6)Mb4GNb4GN;Asn                            GDP        25  1600   5
                a3FucT  Fa2(ANa3)Ab4GNb2Ma3(GNb4)(Ma6Ma6)Mb4GNb4GN;Asn                             GDP-Fuc     Fa3(Fa2(ANa3)Ab4)GNb2Ma3(GNb4)(Ma6Ma6)Mb4GNb4GN;Asn                            GDP        25  1400   9
                FucTLe  Fa2(Aa3)Ab4GNb2Ma3(GNb4)(Ma6Ma6)Mb4GNb4GN;Asn                              GDP-Fuc     Fa3(Fa2(Aa3)Ab4)GNb2Ma3(GNb4)(Ma6Ma6)Mb4GNb4GN;Asn                             GDP        25  1600   5
                a3FucT  Fa2(Aa3)Ab4GNb2Ma3(GNb4)(Ma6Ma6)Mb4GNb4GN;Asn                              GDP-Fuc     Fa3(Fa2(Aa3)Ab4)GNb2Ma3(GNb4)(Ma6Ma6)Mb4GNb4GN;Asn                             GDP        25  1400   9
                FucTLe  Fa2(ANa3)Ab3GNb2Ma3(GNb4)(Ma6Ma6)Mb4GNb4GN;Asn                             GDP-Fuc     Fa2(ANa3)Ab3(Fa4)GNb2Ma3(GNb4)(Ma6Ma6)Mb4GNb4GN;Asn                            GDP       481  190010.5
                a3SiaT  NNa3Ab4GNb2(Ab4GNb4)Ma3(Ma6Ma6)Mb4GNb4GN;Asn                               CMP-NeuAc   NNa3Ab4GNb2(NNa3Ab4GNb4)Ma3(Ma6Ma6)Mb4GNb4GN;Asn                               CMP       484   260  57
                FucTLe  NNa3Ab4GNb2(Ab4GNb4)Ma3(Ma6Ma6)Mb4GNb4GN;Asn                               GDP-Fuc     Fa3(NNa3Ab4)GNb2(Ab4GNb4)Ma3(Ma6Ma6)Mb4GNb4GN;Asn                              GDP        25   100   0
                a3FucT  NNa3Ab4GNb2(Ab4GNb4)Ma3(Ma6Ma6)Mb4GNb4GN;Asn                               GDP-Fuc     Fa3(NNa3Ab4)GNb2(Ab4GNb4)Ma3(Ma6Ma6)Mb4GNb4GN;Asn                              GDP        25  1400   9
                a3SiaT  Ab4GNb2(NNa3Ab4GNb4)Ma3(Ma6Ma6)Mb4GNb4GN;Asn                               CMP-NeuAc   NNa3Ab4GNb2(NNa3Ab4GNb4)Ma3(Ma6Ma6)Mb4GNb4GN;Asn                               CMP       484   260  57
                FucTLe  Ab4GNb2(NNa3Ab4GNb4)Ma3(Ma6Ma6)Mb4GNb4GN;Asn                               GDP-Fuc     Ab4GNb2(Fa3(NNa3Ab4)GNb4)Ma3(Ma6Ma6)Mb4GNb4GN;Asn                              GDP        25   100   0
                a3FucT  Ab4GNb2(NNa3Ab4GNb4)Ma3(Ma6Ma6)Mb4GNb4GN;Asn                               GDP-Fuc     Ab4GNb2(Fa3(NNa3Ab4)GNb4)Ma3(Ma6Ma6)Mb4GNb4GN;Asn                              GDP        25  1400   9
                FucTLe  Fa3(Ab4)GNb2(Ab4GNb4)Ma3(Ma6Ma6)Mb4GNb4GN;Asn                              GDP-Fuc     Fa3(Ab4)GNb2(Fa3(Ab4)GNb4)Ma3(Ma6Ma6)Mb4GNb4GN;Asn                             GDP        25  1600   5
                a3FucT  Fa3(Ab4)GNb2(Ab4GNb4)Ma3(Ma6Ma6)Mb4GNb4GN;Asn                              GDP-Fuc     Fa3(Ab4)GNb2(Fa3(Ab4)GNb4)Ma3(Ma6Ma6)Mb4GNb4GN;Asn                             GDP        25  1400   9
                FucTLe  Ab4GNb2(Fa3(Ab4)GNb4)Ma3(Ma6Ma6)Mb4GNb4GN;Asn                              GDP-Fuc     Fa3(Ab4)GNb2(Fa3(Ab4)GNb4)Ma3(Ma6Ma6)Mb4GNb4GN;Asn                             GDP        25  1600   5
                a3FucT  Ab4GNb2(Fa3(Ab4)GNb4)Ma3(Ma6Ma6)Mb4GNb4GN;Asn                              GDP-Fuc     Fa3(Ab4)GNb2(Fa3(Ab4)GNb4)Ma3(Ma6Ma6)Mb4GNb4GN;Asn                             GDP        25  1400   9
                GalNAcT-Fa2Ab4GNb2(Ab4GNb4)Ma3(Ma6Ma6)Mb4GNb4GN;Asn                                UDP-GalNAc  Fa2(ANa3)Ab4GNb2(Ab4GNb4)Ma3(Ma6Ma6)Mb4GNb4GN;Asn                              UDP       294    15  13
                GalNAcT-Ab4GNb2(Fa2Ab4GNb4)Ma3(Ma6Ma6)Mb4GNb4GN;Asn                                UDP-GalNAc  Ab4GNb2(Fa2(ANa3)Ab4GNb4)Ma3(Ma6Ma6)Mb4GNb4GN;Asn                              UDP       294    15  13
                GalT-B  Ab4GNb2(Fa2Ab4GNb4)Ma3(Ma6Ma6)Mb4GNb4GN;Asn                                UDP-Gal     Ab4GNb2(Fa2(Aa3)Ab4GNb4)Ma3(Ma6Ma6)Mb4GNb4GN;Asn                               UDP       390   281 285
                b4GalT  Fa3(NNa3Ab4)GNb2(GNb4)Ma3(Ma6Ma6)Mb4GNb4GN;Asn                             UDP-Gal     Fa3(NNa3Ab4)GNb2(Ab4GNb4)Ma3(Ma6Ma6)Mb4GNb4GN;Asn                              UDP      8712  2667   0
                b4GalT  Fa2(ANa3)Ab4GNb2(GNb4)Ma3(Ma6Ma6)Mb4GNb4GN;Asn                             UDP-Gal     Fa2(ANa3)Ab4GNb2(Ab4GNb4)Ma3(Ma6Ma6)Mb4GNb4GN;Asn                              UDP      8712  2667   0
                ManII   GNb2(Fa3(NNa3Ab4)GNb4)Ma3(Ma6Ma6)Mb4GNb4GN;Asn                             water       GNb2(Fa3(NNa3Ab4)GNb4)Ma3(Ma6)Mb4GNb4GN;Asn                                    mannose  1924   100   0
                b4GalT  GNb2(Fa3(NNa3Ab4)GNb4)Ma3(Ma6Ma6)Mb4GNb4GN;Asn                             UDP-Gal     Ab4GNb2(Fa3(NNa3Ab4)GNb4)Ma3(Ma6Ma6)Mb4GNb4GN;Asn                              UDP      8712  4000   0
                ManII   GNb2(Fa2(ANa3)Ab4GNb4)Ma3(Ma6Ma6)Mb4GNb4GN;Asn                             water       GNb2(Fa2(ANa3)Ab4GNb4)Ma3(Ma6)Mb4GNb4GN;Asn                                    mannose  1924   100   0
                b4GalT  GNb2(Fa2(ANa3)Ab4GNb4)Ma3(Ma6Ma6)Mb4GNb4GN;Asn                             UDP-Gal     Ab4GNb2(Fa2(ANa3)Ab4GNb4)Ma3(Ma6Ma6)Mb4GNb4GN;Asn                              UDP      8712  4000   0
                ManII   GNb2(Fa2(Aa3)Ab4GNb4)Ma3(Ma6Ma6)Mb4GNb4GN;Asn                              water       GNb2(Fa2(Aa3)Ab4GNb4)Ma3(Ma6)Mb4GNb4GN;Asn                                     mannose  1924   100   0
                b4GalT  GNb2(Fa2(Aa3)Ab4GNb4)Ma3(Ma6Ma6)Mb4GNb4GN;Asn                              UDP-Gal     Ab4GNb2(Fa2(Aa3)Ab4GNb4)Ma3(Ma6Ma6)Mb4GNb4GN;Asn                               UDP      8712  4000   0
                FucTLe  Fa2(ANa3)Ab4GNb2Ma3(GNb4)(Ma3(Ma6)Ma6)Mb4GNb4(Fa6)GN;Asn                   GDP-Fuc     Fa3(Fa2(ANa3)Ab4)GNb2Ma3(GNb4)(Ma3(Ma6)Ma6)Mb4GNb4(Fa6)GN;Asn                  GDP        25  1600   5
                a3FucT  Fa2(ANa3)Ab4GNb2Ma3(GNb4)(Ma3(Ma6)Ma6)Mb4GNb4(Fa6)GN;Asn                   GDP-Fuc     Fa3(Fa2(ANa3)Ab4)GNb2Ma3(GNb4)(Ma3(Ma6)Ma6)Mb4GNb4(Fa6)GN;Asn                  GDP        25  1400   9
                FucTLe  Fa2(Aa3)Ab4GNb2Ma3(GNb4)(Ma3(Ma6)Ma6)Mb4GNb4(Fa6)GN;Asn                    GDP-Fuc     Fa3(Fa2(Aa3)Ab4)GNb2Ma3(GNb4)(Ma3(Ma6)Ma6)Mb4GNb4(Fa6)GN;Asn                   GDP        25  1600   5
                a3FucT  Fa2(Aa3)Ab4GNb2Ma3(GNb4)(Ma3(Ma6)Ma6)Mb4GNb4(Fa6)GN;Asn                    GDP-Fuc     Fa3(Fa2(Aa3)Ab4)GNb2Ma3(GNb4)(Ma3(Ma6)Ma6)Mb4GNb4(Fa6)GN;Asn                   GDP        25  1400   9
                a3SiaT  NNa3Ab4GNb2(Ab4GNb4)Ma3(Ma3(Ma6)Ma6)Mb4GNb4(Fa6)GN;Asn                     CMP-NeuAc   NNa3Ab4GNb2(NNa3Ab4GNb4)Ma3(Ma3(Ma6)Ma6)Mb4GNb4(Fa6)GN;Asn                     CMP       484   260  57
                a3SiaT  Ab4GNb2(NNa3Ab4GNb4)Ma3(Ma3(Ma6)Ma6)Mb4GNb4(Fa6)GN;Asn                     CMP-NeuAc   NNa3Ab4GNb2(NNa3Ab4GNb4)Ma3(Ma3(Ma6)Ma6)Mb4GNb4(Fa6)GN;Asn                     CMP       484   260  57
                ManII   GNb2(Fa3(NNa3Ab4)GNb4)Ma3(Ma3(Ma6)Ma6)Mb4GNb4(Fa6)GN;Asn                   water       GNb2(Fa3(NNa3Ab4)GNb4)Ma3(Ma6Ma6)Mb4GNb4(Fa6)GN;Asn                            mannose  1924   200   0
                ManII   GNb2(Fa2(ANa3)Ab4GNb4)Ma3(Ma3(Ma6)Ma6)Mb4GNb4(Fa6)GN;Asn                   water       GNb2(Fa2(ANa3)Ab4GNb4)Ma3(Ma6Ma6)Mb4GNb4(Fa6)GN;Asn                            mannose  1924   200   0
                FucTLe  NNa3Ab4GNb2(NNa3Ab4GNb4)Ma3(Ma3(Ma6)Ma6)Mb4GNb4GN;Asn                      GDP-Fuc     Fa3(NNa3Ab4)GNb2(NNa3Ab4GNb4)Ma3(Ma3(Ma6)Ma6)Mb4GNb4GN;Asn                     GDP        25   100   0
                FucTLe  NNa3Ab4GNb2(NNa3Ab4GNb4)Ma3(Ma3(Ma6)Ma6)Mb4GNb4GN;Asn                      GDP-Fuc     NNa3Ab4GNb2(Fa3(NNa3Ab4)GNb4)Ma3(Ma3(Ma6)Ma6)Mb4GNb4GN;Asn                     GDP        25   100   0
                a3FucT  NNa3Ab4GNb2(NNa3Ab4GNb4)Ma3(Ma3(Ma6)Ma6)Mb4GNb4GN;Asn                      GDP-Fuc     Fa3(NNa3Ab4)GNb2(NNa3Ab4GNb4)Ma3(Ma3(Ma6)Ma6)Mb4GNb4GN;Asn                     GDP        25  1400   9
                a3FucT  NNa3Ab4GNb2(NNa3Ab4GNb4)Ma3(Ma3(Ma6)Ma6)Mb4GNb4GN;Asn                      GDP-Fuc     NNa3Ab4GNb2(Fa3(NNa3Ab4)GNb4)Ma3(Ma3(Ma6)Ma6)Mb4GNb4GN;Asn                     GDP        25  1400   9
                a3SiaT  Fa3(NNa3Ab4)GNb2(Ab4GNb4)Ma3(Ma3(Ma6)Ma6)Mb4GNb4GN;Asn                     CMP-NeuAc   Fa3(NNa3Ab4)GNb2(NNa3Ab4GNb4)Ma3(Ma3(Ma6)Ma6)Mb4GNb4GN;Asn                     CMP       484   260  57
                FucTLe  Fa3(NNa3Ab4)GNb2(Ab4GNb4)Ma3(Ma3(Ma6)Ma6)Mb4GNb4GN;Asn                     GDP-Fuc     Fa3(NNa3Ab4)GNb2(Fa3(Ab4)GNb4)Ma3(Ma3(Ma6)Ma6)Mb4GNb4GN;Asn                    GDP        25  1600   5
                a3FucT  Fa3(NNa3Ab4)GNb2(Ab4GNb4)Ma3(Ma3(Ma6)Ma6)Mb4GNb4GN;Asn                     GDP-Fuc     Fa3(NNa3Ab4)GNb2(Fa3(Ab4)GNb4)Ma3(Ma3(Ma6)Ma6)Mb4GNb4GN;Asn                    GDP        25  1400   9
                FucTLe  NNa3Ab4GNb2(Fa3(Ab4)GNb4)Ma3(Ma3(Ma6)Ma6)Mb4GNb4GN;Asn                     GDP-Fuc     Fa3(NNa3Ab4)GNb2(Fa3(Ab4)GNb4)Ma3(Ma3(Ma6)Ma6)Mb4GNb4GN;Asn                    GDP        25   100   0
                a3FucT  NNa3Ab4GNb2(Fa3(Ab4)GNb4)Ma3(Ma3(Ma6)Ma6)Mb4GNb4GN;Asn                     GDP-Fuc     Fa3(NNa3Ab4)GNb2(Fa3(Ab4)GNb4)Ma3(Ma3(Ma6)Ma6)Mb4GNb4GN;Asn                    GDP        25  1400   9
                GalNAcT-NNa3Ab4GNb2(Fa2Ab4GNb4)Ma3(Ma3(Ma6)Ma6)Mb4GNb4GN;Asn                       UDP-GalNAc  NNa3Ab4GNb2(Fa2(ANa3)Ab4GNb4)Ma3(Ma3(Ma6)Ma6)Mb4GNb4GN;Asn                     UDP       294    15  13
                FucTLe  Fa3(Ab4)GNb2(NNa3Ab4GNb4)Ma3(Ma3(Ma6)Ma6)Mb4GNb4GN;Asn                     GDP-Fuc     Fa3(Ab4)GNb2(Fa3(NNa3Ab4)GNb4)Ma3(Ma3(Ma6)Ma6)Mb4GNb4GN;Asn                    GDP        25   100   0
                a3FucT  Fa3(Ab4)GNb2(NNa3Ab4GNb4)Ma3(Ma3(Ma6)Ma6)Mb4GNb4GN;Asn                     GDP-Fuc     Fa3(Ab4)GNb2(Fa3(NNa3Ab4)GNb4)Ma3(Ma3(Ma6)Ma6)Mb4GNb4GN;Asn                    GDP        25  1400   9
                a3SiaT  Ab4GNb2(Fa3(NNa3Ab4)GNb4)Ma3(Ma3(Ma6)Ma6)Mb4GNb4GN;Asn                     CMP-NeuAc   NNa3Ab4GNb2(Fa3(NNa3Ab4)GNb4)Ma3(Ma3(Ma6)Ma6)Mb4GNb4GN;Asn                     CMP       484   260  57
                FucTLe  Ab4GNb2(Fa3(NNa3Ab4)GNb4)Ma3(Ma3(Ma6)Ma6)Mb4GNb4GN;Asn                     GDP-Fuc     Fa3(Ab4)GNb2(Fa3(NNa3Ab4)GNb4)Ma3(Ma3(Ma6)Ma6)Mb4GNb4GN;Asn                    GDP        25  1600   5
                a3FucT  Ab4GNb2(Fa3(NNa3Ab4)GNb4)Ma3(Ma3(Ma6)Ma6)Mb4GNb4GN;Asn                     GDP-Fuc     Fa3(Ab4)GNb2(Fa3(NNa3Ab4)GNb4)Ma3(Ma3(Ma6)Ma6)Mb4GNb4GN;Asn                    GDP        25  1400   9
                GalNAcT-Fa2Ab4GNb2(NNa3Ab4GNb4)Ma3(Ma3(Ma6)Ma6)Mb4GNb4GN;Asn                       UDP-GalNAc  Fa2(ANa3)Ab4GNb2(NNa3Ab4GNb4)Ma3(Ma3(Ma6)Ma6)Mb4GNb4GN;Asn                     UDP       294    15  13
                a3SiaT  Fa2(ANa3)Ab4GNb2(Ab4GNb4)Ma3(Ma3(Ma6)Ma6)Mb4GNb4GN;Asn                     CMP-NeuAc   Fa2(ANa3)Ab4GNb2(NNa3Ab4GNb4)Ma3(Ma3(Ma6)Ma6)Mb4GNb4GN;Asn                     CMP       484   260  57
                a3SiaT  Ab4GNb2(Fa2(ANa3)Ab4GNb4)Ma3(Ma3(Ma6)Ma6)Mb4GNb4GN;Asn                     CMP-NeuAc   NNa3Ab4GNb2(Fa2(ANa3)Ab4GNb4)Ma3(Ma3(Ma6)Ma6)Mb4GNb4GN;Asn                     CMP       484   260  57
                b4GalT  Ab4GNb2Ma3(GNb4)(GNb2Ma6)Mb4GNb4(Fa6)GN;Asn                                UDP-Gal     Ab4GNb2Ma3(GNb4)(Ab4GNb2Ma6)Mb4GNb4(Fa6)GN;Asn                                 UDP      8712  2932   0
                a3SiaT  Ab4GNb2Ma3(GNb4)(GNb2Ma6)Mb4GNb4(Fa6)GN;Asn                                CMP-NeuAc   NNa3Ab4GNb2Ma3(GNb4)(GNb2Ma6)Mb4GNb4(Fa6)GN;Asn                                CMP       484   260  57
                a6SiaT  Ab4GNb2Ma3(GNb4)(GNb2Ma6)Mb4GNb4(Fa6)GN;Asn                                CMP-NeuAc   NNa6Ab4GNb2Ma3(GNb4)(GNb2Ma6)Mb4GNb4(Fa6)GN;Asn                                CMP        25   180   0
                b3GalT  Ab4GNb2Ma3(GNb4)(GNb2Ma6)Mb4GNb4(Fa6)GN;Asn                                UDP-Gal     Ab4GNb2Ma3(GNb4)(Ab3GNb2Ma6)Mb4GNb4(Fa6)GN;Asn                                 UDP        25   110 250
                FucTLe  Ab4GNb2Ma3(GNb4)(GNb2Ma6)Mb4GNb4(Fa6)GN;Asn                                GDP-Fuc     Fa3(Ab4)GNb2Ma3(GNb4)(GNb2Ma6)Mb4GNb4(Fa6)GN;Asn                               GDP        25  1600   5
                FucTH   Ab4GNb2Ma3(GNb4)(GNb2Ma6)Mb4GNb4(Fa6)GN;Asn                                GDP-Fuc     Fa2Ab4GNb2Ma3(GNb4)(GNb2Ma6)Mb4GNb4(Fa6)GN;Asn                                 GDP        28  5700 108
                a3FucT  Ab4GNb2Ma3(GNb4)(GNb2Ma6)Mb4GNb4(Fa6)GN;Asn                                GDP-Fuc     Fa3(Ab4)GNb2Ma3(GNb4)(GNb2Ma6)Mb4GNb4(Fa6)GN;Asn                               GDP        25  1400   9
                iGnT    GNb2Ma3(GNb4)(Ab4GNb2Ma6)Mb4GNb4(Fa6)GN;Asn                                UDP-GlcNAc  GNb2Ma3(GNb4)(GNb3Ab4GNb2Ma6)Mb4GNb4(Fa6)GN;Asn                                UDP        25  2800  55
                b4GalT  GNb2Ma3(GNb4)(Ab4GNb2Ma6)Mb4GNb4(Fa6)GN;Asn                                UDP-Gal     Ab4GNb2Ma3(GNb4)(Ab4GNb2Ma6)Mb4GNb4(Fa6)GN;Asn                                 UDP      8712   543   0
                a3SiaT  GNb2Ma3(GNb4)(Ab4GNb2Ma6)Mb4GNb4(Fa6)GN;Asn                                CMP-NeuAc   GNb2Ma3(GNb4)(NNa3Ab4GNb2Ma6)Mb4GNb4(Fa6)GN;Asn                                CMP       484   260  57
                a6SiaT  GNb2Ma3(GNb4)(Ab4GNb2Ma6)Mb4GNb4(Fa6)GN;Asn                                CMP-NeuAc   GNb2Ma3(GNb4)(NNa6Ab4GNb2Ma6)Mb4GNb4(Fa6)GN;Asn                                CMP        25   180   0
                b3GalT  GNb2Ma3(GNb4)(Ab4GNb2Ma6)Mb4GNb4(Fa6)GN;Asn                                UDP-Gal     Ab3GNb2Ma3(GNb4)(Ab4GNb2Ma6)Mb4GNb4(Fa6)GN;Asn                                 UDP        25   110 250
                FucTLe  GNb2Ma3(GNb4)(Ab4GNb2Ma6)Mb4GNb4(Fa6)GN;Asn                                GDP-Fuc     GNb2Ma3(GNb4)(Fa3(Ab4)GNb2Ma6)Mb4GNb4(Fa6)GN;Asn                               GDP        25  1600   5
                FucTH   GNb2Ma3(GNb4)(Ab4GNb2Ma6)Mb4GNb4(Fa6)GN;Asn                                GDP-Fuc     GNb2Ma3(GNb4)(Fa2Ab4GNb2Ma6)Mb4GNb4(Fa6)GN;Asn                                 GDP        28  5700 108
                a3FucT  GNb2Ma3(GNb4)(Ab4GNb2Ma6)Mb4GNb4(Fa6)GN;Asn                                GDP-Fuc     GNb2Ma3(GNb4)(Fa3(Ab4)GNb2Ma6)Mb4GNb4(Fa6)GN;Asn                               GDP        25  1400   9
                b4GalT  Ab3GNb2Ma3(GNb4)(GNb2Ma6)Mb4GNb4(Fa6)GN;Asn                                UDP-Gal     Ab3GNb2Ma3(GNb4)(Ab4GNb2Ma6)Mb4GNb4(Fa6)GN;Asn                                 UDP      8712  2932   0
                FucTLe  Ab3GNb2Ma3(GNb4)(GNb2Ma6)Mb4GNb4(Fa6)GN;Asn                                GDP-Fuc     Ab3(Fa4)GNb2Ma3(GNb4)(GNb2Ma6)Mb4GNb4(Fa6)GN;Asn                               GDP       481  190010.5
                b4GalT  GNb2Ma3(GNb4)(Ab3GNb2Ma6)Mb4GNb4(Fa6)GN;Asn                                UDP-Gal     Ab4GNb2Ma3(GNb4)(Ab3GNb2Ma6)Mb4GNb4(Fa6)GN;Asn                                 UDP      8712   543   0
                FucTLe  GNb2Ma3(GNb4)(Ab3GNb2Ma6)Mb4GNb4(Fa6)GN;Asn                                GDP-Fuc     GNb2Ma3(GNb4)(Ab3(Fa4)GNb2Ma6)Mb4GNb4(Fa6)GN;Asn                               GDP       481  190010.5
                b4GalT  GNb2(GNb4)Ma3(GNb4)(GNb2Ma6)Mb4GNb4(Fa6)GN;Asn                             UDP-Gal     Ab4GNb2(GNb4)Ma3(GNb4)(GNb2Ma6)Mb4GNb4(Fa6)GN;Asn                              UDP      8712   543   0
                b4GalT  GNb2(GNb4)Ma3(GNb4)(GNb2Ma6)Mb4GNb4(Fa6)GN;Asn                             UDP-Gal     GNb2(Ab4GNb4)Ma3(GNb4)(GNb2Ma6)Mb4GNb4(Fa6)GN;Asn                              UDP      8712   362   0
                b4GalT  GNb2(GNb4)Ma3(GNb4)(GNb2Ma6)Mb4GNb4(Fa6)GN;Asn                             UDP-Gal     GNb2(GNb4)Ma3(GNb4)(Ab4GNb2Ma6)Mb4GNb4(Fa6)GN;Asn                              UDP      8712  2932   0
                b3GalT  GNb2(GNb4)Ma3(GNb4)(GNb2Ma6)Mb4GNb4(Fa6)GN;Asn                             UDP-Gal     Ab3GNb2(GNb4)Ma3(GNb4)(GNb2Ma6)Mb4GNb4(Fa6)GN;Asn                              UDP        25   110 250
                b3GalT  GNb2(GNb4)Ma3(GNb4)(GNb2Ma6)Mb4GNb4(Fa6)GN;Asn                             UDP-Gal     GNb2(Ab3GNb4)Ma3(GNb4)(GNb2Ma6)Mb4GNb4(Fa6)GN;Asn                              UDP        25   110 250
                b3GalT  GNb2(GNb4)Ma3(GNb4)(GNb2Ma6)Mb4GNb4(Fa6)GN;Asn                             UDP-Gal     GNb2(GNb4)Ma3(GNb4)(Ab3GNb2Ma6)Mb4GNb4(Fa6)GN;Asn                              UDP        25   110 250
                GnTIII  GNb2(GNb4)Ma3(GNb2(GNb6)Ma6)Mb4GNb4(Fa6)GN;Asn                             UDP-GlcNAc  GNb2(GNb4)Ma3(GNb4)(GNb2(GNb6)Ma6)Mb4GNb4(Fa6)GN;Asn                           UDP       607   1903100
                b4GalT  GNb2(GNb4)Ma3(GNb2(GNb6)Ma6)Mb4GNb4(Fa6)GN;Asn                             UDP-Gal     Ab4GNb2(GNb4)Ma3(GNb2(GNb6)Ma6)Mb4GNb4(Fa6)GN;Asn                              UDP      8712   150   0
                b4GalT  GNb2(GNb4)Ma3(GNb2(GNb6)Ma6)Mb4GNb4(Fa6)GN;Asn                             UDP-Gal     GNb2(Ab4GNb4)Ma3(GNb2(GNb6)Ma6)Mb4GNb4(Fa6)GN;Asn                              UDP      8712   100   0
                b4GalT  GNb2(GNb4)Ma3(GNb2(GNb6)Ma6)Mb4GNb4(Fa6)GN;Asn                             UDP-Gal     GNb2(GNb4)Ma3(Ab4GNb2(GNb6)Ma6)Mb4GNb4(Fa6)GN;Asn                              UDP      8712   810   0
                b4GalT  GNb2(GNb4)Ma3(GNb2(GNb6)Ma6)Mb4GNb4(Fa6)GN;Asn                             UDP-Gal     GNb2(GNb4)Ma3(GNb2(Ab4GNb6)Ma6)Mb4GNb4(Fa6)GN;Asn                              UDP      8712   120   0
                b3GalT  GNb2(GNb4)Ma3(GNb2(GNb6)Ma6)Mb4GNb4(Fa6)GN;Asn                             UDP-Gal     Ab3GNb2(GNb4)Ma3(GNb2(GNb6)Ma6)Mb4GNb4(Fa6)GN;Asn                              UDP        25   110 250
                b3GalT  GNb2(GNb4)Ma3(GNb2(GNb6)Ma6)Mb4GNb4(Fa6)GN;Asn                             UDP-Gal     GNb2(Ab3GNb4)Ma3(GNb2(GNb6)Ma6)Mb4GNb4(Fa6)GN;Asn                              UDP        25   110 250
                b3GalT  GNb2(GNb4)Ma3(GNb2(GNb6)Ma6)Mb4GNb4(Fa6)GN;Asn                             UDP-Gal     GNb2(GNb4)Ma3(Ab3GNb2(GNb6)Ma6)Mb4GNb4(Fa6)GN;Asn                              UDP        25   110 250
                b3GalT  GNb2(GNb4)Ma3(GNb2(GNb6)Ma6)Mb4GNb4(Fa6)GN;Asn                             UDP-Gal     GNb2(GNb4)Ma3(GNb2(Ab3GNb6)Ma6)Mb4GNb4(Fa6)GN;Asn                              UDP        25   110 250
                GnTV    Ab4GNb2(GNb4)Ma3(GNb2Ma6)Mb4GNb4(Fa6)GN;Asn                                UDP-GlcNAc  Ab4GNb2(GNb4)Ma3(GNb2(GNb6)Ma6)Mb4GNb4(Fa6)GN;Asn                              UDP      1410    903500
                b4GalT  Ab4GNb2(GNb4)Ma3(GNb2Ma6)Mb4GNb4(Fa6)GN;Asn                                UDP-Gal     Ab4GNb2(Ab4GNb4)Ma3(GNb2Ma6)Mb4GNb4(Fa6)GN;Asn                                 UDP      8712   100   0
                b4GalT  Ab4GNb2(GNb4)Ma3(GNb2Ma6)Mb4GNb4(Fa6)GN;Asn                                UDP-Gal     Ab4GNb2(GNb4)Ma3(Ab4GNb2Ma6)Mb4GNb4(Fa6)GN;Asn                                 UDP      8712   810   0
                a3SiaT  Ab4GNb2(GNb4)Ma3(GNb2Ma6)Mb4GNb4(Fa6)GN;Asn                                CMP-NeuAc   NNa3Ab4GNb2(GNb4)Ma3(GNb2Ma6)Mb4GNb4(Fa6)GN;Asn                                CMP       484   260  57
                a6SiaT  Ab4GNb2(GNb4)Ma3(GNb2Ma6)Mb4GNb4(Fa6)GN;Asn                                CMP-NeuAc   NNa6Ab4GNb2(GNb4)Ma3(GNb2Ma6)Mb4GNb4(Fa6)GN;Asn                                CMP        25   180   0
                b3GalT  Ab4GNb2(GNb4)Ma3(GNb2Ma6)Mb4GNb4(Fa6)GN;Asn                                UDP-Gal     Ab4GNb2(Ab3GNb4)Ma3(GNb2Ma6)Mb4GNb4(Fa6)GN;Asn                                 UDP        25   110 250
                b3GalT  Ab4GNb2(GNb4)Ma3(GNb2Ma6)Mb4GNb4(Fa6)GN;Asn                                UDP-Gal     Ab4GNb2(GNb4)Ma3(Ab3GNb2Ma6)Mb4GNb4(Fa6)GN;Asn                                 UDP        25   110 250
                FucTLe  Ab4GNb2(GNb4)Ma3(GNb2Ma6)Mb4GNb4(Fa6)GN;Asn                                GDP-Fuc     Fa3(Ab4)GNb2(GNb4)Ma3(GNb2Ma6)Mb4GNb4(Fa6)GN;Asn                               GDP        25  1600   5
                FucTH   Ab4GNb2(GNb4)Ma3(GNb2Ma6)Mb4GNb4(Fa6)GN;Asn                                GDP-Fuc     Fa2Ab4GNb2(GNb4)Ma3(GNb2Ma6)Mb4GNb4(Fa6)GN;Asn                                 GDP        28  5700 108
                a3FucT  Ab4GNb2(GNb4)Ma3(GNb2Ma6)Mb4GNb4(Fa6)GN;Asn                                GDP-Fuc     Fa3(Ab4)GNb2(GNb4)Ma3(GNb2Ma6)Mb4GNb4(Fa6)GN;Asn                               GDP        25  1400   9
                GnTV    GNb2(Ab4GNb4)Ma3(GNb2Ma6)Mb4GNb4(Fa6)GN;Asn                                UDP-GlcNAc  GNb2(Ab4GNb4)Ma3(GNb2(GNb6)Ma6)Mb4GNb4(Fa6)GN;Asn                              UDP      1410    903500
                b4GalT  GNb2(Ab4GNb4)Ma3(GNb2Ma6)Mb4GNb4(Fa6)GN;Asn                                UDP-Gal     Ab4GNb2(Ab4GNb4)Ma3(GNb2Ma6)Mb4GNb4(Fa6)GN;Asn                                 UDP      8712   150   0
                b4GalT  GNb2(Ab4GNb4)Ma3(GNb2Ma6)Mb4GNb4(Fa6)GN;Asn                                UDP-Gal     GNb2(Ab4GNb4)Ma3(Ab4GNb2Ma6)Mb4GNb4(Fa6)GN;Asn                                 UDP      8712   810   0
                a3SiaT  GNb2(Ab4GNb4)Ma3(GNb2Ma6)Mb4GNb4(Fa6)GN;Asn                                CMP-NeuAc   GNb2(NNa3Ab4GNb4)Ma3(GNb2Ma6)Mb4GNb4(Fa6)GN;Asn                                CMP       484   260  57
                a6SiaT  GNb2(Ab4GNb4)Ma3(GNb2Ma6)Mb4GNb4(Fa6)GN;Asn                                CMP-NeuAc   GNb2(NNa6Ab4GNb4)Ma3(GNb2Ma6)Mb4GNb4(Fa6)GN;Asn                                CMP        25   180   0
                b3GalT  GNb2(Ab4GNb4)Ma3(GNb2Ma6)Mb4GNb4(Fa6)GN;Asn                                UDP-Gal     Ab3GNb2(Ab4GNb4)Ma3(GNb2Ma6)Mb4GNb4(Fa6)GN;Asn                                 UDP        25   110 250
                b3GalT  GNb2(Ab4GNb4)Ma3(GNb2Ma6)Mb4GNb4(Fa6)GN;Asn                                UDP-Gal     GNb2(Ab4GNb4)Ma3(Ab3GNb2Ma6)Mb4GNb4(Fa6)GN;Asn                                 UDP        25   110 250
                FucTLe  GNb2(Ab4GNb4)Ma3(GNb2Ma6)Mb4GNb4(Fa6)GN;Asn                                GDP-Fuc     GNb2(Fa3(Ab4)GNb4)Ma3(GNb2Ma6)Mb4GNb4(Fa6)GN;Asn                               GDP        25  1600   5
                FucTH   GNb2(Ab4GNb4)Ma3(GNb2Ma6)Mb4GNb4(Fa6)GN;Asn                                GDP-Fuc     GNb2(Fa2Ab4GNb4)Ma3(GNb2Ma6)Mb4GNb4(Fa6)GN;Asn                                 GDP        28  5700 108
                a3FucT  GNb2(Ab4GNb4)Ma3(GNb2Ma6)Mb4GNb4(Fa6)GN;Asn                                GDP-Fuc     GNb2(Fa3(Ab4)GNb4)Ma3(GNb2Ma6)Mb4GNb4(Fa6)GN;Asn                               GDP        25  1400   9
                iGnT    GNb2(GNb4)Ma3(Ab4GNb2Ma6)Mb4GNb4(Fa6)GN;Asn                                UDP-GlcNAc  GNb2(GNb4)Ma3(GNb3Ab4GNb2Ma6)Mb4GNb4(Fa6)GN;Asn                                UDP        25  2800  55
                b4GalT  GNb2(GNb4)Ma3(Ab4GNb2Ma6)Mb4GNb4(Fa6)GN;Asn                                UDP-Gal     Ab4GNb2(GNb4)Ma3(Ab4GNb2Ma6)Mb4GNb4(Fa6)GN;Asn                                 UDP      8712   150   0
                b4GalT  GNb2(GNb4)Ma3(Ab4GNb2Ma6)Mb4GNb4(Fa6)GN;Asn                                UDP-Gal     GNb2(Ab4GNb4)Ma3(Ab4GNb2Ma6)Mb4GNb4(Fa6)GN;Asn                                 UDP      8712   100   0
                a3SiaT  GNb2(GNb4)Ma3(Ab4GNb2Ma6)Mb4GNb4(Fa6)GN;Asn                                CMP-NeuAc   GNb2(GNb4)Ma3(NNa3Ab4GNb2Ma6)Mb4GNb4(Fa6)GN;Asn                                CMP       484   260  57
                a6SiaT  GNb2(GNb4)Ma3(Ab4GNb2Ma6)Mb4GNb4(Fa6)GN;Asn                                CMP-NeuAc   GNb2(GNb4)Ma3(NNa6Ab4GNb2Ma6)Mb4GNb4(Fa6)GN;Asn                                CMP        25   180   0
                b3GalT  GNb2(GNb4)Ma3(Ab4GNb2Ma6)Mb4GNb4(Fa6)GN;Asn                                UDP-Gal     Ab3GNb2(GNb4)Ma3(Ab4GNb2Ma6)Mb4GNb4(Fa6)GN;Asn                                 UDP        25   110 250
                b3GalT  GNb2(GNb4)Ma3(Ab4GNb2Ma6)Mb4GNb4(Fa6)GN;Asn                                UDP-Gal     GNb2(Ab3GNb4)Ma3(Ab4GNb2Ma6)Mb4GNb4(Fa6)GN;Asn                                 UDP        25   110 250
                FucTLe  GNb2(GNb4)Ma3(Ab4GNb2Ma6)Mb4GNb4(Fa6)GN;Asn                                GDP-Fuc     GNb2(GNb4)Ma3(Fa3(Ab4)GNb2Ma6)Mb4GNb4(Fa6)GN;Asn                               GDP        25  1600   5
                FucTH   GNb2(GNb4)Ma3(Ab4GNb2Ma6)Mb4GNb4(Fa6)GN;Asn                                GDP-Fuc     GNb2(GNb4)Ma3(Fa2Ab4GNb2Ma6)Mb4GNb4(Fa6)GN;Asn                                 GDP        28  5700 108
                a3FucT  GNb2(GNb4)Ma3(Ab4GNb2Ma6)Mb4GNb4(Fa6)GN;Asn                                GDP-Fuc     GNb2(GNb4)Ma3(Fa3(Ab4)GNb2Ma6)Mb4GNb4(Fa6)GN;Asn                               GDP        25  1400   9
                GnTV    Ab3GNb2(GNb4)Ma3(GNb2Ma6)Mb4GNb4(Fa6)GN;Asn                                UDP-GlcNAc  Ab3GNb2(GNb4)Ma3(GNb2(GNb6)Ma6)Mb4GNb4(Fa6)GN;Asn                              UDP      1410    903500
                b4GalT  Ab3GNb2(GNb4)Ma3(GNb2Ma6)Mb4GNb4(Fa6)GN;Asn                                UDP-Gal     Ab3GNb2(Ab4GNb4)Ma3(GNb2Ma6)Mb4GNb4(Fa6)GN;Asn                                 UDP      8712   100   0
                b4GalT  Ab3GNb2(GNb4)Ma3(GNb2Ma6)Mb4GNb4(Fa6)GN;Asn                                UDP-Gal     Ab3GNb2(GNb4)Ma3(Ab4GNb2Ma6)Mb4GNb4(Fa6)GN;Asn                                 UDP      8712   810   0
                GnTV    GNb2(Ab3GNb4)Ma3(GNb2Ma6)Mb4GNb4(Fa6)GN;Asn                                UDP-GlcNAc  GNb2(Ab3GNb4)Ma3(GNb2(GNb6)Ma6)Mb4GNb4(Fa6)GN;Asn                              UDP      1410    903500
                b4GalT  GNb2(Ab3GNb4)Ma3(GNb2Ma6)Mb4GNb4(Fa6)GN;Asn                                UDP-Gal     Ab4GNb2(Ab3GNb4)Ma3(GNb2Ma6)Mb4GNb4(Fa6)GN;Asn                                 UDP      8712   150   0
                b4GalT  GNb2(Ab3GNb4)Ma3(GNb2Ma6)Mb4GNb4(Fa6)GN;Asn                                UDP-Gal     GNb2(Ab3GNb4)Ma3(Ab4GNb2Ma6)Mb4GNb4(Fa6)GN;Asn                                 UDP      8712   810   0
                FucTLe  GNb2(Ab3GNb4)Ma3(GNb2Ma6)Mb4GNb4(Fa6)GN;Asn                                GDP-Fuc     GNb2(Ab3(Fa4)GNb4)Ma3(GNb2Ma6)Mb4GNb4(Fa6)GN;Asn                               GDP       481  190010.5
                b4GalT  GNb2(GNb4)Ma3(Ab3GNb2Ma6)Mb4GNb4(Fa6)GN;Asn                                UDP-Gal     Ab4GNb2(GNb4)Ma3(Ab3GNb2Ma6)Mb4GNb4(Fa6)GN;Asn                                 UDP      8712   150   0
                b4GalT  GNb2(GNb4)Ma3(Ab3GNb2Ma6)Mb4GNb4(Fa6)GN;Asn                                UDP-Gal     GNb2(Ab4GNb4)Ma3(Ab3GNb2Ma6)Mb4GNb4(Fa6)GN;Asn                                 UDP      8712   100   0
                b4GalT  GNb2Ma3(GNb4)(GNb2(GNb6)Ma6)Mb4GNb4(Fa6)GN;Asn                             UDP-Gal     Ab4GNb2Ma3(GNb4)(GNb2(GNb6)Ma6)Mb4GNb4(Fa6)GN;Asn                              UDP      8712   543   0
                b4GalT  GNb2Ma3(GNb4)(GNb2(GNb6)Ma6)Mb4GNb4(Fa6)GN;Asn                             UDP-Gal     GNb2Ma3(GNb4)(Ab4GNb2(GNb6)Ma6)Mb4GNb4(Fa6)GN;Asn                              UDP      8712  2932   0
                b4GalT  GNb2Ma3(GNb4)(GNb2(GNb6)Ma6)Mb4GNb4(Fa6)GN;Asn                             UDP-Gal     GNb2Ma3(GNb4)(GNb2(Ab4GNb6)Ma6)Mb4GNb4(Fa6)GN;Asn                              UDP      8712   434   0
                b3GalT  GNb2Ma3(GNb4)(GNb2(GNb6)Ma6)Mb4GNb4(Fa6)GN;Asn                             UDP-Gal     Ab3GNb2Ma3(GNb4)(GNb2(GNb6)Ma6)Mb4GNb4(Fa6)GN;Asn                              UDP        25   110 250
                b3GalT  GNb2Ma3(GNb4)(GNb2(GNb6)Ma6)Mb4GNb4(Fa6)GN;Asn                             UDP-Gal     GNb2Ma3(GNb4)(Ab3GNb2(GNb6)Ma6)Mb4GNb4(Fa6)GN;Asn                              UDP        25   110 250
                b3GalT  GNb2Ma3(GNb4)(GNb2(GNb6)Ma6)Mb4GNb4(Fa6)GN;Asn                             UDP-Gal     GNb2Ma3(GNb4)(GNb2(Ab3GNb6)Ma6)Mb4GNb4(Fa6)GN;Asn                              UDP        25   110 250
                b4GalT  Ab4GNb2Ma3(GNb2(GNb6)Ma6)Mb4GNb4(Fa6)GN;Asn                                UDP-Gal     Ab4GNb2Ma3(Ab4GNb2(GNb6)Ma6)Mb4GNb4(Fa6)GN;Asn                                 UDP      8712   810   0
                b4GalT  Ab4GNb2Ma3(GNb2(GNb6)Ma6)Mb4GNb4(Fa6)GN;Asn                                UDP-Gal     Ab4GNb2Ma3(GNb2(Ab4GNb6)Ma6)Mb4GNb4(Fa6)GN;Asn                                 UDP      8712   120   0
                a3SiaT  Ab4GNb2Ma3(GNb2(GNb6)Ma6)Mb4GNb4(Fa6)GN;Asn                                CMP-NeuAc   NNa3Ab4GNb2Ma3(GNb2(GNb6)Ma6)Mb4GNb4(Fa6)GN;Asn                                CMP       484   260  57
                a6SiaT  Ab4GNb2Ma3(GNb2(GNb6)Ma6)Mb4GNb4(Fa6)GN;Asn                                CMP-NeuAc   NNa6Ab4GNb2Ma3(GNb2(GNb6)Ma6)Mb4GNb4(Fa6)GN;Asn                                CMP        25   180   0
                b3GalT  Ab4GNb2Ma3(GNb2(GNb6)Ma6)Mb4GNb4(Fa6)GN;Asn                                UDP-Gal     Ab4GNb2Ma3(Ab3GNb2(GNb6)Ma6)Mb4GNb4(Fa6)GN;Asn                                 UDP        25   110 250
                b3GalT  Ab4GNb2Ma3(GNb2(GNb6)Ma6)Mb4GNb4(Fa6)GN;Asn                                UDP-Gal     Ab4GNb2Ma3(GNb2(Ab3GNb6)Ma6)Mb4GNb4(Fa6)GN;Asn                                 UDP        25   110 250
                FucTLe  Ab4GNb2Ma3(GNb2(GNb6)Ma6)Mb4GNb4(Fa6)GN;Asn                                GDP-Fuc     Fa3(Ab4)GNb2Ma3(GNb2(GNb6)Ma6)Mb4GNb4(Fa6)GN;Asn                               GDP        25  1600   5
                FucTH   Ab4GNb2Ma3(GNb2(GNb6)Ma6)Mb4GNb4(Fa6)GN;Asn                                GDP-Fuc     Fa2Ab4GNb2Ma3(GNb2(GNb6)Ma6)Mb4GNb4(Fa6)GN;Asn                                 GDP        28  5700 108
                a3FucT  Ab4GNb2Ma3(GNb2(GNb6)Ma6)Mb4GNb4(Fa6)GN;Asn                                GDP-Fuc     Fa3(Ab4)GNb2Ma3(GNb2(GNb6)Ma6)Mb4GNb4(Fa6)GN;Asn                               GDP        25  1400   9
                GnTIV   GNb2Ma3(Ab4GNb2(GNb6)Ma6)Mb4GNb4(Fa6)GN;Asn                                UDP-GlcNAc  GNb2(GNb4)Ma3(Ab4GNb2(GNb6)Ma6)Mb4GNb4(Fa6)GN;Asn                              UDP       187   9088300
                iGnT    GNb2Ma3(Ab4GNb2(GNb6)Ma6)Mb4GNb4(Fa6)GN;Asn                                UDP-GlcNAc  GNb2Ma3(GNb3Ab4GNb2(GNb6)Ma6)Mb4GNb4(Fa6)GN;Asn                                UDP        25   700  55
                b4GalT  GNb2Ma3(Ab4GNb2(GNb6)Ma6)Mb4GNb4(Fa6)GN;Asn                                UDP-Gal     Ab4GNb2Ma3(Ab4GNb2(GNb6)Ma6)Mb4GNb4(Fa6)GN;Asn                                 UDP      8712   150   0
                b4GalT  GNb2Ma3(Ab4GNb2(GNb6)Ma6)Mb4GNb4(Fa6)GN;Asn                                UDP-Gal     GNb2Ma3(Ab4GNb2(Ab4GNb6)Ma6)Mb4GNb4(Fa6)GN;Asn                                 UDP      8712   120   0
                a3SiaT  GNb2Ma3(Ab4GNb2(GNb6)Ma6)Mb4GNb4(Fa6)GN;Asn                                CMP-NeuAc   GNb2Ma3(NNa3Ab4GNb2(GNb6)Ma6)Mb4GNb4(Fa6)GN;Asn                                CMP       484   260  57
                a6SiaT  GNb2Ma3(Ab4GNb2(GNb6)Ma6)Mb4GNb4(Fa6)GN;Asn                                CMP-NeuAc   GNb2Ma3(NNa6Ab4GNb2(GNb6)Ma6)Mb4GNb4(Fa6)GN;Asn                                CMP        25   180   0
                b3GalT  GNb2Ma3(Ab4GNb2(GNb6)Ma6)Mb4GNb4(Fa6)GN;Asn                                UDP-Gal     Ab3GNb2Ma3(Ab4GNb2(GNb6)Ma6)Mb4GNb4(Fa6)GN;Asn                                 UDP        25   110 250
                b3GalT  GNb2Ma3(Ab4GNb2(GNb6)Ma6)Mb4GNb4(Fa6)GN;Asn                                UDP-Gal     GNb2Ma3(Ab4GNb2(Ab3GNb6)Ma6)Mb4GNb4(Fa6)GN;Asn                                 UDP        25   110 250
                FucTLe  GNb2Ma3(Ab4GNb2(GNb6)Ma6)Mb4GNb4(Fa6)GN;Asn                                GDP-Fuc     GNb2Ma3(Fa3(Ab4)GNb2(GNb6)Ma6)Mb4GNb4(Fa6)GN;Asn                               GDP        25  1600   5
                FucTH   GNb2Ma3(Ab4GNb2(GNb6)Ma6)Mb4GNb4(Fa6)GN;Asn                                GDP-Fuc     GNb2Ma3(Fa2Ab4GNb2(GNb6)Ma6)Mb4GNb4(Fa6)GN;Asn                                 GDP        28  5700 108
                a3FucT  GNb2Ma3(Ab4GNb2(GNb6)Ma6)Mb4GNb4(Fa6)GN;Asn                                GDP-Fuc     GNb2Ma3(Fa3(Ab4)GNb2(GNb6)Ma6)Mb4GNb4(Fa6)GN;Asn                               GDP        25  1400   9
                GnTIV   GNb2Ma3(GNb2(Ab4GNb6)Ma6)Mb4GNb4(Fa6)GN;Asn                                UDP-GlcNAc  GNb2(GNb4)Ma3(GNb2(Ab4GNb6)Ma6)Mb4GNb4(Fa6)GN;Asn                              UDP       187   9088300
                iGnT    GNb2Ma3(GNb2(Ab4GNb6)Ma6)Mb4GNb4(Fa6)GN;Asn                                UDP-GlcNAc  GNb2Ma3(GNb2(GNb3Ab4GNb6)Ma6)Mb4GNb4(Fa6)GN;Asn                                UDP        25   700  55
                b4GalT  GNb2Ma3(GNb2(Ab4GNb6)Ma6)Mb4GNb4(Fa6)GN;Asn                                UDP-Gal     Ab4GNb2Ma3(GNb2(Ab4GNb6)Ma6)Mb4GNb4(Fa6)GN;Asn                                 UDP      8712   150   0
                b4GalT  GNb2Ma3(GNb2(Ab4GNb6)Ma6)Mb4GNb4(Fa6)GN;Asn                                UDP-Gal     GNb2Ma3(Ab4GNb2(Ab4GNb6)Ma6)Mb4GNb4(Fa6)GN;Asn                                 UDP      8712   810   0
                a3SiaT  GNb2Ma3(GNb2(Ab4GNb6)Ma6)Mb4GNb4(Fa6)GN;Asn                                CMP-NeuAc   GNb2Ma3(GNb2(NNa3Ab4GNb6)Ma6)Mb4GNb4(Fa6)GN;Asn                                CMP       484   260  57
                a6SiaT  GNb2Ma3(GNb2(Ab4GNb6)Ma6)Mb4GNb4(Fa6)GN;Asn                                CMP-NeuAc   GNb2Ma3(GNb2(NNa6Ab4GNb6)Ma6)Mb4GNb4(Fa6)GN;Asn                                CMP        25   180   0
                b3GalT  GNb2Ma3(GNb2(Ab4GNb6)Ma6)Mb4GNb4(Fa6)GN;Asn                                UDP-Gal     Ab3GNb2Ma3(GNb2(Ab4GNb6)Ma6)Mb4GNb4(Fa6)GN;Asn                                 UDP        25   110 250
                b3GalT  GNb2Ma3(GNb2(Ab4GNb6)Ma6)Mb4GNb4(Fa6)GN;Asn                                UDP-Gal     GNb2Ma3(Ab3GNb2(Ab4GNb6)Ma6)Mb4GNb4(Fa6)GN;Asn                                 UDP        25   110 250
                FucTLe  GNb2Ma3(GNb2(Ab4GNb6)Ma6)Mb4GNb4(Fa6)GN;Asn                                GDP-Fuc     GNb2Ma3(GNb2(Fa3(Ab4)GNb6)Ma6)Mb4GNb4(Fa6)GN;Asn                               GDP        25  1600   5
                FucTH   GNb2Ma3(GNb2(Ab4GNb6)Ma6)Mb4GNb4(Fa6)GN;Asn                                GDP-Fuc     GNb2Ma3(GNb2(Fa2Ab4GNb6)Ma6)Mb4GNb4(Fa6)GN;Asn                                 GDP        28  5700 108
                a3FucT  GNb2Ma3(GNb2(Ab4GNb6)Ma6)Mb4GNb4(Fa6)GN;Asn                                GDP-Fuc     GNb2Ma3(GNb2(Fa3(Ab4)GNb6)Ma6)Mb4GNb4(Fa6)GN;Asn                               GDP        25  1400   9
                b4GalT  Ab3GNb2Ma3(GNb2(GNb6)Ma6)Mb4GNb4(Fa6)GN;Asn                                UDP-Gal     Ab3GNb2Ma3(Ab4GNb2(GNb6)Ma6)Mb4GNb4(Fa6)GN;Asn                                 UDP      8712   810   0
                b4GalT  Ab3GNb2Ma3(GNb2(GNb6)Ma6)Mb4GNb4(Fa6)GN;Asn                                UDP-Gal     Ab3GNb2Ma3(GNb2(Ab4GNb6)Ma6)Mb4GNb4(Fa6)GN;Asn                                 UDP      8712   120   0
                b3GalT  Ab3GNb2Ma3(GNb2(GNb6)Ma6)Mb4GNb4(Fa6)GN;Asn                                UDP-Gal     Ab3GNb2Ma3(Ab3GNb2(GNb6)Ma6)Mb4GNb4(Fa6)GN;Asn                                 UDP        25   110 250
                b3GalT  Ab3GNb2Ma3(GNb2(GNb6)Ma6)Mb4GNb4(Fa6)GN;Asn                                UDP-Gal     Ab3GNb2Ma3(GNb2(Ab3GNb6)Ma6)Mb4GNb4(Fa6)GN;Asn                                 UDP        25   110 250
                FucTLe  Ab3GNb2Ma3(GNb2(GNb6)Ma6)Mb4GNb4(Fa6)GN;Asn                                GDP-Fuc     Ab3(Fa4)GNb2Ma3(GNb2(GNb6)Ma6)Mb4GNb4(Fa6)GN;Asn                               GDP       481  190010.5
                FucTH   Ab3GNb2Ma3(GNb2(GNb6)Ma6)Mb4GNb4(Fa6)GN;Asn                                GDP-Fuc     Fa2Ab3GNb2Ma3(GNb2(GNb6)Ma6)Mb4GNb4(Fa6)GN;Asn                                 GDP        28  1500 108
                GnTIV   GNb2Ma3(Ab3GNb2(GNb6)Ma6)Mb4GNb4(Fa6)GN;Asn                                UDP-GlcNAc  GNb2(GNb4)Ma3(Ab3GNb2(GNb6)Ma6)Mb4GNb4(Fa6)GN;Asn                              UDP       187   6058300
                b4GalT  GNb2Ma3(Ab3GNb2(GNb6)Ma6)Mb4GNb4(Fa6)GN;Asn                                UDP-Gal     Ab4GNb2Ma3(Ab3GNb2(GNb6)Ma6)Mb4GNb4(Fa6)GN;Asn                                 UDP      8712   150   0
                b4GalT  GNb2Ma3(Ab3GNb2(GNb6)Ma6)Mb4GNb4(Fa6)GN;Asn                                UDP-Gal     GNb2Ma3(Ab3GNb2(Ab4GNb6)Ma6)Mb4GNb4(Fa6)GN;Asn                                 UDP      8712   120   0
                b3GalT  GNb2Ma3(Ab3GNb2(GNb6)Ma6)Mb4GNb4(Fa6)GN;Asn                                UDP-Gal     Ab3GNb2Ma3(Ab3GNb2(GNb6)Ma6)Mb4GNb4(Fa6)GN;Asn                                 UDP        25   110 250
                FucTLe  GNb2Ma3(Ab3GNb2(GNb6)Ma6)Mb4GNb4(Fa6)GN;Asn                                GDP-Fuc     GNb2Ma3(Ab3(Fa4)GNb2(GNb6)Ma6)Mb4GNb4(Fa6)GN;Asn                               GDP       481  190010.5
                GnTIV   GNb2Ma3(GNb2(Ab3GNb6)Ma6)Mb4GNb4(Fa6)GN;Asn                                UDP-GlcNAc  GNb2(GNb4)Ma3(GNb2(Ab3GNb6)Ma6)Mb4GNb4(Fa6)GN;Asn                              UDP       187   6058300
                b4GalT  GNb2Ma3(GNb2(Ab3GNb6)Ma6)Mb4GNb4(Fa6)GN;Asn                                UDP-Gal     Ab4GNb2Ma3(GNb2(Ab3GNb6)Ma6)Mb4GNb4(Fa6)GN;Asn                                 UDP      8712   150   0
                b4GalT  GNb2Ma3(GNb2(Ab3GNb6)Ma6)Mb4GNb4(Fa6)GN;Asn                                UDP-Gal     GNb2Ma3(Ab4GNb2(Ab3GNb6)Ma6)Mb4GNb4(Fa6)GN;Asn                                 UDP      8712   810   0
                b3GalT  GNb2Ma3(GNb2(Ab3GNb6)Ma6)Mb4GNb4(Fa6)GN;Asn                                UDP-Gal     Ab3GNb2Ma3(GNb2(Ab3GNb6)Ma6)Mb4GNb4(Fa6)GN;Asn                                 UDP        25   110 250
                FucTLe  GNb2Ma3(GNb2(Ab3GNb6)Ma6)Mb4GNb4(Fa6)GN;Asn                                GDP-Fuc     GNb2Ma3(GNb2(Ab3(Fa4)GNb6)Ma6)Mb4GNb4(Fa6)GN;Asn                               GDP       481  190010.5
                iGnT    Ab4GNb2Ma3(Ab4GNb2Ma6)Mb4GNb4(Fa6)GN;Asn                                   UDP-GlcNAc  Ab4GNb2Ma3(GNb3Ab4GNb2Ma6)Mb4GNb4(Fa6)GN;Asn                                   UDP        25  2800  55
                a3SiaT  Ab4GNb2Ma3(Ab4GNb2Ma6)Mb4GNb4(Fa6)GN;Asn                                   CMP-NeuAc   NNa3Ab4GNb2Ma3(Ab4GNb2Ma6)Mb4GNb4(Fa6)GN;Asn                                   CMP       484   260  57
                a3SiaT  Ab4GNb2Ma3(Ab4GNb2Ma6)Mb4GNb4(Fa6)GN;Asn                                   CMP-NeuAc   Ab4GNb2Ma3(NNa3Ab4GNb2Ma6)Mb4GNb4(Fa6)GN;Asn                                   CMP       484   260  57
                a6SiaT  Ab4GNb2Ma3(Ab4GNb2Ma6)Mb4GNb4(Fa6)GN;Asn                                   CMP-NeuAc   NNa6Ab4GNb2Ma3(Ab4GNb2Ma6)Mb4GNb4(Fa6)GN;Asn                                   CMP        25   180   0
                a6SiaT  Ab4GNb2Ma3(Ab4GNb2Ma6)Mb4GNb4(Fa6)GN;Asn                                   CMP-NeuAc   Ab4GNb2Ma3(NNa6Ab4GNb2Ma6)Mb4GNb4(Fa6)GN;Asn                                   CMP        25   180   0
                FucTLe  Ab4GNb2Ma3(Ab4GNb2Ma6)Mb4GNb4(Fa6)GN;Asn                                   GDP-Fuc     Fa3(Ab4)GNb2Ma3(Ab4GNb2Ma6)Mb4GNb4(Fa6)GN;Asn                                  GDP        25  1600   5
                FucTLe  Ab4GNb2Ma3(Ab4GNb2Ma6)Mb4GNb4(Fa6)GN;Asn                                   GDP-Fuc     Ab4GNb2Ma3(Fa3(Ab4)GNb2Ma6)Mb4GNb4(Fa6)GN;Asn                                  GDP        25  1600   5
                FucTH   Ab4GNb2Ma3(Ab4GNb2Ma6)Mb4GNb4(Fa6)GN;Asn                                   GDP-Fuc     Fa2Ab4GNb2Ma3(Ab4GNb2Ma6)Mb4GNb4(Fa6)GN;Asn                                    GDP        28  5700 108
                FucTH   Ab4GNb2Ma3(Ab4GNb2Ma6)Mb4GNb4(Fa6)GN;Asn                                   GDP-Fuc     Ab4GNb2Ma3(Fa2Ab4GNb2Ma6)Mb4GNb4(Fa6)GN;Asn                                    GDP        28  5700 108
                a3FucT  Ab4GNb2Ma3(Ab4GNb2Ma6)Mb4GNb4(Fa6)GN;Asn                                   GDP-Fuc     Fa3(Ab4)GNb2Ma3(Ab4GNb2Ma6)Mb4GNb4(Fa6)GN;Asn                                  GDP        25  1400   9
                a3FucT  Ab4GNb2Ma3(Ab4GNb2Ma6)Mb4GNb4(Fa6)GN;Asn                                   GDP-Fuc     Ab4GNb2Ma3(Fa3(Ab4)GNb2Ma6)Mb4GNb4(Fa6)GN;Asn                                  GDP        25  1400   9
                GnTV    NNa3Ab4GNb2Ma3(GNb2Ma6)Mb4GNb4(Fa6)GN;Asn                                  UDP-GlcNAc  NNa3Ab4GNb2Ma3(GNb2(GNb6)Ma6)Mb4GNb4(Fa6)GN;Asn                                UDP      1410   1303500
                b4GalT  NNa3Ab4GNb2Ma3(GNb2Ma6)Mb4GNb4(Fa6)GN;Asn                                  UDP-Gal     NNa3Ab4GNb2Ma3(Ab4GNb2Ma6)Mb4GNb4(Fa6)GN;Asn                                   UDP      8712   810   0
                b3GalT  NNa3Ab4GNb2Ma3(GNb2Ma6)Mb4GNb4(Fa6)GN;Asn                                  UDP-Gal     NNa3Ab4GNb2Ma3(Ab3GNb2Ma6)Mb4GNb4(Fa6)GN;Asn                                   UDP        25   110 250
                FucTLe  NNa3Ab4GNb2Ma3(GNb2Ma6)Mb4GNb4(Fa6)GN;Asn                                  GDP-Fuc     Fa3(NNa3Ab4)GNb2Ma3(GNb2Ma6)Mb4GNb4(Fa6)GN;Asn                                 GDP        25   100   0
                a3FucT  NNa3Ab4GNb2Ma3(GNb2Ma6)Mb4GNb4(Fa6)GN;Asn                                  GDP-Fuc     Fa3(NNa3Ab4)GNb2Ma3(GNb2Ma6)Mb4GNb4(Fa6)GN;Asn                                 GDP        25  1400   9
                GnTV    NNa6Ab4GNb2Ma3(GNb2Ma6)Mb4GNb4(Fa6)GN;Asn                                  UDP-GlcNAc  NNa6Ab4GNb2Ma3(GNb2(GNb6)Ma6)Mb4GNb4(Fa6)GN;Asn                                UDP      1410   1303500
                b4GalT  NNa6Ab4GNb2Ma3(GNb2Ma6)Mb4GNb4(Fa6)GN;Asn                                  UDP-Gal     NNa6Ab4GNb2Ma3(Ab4GNb2Ma6)Mb4GNb4(Fa6)GN;Asn                                   UDP      8712   810   0
                b3GalT  NNa6Ab4GNb2Ma3(GNb2Ma6)Mb4GNb4(Fa6)GN;Asn                                  UDP-Gal     NNa6Ab4GNb2Ma3(Ab3GNb2Ma6)Mb4GNb4(Fa6)GN;Asn                                   UDP        25   110 250
                FucTLe  NNa6Ab4GNb2Ma3(GNb2Ma6)Mb4GNb4(Fa6)GN;Asn                                  GDP-Fuc     Fa3(NNa6Ab4)GNb2Ma3(GNb2Ma6)Mb4GNb4(Fa6)GN;Asn                                 GDP        25  1600   5
                a3FucT  NNa6Ab4GNb2Ma3(GNb2Ma6)Mb4GNb4(Fa6)GN;Asn                                  GDP-Fuc     Fa3(NNa6Ab4)GNb2Ma3(GNb2Ma6)Mb4GNb4(Fa6)GN;Asn                                 GDP        25  1400   9
                a3SiaT  Ab4GNb2Ma3(Ab3GNb2Ma6)Mb4GNb4(Fa6)GN;Asn                                   CMP-NeuAc   NNa3Ab4GNb2Ma3(Ab3GNb2Ma6)Mb4GNb4(Fa6)GN;Asn                                   CMP       484   260  57
                a6SiaT  Ab4GNb2Ma3(Ab3GNb2Ma6)Mb4GNb4(Fa6)GN;Asn                                   CMP-NeuAc   NNa6Ab4GNb2Ma3(Ab3GNb2Ma6)Mb4GNb4(Fa6)GN;Asn                                   CMP        25   180   0
                FucTLe  Ab4GNb2Ma3(Ab3GNb2Ma6)Mb4GNb4(Fa6)GN;Asn                                   GDP-Fuc     Ab4GNb2Ma3(Ab3(Fa4)GNb2Ma6)Mb4GNb4(Fa6)GN;Asn                                  GDP       481  190010.5
                FucTLe  Ab4GNb2Ma3(Ab3GNb2Ma6)Mb4GNb4(Fa6)GN;Asn                                   GDP-Fuc     Fa3(Ab4)GNb2Ma3(Ab3GNb2Ma6)Mb4GNb4(Fa6)GN;Asn                                  GDP        25  1600   5
                FucTH   Ab4GNb2Ma3(Ab3GNb2Ma6)Mb4GNb4(Fa6)GN;Asn                                   GDP-Fuc     Ab4GNb2Ma3(Fa2Ab3GNb2Ma6)Mb4GNb4(Fa6)GN;Asn                                    GDP        28  1500 108
                FucTH   Ab4GNb2Ma3(Ab3GNb2Ma6)Mb4GNb4(Fa6)GN;Asn                                   GDP-Fuc     Fa2Ab4GNb2Ma3(Ab3GNb2Ma6)Mb4GNb4(Fa6)GN;Asn                                    GDP        28  5700 108
                a3FucT  Ab4GNb2Ma3(Ab3GNb2Ma6)Mb4GNb4(Fa6)GN;Asn                                   GDP-Fuc     Fa3(Ab4)GNb2Ma3(Ab3GNb2Ma6)Mb4GNb4(Fa6)GN;Asn                                  GDP        25  1400   9
                GnTV    Fa3(Ab4)GNb2Ma3(GNb2Ma6)Mb4GNb4(Fa6)GN;Asn                                 UDP-GlcNAc  Fa3(Ab4)GNb2Ma3(GNb2(GNb6)Ma6)Mb4GNb4(Fa6)GN;Asn                               UDP      1410   1303500
                b4GalT  Fa3(Ab4)GNb2Ma3(GNb2Ma6)Mb4GNb4(Fa6)GN;Asn                                 UDP-Gal     Fa3(Ab4)GNb2Ma3(Ab4GNb2Ma6)Mb4GNb4(Fa6)GN;Asn                                  UDP      8712   810   0
                b3GalT  Fa3(Ab4)GNb2Ma3(GNb2Ma6)Mb4GNb4(Fa6)GN;Asn                                 UDP-Gal     Fa3(Ab4)GNb2Ma3(Ab3GNb2Ma6)Mb4GNb4(Fa6)GN;Asn                                  UDP        25   110 250
                GnTV    Fa2Ab4GNb2Ma3(GNb2Ma6)Mb4GNb4(Fa6)GN;Asn                                   UDP-GlcNAc  Fa2Ab4GNb2Ma3(GNb2(GNb6)Ma6)Mb4GNb4(Fa6)GN;Asn                                 UDP      1410   1303500
                b4GalT  Fa2Ab4GNb2Ma3(GNb2Ma6)Mb4GNb4(Fa6)GN;Asn                                   UDP-Gal     Fa2Ab4GNb2Ma3(Ab4GNb2Ma6)Mb4GNb4(Fa6)GN;Asn                                    UDP      8712   810   0
                b3GalT  Fa2Ab4GNb2Ma3(GNb2Ma6)Mb4GNb4(Fa6)GN;Asn                                   UDP-Gal     Fa2Ab4GNb2Ma3(Ab3GNb2Ma6)Mb4GNb4(Fa6)GN;Asn                                    UDP        25   110 250
                FucTLe  Fa2Ab4GNb2Ma3(GNb2Ma6)Mb4GNb4(Fa6)GN;Asn                                   GDP-Fuc     Fa3(Fa2Ab4)GNb2Ma3(GNb2Ma6)Mb4GNb4(Fa6)GN;Asn                                  GDP        25  1100   0
                a3FucT  Fa2Ab4GNb2Ma3(GNb2Ma6)Mb4GNb4(Fa6)GN;Asn                                   GDP-Fuc     Fa3(Fa2Ab4)GNb2Ma3(GNb2Ma6)Mb4GNb4(Fa6)GN;Asn                                  GDP       102   700   9
                GalNAcT-Fa2Ab4GNb2Ma3(GNb2Ma6)Mb4GNb4(Fa6)GN;Asn                                   UDP-GalNAc  Fa2(ANa3)Ab4GNb2Ma3(GNb2Ma6)Mb4GNb4(Fa6)GN;Asn                                 UDP       294    15  13
                GalT-B  Fa2Ab4GNb2Ma3(GNb2Ma6)Mb4GNb4(Fa6)GN;Asn                                   UDP-Gal     Fa2(Aa3)Ab4GNb2Ma3(GNb2Ma6)Mb4GNb4(Fa6)GN;Asn                                  UDP       390   281 285
                GnTIV   GNb2Ma3(GNb3Ab4GNb2Ma6)Mb4GNb4(Fa6)GN;Asn                                  UDP-GlcNAc  GNb2(GNb4)Ma3(GNb3Ab4GNb2Ma6)Mb4GNb4(Fa6)GN;Asn                                UDP       187  51008300
                b4GalT  GNb2Ma3(GNb3Ab4GNb2Ma6)Mb4GNb4(Fa6)GN;Asn                                  UDP-Gal     Ab4GNb2Ma3(GNb3Ab4GNb2Ma6)Mb4GNb4(Fa6)GN;Asn                                   UDP      8712   150   0
                b4GalT  GNb2Ma3(GNb3Ab4GNb2Ma6)Mb4GNb4(Fa6)GN;Asn                                  UDP-Gal     GNb2Ma3(Ab4GNb3Ab4GNb2Ma6)Mb4GNb4(Fa6)GN;Asn                                   UDP      8712   810   0
                GnTIV   GNb2Ma3(NNa3Ab4GNb2Ma6)Mb4GNb4(Fa6)GN;Asn                                  UDP-GlcNAc  GNb2(GNb4)Ma3(NNa3Ab4GNb2Ma6)Mb4GNb4(Fa6)GN;Asn                                UDP       187  51008300
                b4GalT  GNb2Ma3(NNa3Ab4GNb2Ma6)Mb4GNb4(Fa6)GN;Asn                                  UDP-Gal     Ab4GNb2Ma3(NNa3Ab4GNb2Ma6)Mb4GNb4(Fa6)GN;Asn                                   UDP      8712   150   0
                b3GalT  GNb2Ma3(NNa3Ab4GNb2Ma6)Mb4GNb4(Fa6)GN;Asn                                  UDP-Gal     Ab3GNb2Ma3(NNa3Ab4GNb2Ma6)Mb4GNb4(Fa6)GN;Asn                                   UDP        25   110 250
                FucTLe  GNb2Ma3(NNa3Ab4GNb2Ma6)Mb4GNb4(Fa6)GN;Asn                                  GDP-Fuc     GNb2Ma3(Fa3(NNa3Ab4)GNb2Ma6)Mb4GNb4(Fa6)GN;Asn                                 GDP        25   100   0
                a3FucT  GNb2Ma3(NNa3Ab4GNb2Ma6)Mb4GNb4(Fa6)GN;Asn                                  GDP-Fuc     GNb2Ma3(Fa3(NNa3Ab4)GNb2Ma6)Mb4GNb4(Fa6)GN;Asn                                 GDP        25  1400   9
                GnTIV   GNb2Ma3(NNa6Ab4GNb2Ma6)Mb4GNb4(Fa6)GN;Asn                                  UDP-GlcNAc  GNb2(GNb4)Ma3(NNa6Ab4GNb2Ma6)Mb4GNb4(Fa6)GN;Asn                                UDP       187  51008300
                b4GalT  GNb2Ma3(NNa6Ab4GNb2Ma6)Mb4GNb4(Fa6)GN;Asn                                  UDP-Gal     Ab4GNb2Ma3(NNa6Ab4GNb2Ma6)Mb4GNb4(Fa6)GN;Asn                                   UDP      8712   150   0
                a3SiaT  Ab3GNb2Ma3(Ab4GNb2Ma6)Mb4GNb4(Fa6)GN;Asn                                   CMP-NeuAc   Ab3GNb2Ma3(NNa3Ab4GNb2Ma6)Mb4GNb4(Fa6)GN;Asn                                   CMP       484   260  57
                FucTLe  Ab3GNb2Ma3(Ab4GNb2Ma6)Mb4GNb4(Fa6)GN;Asn                                   GDP-Fuc     Ab3(Fa4)GNb2Ma3(Ab4GNb2Ma6)Mb4GNb4(Fa6)GN;Asn                                  GDP       481  190010.5
                FucTLe  Ab3GNb2Ma3(Ab4GNb2Ma6)Mb4GNb4(Fa6)GN;Asn                                   GDP-Fuc     Ab3GNb2Ma3(Fa3(Ab4)GNb2Ma6)Mb4GNb4(Fa6)GN;Asn                                  GDP        25  1600   5
                FucTH   Ab3GNb2Ma3(Ab4GNb2Ma6)Mb4GNb4(Fa6)GN;Asn                                   GDP-Fuc     Fa2Ab3GNb2Ma3(Ab4GNb2Ma6)Mb4GNb4(Fa6)GN;Asn                                    GDP        28  1500 108
                a3FucT  Ab3GNb2Ma3(Ab4GNb2Ma6)Mb4GNb4(Fa6)GN;Asn                                   GDP-Fuc     Ab3GNb2Ma3(Fa3(Ab4)GNb2Ma6)Mb4GNb4(Fa6)GN;Asn                                  GDP        25  1400   9
                GnTIV   GNb2Ma3(Fa3(Ab4)GNb2Ma6)Mb4GNb4(Fa6)GN;Asn                                 UDP-GlcNAc  GNb2(GNb4)Ma3(Fa3(Ab4)GNb2Ma6)Mb4GNb4(Fa6)GN;Asn                               UDP       187  34008300
                b4GalT  GNb2Ma3(Fa3(Ab4)GNb2Ma6)Mb4GNb4(Fa6)GN;Asn                                 UDP-Gal     Ab4GNb2Ma3(Fa3(Ab4)GNb2Ma6)Mb4GNb4(Fa6)GN;Asn                                  UDP      8712   150   0
                b3GalT  GNb2Ma3(Fa3(Ab4)GNb2Ma6)Mb4GNb4(Fa6)GN;Asn                                 UDP-Gal     Ab3GNb2Ma3(Fa3(Ab4)GNb2Ma6)Mb4GNb4(Fa6)GN;Asn                                  UDP        25   110 250
                GnTIV   GNb2Ma3(Fa2Ab4GNb2Ma6)Mb4GNb4(Fa6)GN;Asn                                   UDP-GlcNAc  GNb2(GNb4)Ma3(Fa2Ab4GNb2Ma6)Mb4GNb4(Fa6)GN;Asn                                 UDP       187  51008300
                b4GalT  GNb2Ma3(Fa2Ab4GNb2Ma6)Mb4GNb4(Fa6)GN;Asn                                   UDP-Gal     Ab4GNb2Ma3(Fa2Ab4GNb2Ma6)Mb4GNb4(Fa6)GN;Asn                                    UDP      8712   150   0
                GalNAcT-GNb2Ma3(Fa2Ab4GNb2Ma6)Mb4GNb4(Fa6)GN;Asn                                   UDP-GalNAc  GNb2Ma3(Fa2(ANa3)Ab4GNb2Ma6)Mb4GNb4(Fa6)GN;Asn                                 UDP       294    15  13
                GalT-B  GNb2Ma3(Fa2Ab4GNb2Ma6)Mb4GNb4(Fa6)GN;Asn                                   UDP-Gal     GNb2Ma3(Fa2(Aa3)Ab4GNb2Ma6)Mb4GNb4(Fa6)GN;Asn                                  UDP       390   281 285
                GnTV    Ab3(Fa4)GNb2Ma3(GNb2Ma6)Mb4GNb4(Fa6)GN;Asn                                 UDP-GlcNAc  Ab3(Fa4)GNb2Ma3(GNb2(GNb6)Ma6)Mb4GNb4(Fa6)GN;Asn                               UDP      1410   1303500
                b4GalT  Ab3(Fa4)GNb2Ma3(GNb2Ma6)Mb4GNb4(Fa6)GN;Asn                                 UDP-Gal     Ab3(Fa4)GNb2Ma3(Ab4GNb2Ma6)Mb4GNb4(Fa6)GN;Asn                                  UDP      8712   810   0
                GnTV    Fa2Ab3GNb2Ma3(GNb2Ma6)Mb4GNb4(Fa6)GN;Asn                                   UDP-GlcNAc  Fa2Ab3GNb2Ma3(GNb2(GNb6)Ma6)Mb4GNb4(Fa6)GN;Asn                                 UDP      1410   1303500
                b4GalT  Fa2Ab3GNb2Ma3(GNb2Ma6)Mb4GNb4(Fa6)GN;Asn                                   UDP-Gal     Fa2Ab3GNb2Ma3(Ab4GNb2Ma6)Mb4GNb4(Fa6)GN;Asn                                    UDP      8712   810   0
                GalNAcT-Fa2Ab3GNb2Ma3(GNb2Ma6)Mb4GNb4(Fa6)GN;Asn                                   UDP-GalNAc  Fa2(ANa3)Ab3GNb2Ma3(GNb2Ma6)Mb4GNb4(Fa6)GN;Asn                                 UDP       294    15  13
                b4GalT  GNb2Ma3(Ab3(Fa4)GNb2Ma6)Mb4GNb4(Fa6)GN;Asn                                 UDP-Gal     Ab4GNb2Ma3(Ab3(Fa4)GNb2Ma6)Mb4GNb4(Fa6)GN;Asn                                  UDP      8712   150   0
                b4GalT  GNb2Ma3(Fa2Ab3GNb2Ma6)Mb4GNb4(Fa6)GN;Asn                                   UDP-Gal     Ab4GNb2Ma3(Fa2Ab3GNb2Ma6)Mb4GNb4(Fa6)GN;Asn                                    UDP      8712   150   0
                GalNAcT-GNb2Ma3(Fa2Ab3GNb2Ma6)Mb4GNb4(Fa6)GN;Asn                                   UDP-GalNAc  GNb2Ma3(Fa2(ANa3)Ab3GNb2Ma6)Mb4GNb4(Fa6)GN;Asn                                 UDP       294    15  13
                FucTLe  NNa3Ab4GNb2Ma3(GNb4)(Ma6)Mb4GNb4(Fa6)GN;Asn                                GDP-Fuc     Fa3(NNa3Ab4)GNb2Ma3(GNb4)(Ma6)Mb4GNb4(Fa6)GN;Asn                               GDP        25   100   0
                a3FucT  NNa3Ab4GNb2Ma3(GNb4)(Ma6)Mb4GNb4(Fa6)GN;Asn                                GDP-Fuc     Fa3(NNa3Ab4)GNb2Ma3(GNb4)(Ma6)Mb4GNb4(Fa6)GN;Asn                               GDP        25  1400   9
                a3SiaT  Ab4GNb2(Ab4GNb4)Ma3(Ma6)Mb4GNb4(Fa6)GN;Asn                                 CMP-NeuAc   NNa3Ab4GNb2(Ab4GNb4)Ma3(Ma6)Mb4GNb4(Fa6)GN;Asn                                 CMP       484   260  57
                a3SiaT  Ab4GNb2(Ab4GNb4)Ma3(Ma6)Mb4GNb4(Fa6)GN;Asn                                 CMP-NeuAc   Ab4GNb2(NNa3Ab4GNb4)Ma3(Ma6)Mb4GNb4(Fa6)GN;Asn                                 CMP       484   260  57
                a6SiaT  Ab4GNb2(Ab4GNb4)Ma3(Ma6)Mb4GNb4(Fa6)GN;Asn                                 CMP-NeuAc   Ab4GNb2(NNa6Ab4GNb4)Ma3(Ma6)Mb4GNb4(Fa6)GN;Asn                                 CMP        25   180   0
                FucTLe  Ab4GNb2(Ab4GNb4)Ma3(Ma6)Mb4GNb4(Fa6)GN;Asn                                 GDP-Fuc     Fa3(Ab4)GNb2(Ab4GNb4)Ma3(Ma6)Mb4GNb4(Fa6)GN;Asn                                GDP        25  1600   5
                FucTLe  Ab4GNb2(Ab4GNb4)Ma3(Ma6)Mb4GNb4(Fa6)GN;Asn                                 GDP-Fuc     Ab4GNb2(Fa3(Ab4)GNb4)Ma3(Ma6)Mb4GNb4(Fa6)GN;Asn                                GDP        25  1600   5
                FucTH   Ab4GNb2(Ab4GNb4)Ma3(Ma6)Mb4GNb4(Fa6)GN;Asn                                 GDP-Fuc     Ab4GNb2(Fa2Ab4GNb4)Ma3(Ma6)Mb4GNb4(Fa6)GN;Asn                                  GDP        28  5700 108
                a3FucT  Ab4GNb2(Ab4GNb4)Ma3(Ma6)Mb4GNb4(Fa6)GN;Asn                                 GDP-Fuc     Fa3(Ab4)GNb2(Ab4GNb4)Ma3(Ma6)Mb4GNb4(Fa6)GN;Asn                                GDP        25  1400   9
                a3FucT  Ab4GNb2(Ab4GNb4)Ma3(Ma6)Mb4GNb4(Fa6)GN;Asn                                 GDP-Fuc     Ab4GNb2(Fa3(Ab4)GNb4)Ma3(Ma6)Mb4GNb4(Fa6)GN;Asn                                GDP        25  1400   9
                b4GalT  NNa3Ab4GNb2(GNb4)Ma3(Ma6)Mb4GNb4(Fa6)GN;Asn                                UDP-Gal     NNa3Ab4GNb2(Ab4GNb4)Ma3(Ma6)Mb4GNb4(Fa6)GN;Asn                                 UDP      8712  2667   0
                b4GalT  Fa3(Ab4)GNb2(GNb4)Ma3(Ma6)Mb4GNb4(Fa6)GN;Asn                               UDP-Gal     Fa3(Ab4)GNb2(Ab4GNb4)Ma3(Ma6)Mb4GNb4(Fa6)GN;Asn                                UDP      8712  2667   0
                GnTII   GNb2(NNa3Ab4GNb4)Ma3(Ma6)Mb4GNb4(Fa6)GN;Asn                                UDP-GlcNAc  GNb2(NNa3Ab4GNb4)Ma3(GNb2Ma6)Mb4GNb4(Fa6)GN;Asn                                UDP      1320   190 960
                b4GalT  GNb2(NNa3Ab4GNb4)Ma3(Ma6)Mb4GNb4(Fa6)GN;Asn                                UDP-Gal     Ab4GNb2(NNa3Ab4GNb4)Ma3(Ma6)Mb4GNb4(Fa6)GN;Asn                                 UDP      8712  4000   0
                b3GalT  GNb2(NNa3Ab4GNb4)Ma3(Ma6)Mb4GNb4(Fa6)GN;Asn                                UDP-Gal     Ab3GNb2(NNa3Ab4GNb4)Ma3(Ma6)Mb4GNb4(Fa6)GN;Asn                                 UDP        25   110 250
                FucTLe  GNb2(NNa3Ab4GNb4)Ma3(Ma6)Mb4GNb4(Fa6)GN;Asn                                GDP-Fuc     GNb2(Fa3(NNa3Ab4)GNb4)Ma3(Ma6)Mb4GNb4(Fa6)GN;Asn                               GDP        25   100   0
                a3FucT  GNb2(NNa3Ab4GNb4)Ma3(Ma6)Mb4GNb4(Fa6)GN;Asn                                GDP-Fuc     GNb2(Fa3(NNa3Ab4)GNb4)Ma3(Ma6)Mb4GNb4(Fa6)GN;Asn                               GDP        25  1400   9
                GnTII   GNb2(NNa6Ab4GNb4)Ma3(Ma6)Mb4GNb4(Fa6)GN;Asn                                UDP-GlcNAc  GNb2(NNa6Ab4GNb4)Ma3(GNb2Ma6)Mb4GNb4(Fa6)GN;Asn                                UDP      1320   190 960
                b4GalT  GNb2(NNa6Ab4GNb4)Ma3(Ma6)Mb4GNb4(Fa6)GN;Asn                                UDP-Gal     Ab4GNb2(NNa6Ab4GNb4)Ma3(Ma6)Mb4GNb4(Fa6)GN;Asn                                 UDP      8712  4000   0
                a3SiaT  Ab3GNb2(Ab4GNb4)Ma3(Ma6)Mb4GNb4(Fa6)GN;Asn                                 CMP-NeuAc   Ab3GNb2(NNa3Ab4GNb4)Ma3(Ma6)Mb4GNb4(Fa6)GN;Asn                                 CMP       484   260  57
                GnTII   GNb2(Fa3(Ab4)GNb4)Ma3(Ma6)Mb4GNb4(Fa6)GN;Asn                               UDP-GlcNAc  GNb2(Fa3(Ab4)GNb4)Ma3(GNb2Ma6)Mb4GNb4(Fa6)GN;Asn                               UDP      1320   190 960
                b4GalT  GNb2(Fa3(Ab4)GNb4)Ma3(Ma6)Mb4GNb4(Fa6)GN;Asn                               UDP-Gal     Ab4GNb2(Fa3(Ab4)GNb4)Ma3(Ma6)Mb4GNb4(Fa6)GN;Asn                                UDP      8712  4000   0
                GnTII   GNb2(Fa2Ab4GNb4)Ma3(Ma6)Mb4GNb4(Fa6)GN;Asn                                 UDP-GlcNAc  GNb2(Fa2Ab4GNb4)Ma3(GNb2Ma6)Mb4GNb4(Fa6)GN;Asn                                 UDP      1320   190 960
                b4GalT  GNb2(Fa2Ab4GNb4)Ma3(Ma6)Mb4GNb4(Fa6)GN;Asn                                 UDP-Gal     Ab4GNb2(Fa2Ab4GNb4)Ma3(Ma6)Mb4GNb4(Fa6)GN;Asn                                  UDP      8712  4000   0
                GalNAcT-GNb2(Fa2Ab4GNb4)Ma3(Ma6)Mb4GNb4(Fa6)GN;Asn                                 UDP-GalNAc  GNb2(Fa2(ANa3)Ab4GNb4)Ma3(Ma6)Mb4GNb4(Fa6)GN;Asn                               UDP       294    15  13
                GalT-B  GNb2(Fa2Ab4GNb4)Ma3(Ma6)Mb4GNb4(Fa6)GN;Asn                                 UDP-Gal     GNb2(Fa2(Aa3)Ab4GNb4)Ma3(Ma6)Mb4GNb4(Fa6)GN;Asn                                UDP       390   281 285
                GnTII   GNb2(Ab3(Fa4)GNb4)Ma3(Ma6)Mb4GNb4(Fa6)GN;Asn                               UDP-GlcNAc  GNb2(Ab3(Fa4)GNb4)Ma3(GNb2Ma6)Mb4GNb4(Fa6)GN;Asn                               UDP      1320   190 960
                FucTLe  Fa2(ANa3)Ab4GNb2Ma3(Ma6)Mb4GNb4(Fa6)GN;Asn                                 GDP-Fuc     Fa3(Fa2(ANa3)Ab4)GNb2Ma3(Ma6)Mb4GNb4(Fa6)GN;Asn                                GDP        25  1600   5
                a3FucT  Fa2(ANa3)Ab4GNb2Ma3(Ma6)Mb4GNb4(Fa6)GN;Asn                                 GDP-Fuc     Fa3(Fa2(ANa3)Ab4)GNb2Ma3(Ma6)Mb4GNb4(Fa6)GN;Asn                                GDP        25  1400   9
                FucTLe  Fa2(Aa3)Ab4GNb2Ma3(Ma6)Mb4GNb4(Fa6)GN;Asn                                  GDP-Fuc     Fa3(Fa2(Aa3)Ab4)GNb2Ma3(Ma6)Mb4GNb4(Fa6)GN;Asn                                 GDP        25  1600   5
                a3FucT  Fa2(Aa3)Ab4GNb2Ma3(Ma6)Mb4GNb4(Fa6)GN;Asn                                  GDP-Fuc     Fa3(Fa2(Aa3)Ab4)GNb2Ma3(Ma6)Mb4GNb4(Fa6)GN;Asn                                 GDP        25  1400   9
                FucTLe  Fa2(ANa3)Ab3GNb2Ma3(Ma6)Mb4GNb4(Fa6)GN;Asn                                 GDP-Fuc     Fa2(ANa3)Ab3(Fa4)GNb2Ma3(Ma6)Mb4GNb4(Fa6)GN;Asn                                GDP       481  190010.5
                FucTLe  Fa2(Aa3)Ab3GNb2Ma3(Ma6)Mb4GNb4(Fa6)GN;Asn                                  GDP-Fuc     Fa2(Aa3)Ab3(Fa4)GNb2Ma3(Ma6)Mb4GNb4(Fa6)GN;Asn                                 GDP       481  190010.5
                iGnT    Ab4GNb2Ma3(GNb4)(Ab4GNb2Ma6)Mb4GNb4GN;Asn                                  UDP-GlcNAc  Ab4GNb2Ma3(GNb4)(GNb3Ab4GNb2Ma6)Mb4GNb4GN;Asn                                  UDP        25  2800  55
                a3SiaT  Ab4GNb2Ma3(GNb4)(Ab4GNb2Ma6)Mb4GNb4GN;Asn                                  CMP-NeuAc   NNa3Ab4GNb2Ma3(GNb4)(Ab4GNb2Ma6)Mb4GNb4GN;Asn                                  CMP       484   260  57
                a3SiaT  Ab4GNb2Ma3(GNb4)(Ab4GNb2Ma6)Mb4GNb4GN;Asn                                  CMP-NeuAc   Ab4GNb2Ma3(GNb4)(NNa3Ab4GNb2Ma6)Mb4GNb4GN;Asn                                  CMP       484   260  57
                a6SiaT  Ab4GNb2Ma3(GNb4)(Ab4GNb2Ma6)Mb4GNb4GN;Asn                                  CMP-NeuAc   NNa6Ab4GNb2Ma3(GNb4)(Ab4GNb2Ma6)Mb4GNb4GN;Asn                                  CMP        25   180   0
                a6SiaT  Ab4GNb2Ma3(GNb4)(Ab4GNb2Ma6)Mb4GNb4GN;Asn                                  CMP-NeuAc   Ab4GNb2Ma3(GNb4)(NNa6Ab4GNb2Ma6)Mb4GNb4GN;Asn                                  CMP        25   180   0
                FucTLe  Ab4GNb2Ma3(GNb4)(Ab4GNb2Ma6)Mb4GNb4GN;Asn                                  GDP-Fuc     Fa3(Ab4)GNb2Ma3(GNb4)(Ab4GNb2Ma6)Mb4GNb4GN;Asn                                 GDP        25  1600   5
                FucTLe  Ab4GNb2Ma3(GNb4)(Ab4GNb2Ma6)Mb4GNb4GN;Asn                                  GDP-Fuc     Ab4GNb2Ma3(GNb4)(Fa3(Ab4)GNb2Ma6)Mb4GNb4GN;Asn                                 GDP        25  1600   5
                FucTH   Ab4GNb2Ma3(GNb4)(Ab4GNb2Ma6)Mb4GNb4GN;Asn                                  GDP-Fuc     Fa2Ab4GNb2Ma3(GNb4)(Ab4GNb2Ma6)Mb4GNb4GN;Asn                                   GDP        28  5700 108
                FucTH   Ab4GNb2Ma3(GNb4)(Ab4GNb2Ma6)Mb4GNb4GN;Asn                                  GDP-Fuc     Ab4GNb2Ma3(GNb4)(Fa2Ab4GNb2Ma6)Mb4GNb4GN;Asn                                   GDP        28  5700 108
                a3FucT  Ab4GNb2Ma3(GNb4)(Ab4GNb2Ma6)Mb4GNb4GN;Asn                                  GDP-Fuc     Fa3(Ab4)GNb2Ma3(GNb4)(Ab4GNb2Ma6)Mb4GNb4GN;Asn                                 GDP        25  1400   9
                a3FucT  Ab4GNb2Ma3(GNb4)(Ab4GNb2Ma6)Mb4GNb4GN;Asn                                  GDP-Fuc     Ab4GNb2Ma3(GNb4)(Fa3(Ab4)GNb2Ma6)Mb4GNb4GN;Asn                                 GDP        25  1400   9
                b4GalT  NNa3Ab4GNb2Ma3(GNb4)(GNb2Ma6)Mb4GNb4GN;Asn                                 UDP-Gal     NNa3Ab4GNb2Ma3(GNb4)(Ab4GNb2Ma6)Mb4GNb4GN;Asn                                  UDP      8712  2932   0
                b3GalT  NNa3Ab4GNb2Ma3(GNb4)(GNb2Ma6)Mb4GNb4GN;Asn                                 UDP-Gal     NNa3Ab4GNb2Ma3(GNb4)(Ab3GNb2Ma6)Mb4GNb4GN;Asn                                  UDP        25   110 250
                FucTLe  NNa3Ab4GNb2Ma3(GNb4)(GNb2Ma6)Mb4GNb4GN;Asn                                 GDP-Fuc     Fa3(NNa3Ab4)GNb2Ma3(GNb4)(GNb2Ma6)Mb4GNb4GN;Asn                                GDP        25   100   0
                a3FucT  NNa3Ab4GNb2Ma3(GNb4)(GNb2Ma6)Mb4GNb4GN;Asn                                 GDP-Fuc     Fa3(NNa3Ab4)GNb2Ma3(GNb4)(GNb2Ma6)Mb4GNb4GN;Asn                                GDP        25  1400   9
                b4GalT  NNa6Ab4GNb2Ma3(GNb4)(GNb2Ma6)Mb4GNb4GN;Asn                                 UDP-Gal     NNa6Ab4GNb2Ma3(GNb4)(Ab4GNb2Ma6)Mb4GNb4GN;Asn                                  UDP      8712  2932   0
                a3SiaT  Ab4GNb2Ma3(GNb4)(Ab3GNb2Ma6)Mb4GNb4GN;Asn                                  CMP-NeuAc   NNa3Ab4GNb2Ma3(GNb4)(Ab3GNb2Ma6)Mb4GNb4GN;Asn                                  CMP       484   260  57
                FucTLe  Ab4GNb2Ma3(GNb4)(Ab3GNb2Ma6)Mb4GNb4GN;Asn                                  GDP-Fuc     Ab4GNb2Ma3(GNb4)(Ab3(Fa4)GNb2Ma6)Mb4GNb4GN;Asn                                 GDP       481  190010.5
                b4GalT  Fa3(Ab4)GNb2Ma3(GNb4)(GNb2Ma6)Mb4GNb4GN;Asn                                UDP-Gal     Fa3(Ab4)GNb2Ma3(GNb4)(Ab4GNb2Ma6)Mb4GNb4GN;Asn                                 UDP      8712  2932   0
                b4GalT  Fa2Ab4GNb2Ma3(GNb4)(GNb2Ma6)Mb4GNb4GN;Asn                                  UDP-Gal     Fa2Ab4GNb2Ma3(GNb4)(Ab4GNb2Ma6)Mb4GNb4GN;Asn                                   UDP      8712  2932   0
                GalNAcT-Fa2Ab4GNb2Ma3(GNb4)(GNb2Ma6)Mb4GNb4GN;Asn                                  UDP-GalNAc  Fa2(ANa3)Ab4GNb2Ma3(GNb4)(GNb2Ma6)Mb4GNb4GN;Asn                                UDP       294    15  13
                GalT-B  Fa2Ab4GNb2Ma3(GNb4)(GNb2Ma6)Mb4GNb4GN;Asn                                  UDP-Gal     Fa2(Aa3)Ab4GNb2Ma3(GNb4)(GNb2Ma6)Mb4GNb4GN;Asn                                 UDP       390   281 285
                b4GalT  GNb2Ma3(GNb4)(GNb3Ab4GNb2Ma6)Mb4GNb4GN;Asn                                 UDP-Gal     Ab4GNb2Ma3(GNb4)(GNb3Ab4GNb2Ma6)Mb4GNb4GN;Asn                                  UDP      8712   543   0
                b4GalT  GNb2Ma3(GNb4)(NNa3Ab4GNb2Ma6)Mb4GNb4GN;Asn                                 UDP-Gal     Ab4GNb2Ma3(GNb4)(NNa3Ab4GNb2Ma6)Mb4GNb4GN;Asn                                  UDP      8712   543   0
                b3GalT  GNb2Ma3(GNb4)(NNa3Ab4GNb2Ma6)Mb4GNb4GN;Asn                                 UDP-Gal     Ab3GNb2Ma3(GNb4)(NNa3Ab4GNb2Ma6)Mb4GNb4GN;Asn                                  UDP        25   110 250
                FucTLe  GNb2Ma3(GNb4)(NNa3Ab4GNb2Ma6)Mb4GNb4GN;Asn                                 GDP-Fuc     GNb2Ma3(GNb4)(Fa3(NNa3Ab4)GNb2Ma6)Mb4GNb4GN;Asn                                GDP        25   100   0
                a3FucT  GNb2Ma3(GNb4)(NNa3Ab4GNb2Ma6)Mb4GNb4GN;Asn                                 GDP-Fuc     GNb2Ma3(GNb4)(Fa3(NNa3Ab4)GNb2Ma6)Mb4GNb4GN;Asn                                GDP        25  1400   9
                b4GalT  GNb2Ma3(GNb4)(NNa6Ab4GNb2Ma6)Mb4GNb4GN;Asn                                 UDP-Gal     Ab4GNb2Ma3(GNb4)(NNa6Ab4GNb2Ma6)Mb4GNb4GN;Asn                                  UDP      8712   543   0
                a3SiaT  Ab3GNb2Ma3(GNb4)(Ab4GNb2Ma6)Mb4GNb4GN;Asn                                  CMP-NeuAc   Ab3GNb2Ma3(GNb4)(NNa3Ab4GNb2Ma6)Mb4GNb4GN;Asn                                  CMP       484   260  57
                b4GalT  GNb2Ma3(GNb4)(Fa3(Ab4)GNb2Ma6)Mb4GNb4GN;Asn                                UDP-Gal     Ab4GNb2Ma3(GNb4)(Fa3(Ab4)GNb2Ma6)Mb4GNb4GN;Asn                                 UDP      8712   543   0
                b4GalT  GNb2Ma3(GNb4)(Fa2Ab4GNb2Ma6)Mb4GNb4GN;Asn                                  UDP-Gal     Ab4GNb2Ma3(GNb4)(Fa2Ab4GNb2Ma6)Mb4GNb4GN;Asn                                   UDP      8712   543   0
                GalNAcT-GNb2Ma3(GNb4)(Fa2Ab4GNb2Ma6)Mb4GNb4GN;Asn                                  UDP-GalNAc  GNb2Ma3(GNb4)(Fa2(ANa3)Ab4GNb2Ma6)Mb4GNb4GN;Asn                                UDP       294    15  13
                GalT-B  GNb2Ma3(GNb4)(Fa2Ab4GNb2Ma6)Mb4GNb4GN;Asn                                  UDP-Gal     GNb2Ma3(GNb4)(Fa2(Aa3)Ab4GNb2Ma6)Mb4GNb4GN;Asn                                 UDP       390   281 285
                b4GalT  GNb2Ma3(GNb4)(Ab3(Fa4)GNb2Ma6)Mb4GNb4GN;Asn                                UDP-Gal     Ab4GNb2Ma3(GNb4)(Ab3(Fa4)GNb2Ma6)Mb4GNb4GN;Asn                                 UDP      8712   543   0
                b4GalT  Ab4GNb2(GNb4)Ma3(GNb4)(GNb2Ma6)Mb4GNb4GN;Asn                               UDP-Gal     Ab4GNb2(Ab4GNb4)Ma3(GNb4)(GNb2Ma6)Mb4GNb4GN;Asn                                UDP      8712   362   0
                b4GalT  Ab4GNb2(GNb4)Ma3(GNb4)(GNb2Ma6)Mb4GNb4GN;Asn                               UDP-Gal     Ab4GNb2(GNb4)Ma3(GNb4)(Ab4GNb2Ma6)Mb4GNb4GN;Asn                                UDP      8712  2932   0
                a3SiaT  Ab4GNb2(GNb4)Ma3(GNb4)(GNb2Ma6)Mb4GNb4GN;Asn                               CMP-NeuAc   NNa3Ab4GNb2(GNb4)Ma3(GNb4)(GNb2Ma6)Mb4GNb4GN;Asn                               CMP       484   260  57
                b3GalT  Ab4GNb2(GNb4)Ma3(GNb4)(GNb2Ma6)Mb4GNb4GN;Asn                               UDP-Gal     Ab4GNb2(Ab3GNb4)Ma3(GNb4)(GNb2Ma6)Mb4GNb4GN;Asn                                UDP        25   110 250
                b3GalT  Ab4GNb2(GNb4)Ma3(GNb4)(GNb2Ma6)Mb4GNb4GN;Asn                               UDP-Gal     Ab4GNb2(GNb4)Ma3(GNb4)(Ab3GNb2Ma6)Mb4GNb4GN;Asn                                UDP        25   110 250
                b4GalT  GNb2(Ab4GNb4)Ma3(GNb4)(GNb2Ma6)Mb4GNb4GN;Asn                               UDP-Gal     Ab4GNb2(Ab4GNb4)Ma3(GNb4)(GNb2Ma6)Mb4GNb4GN;Asn                                UDP      8712   543   0
                b4GalT  GNb2(Ab4GNb4)Ma3(GNb4)(GNb2Ma6)Mb4GNb4GN;Asn                               UDP-Gal     GNb2(Ab4GNb4)Ma3(GNb4)(Ab4GNb2Ma6)Mb4GNb4GN;Asn                                UDP      8712  2932   0
                a3SiaT  GNb2(Ab4GNb4)Ma3(GNb4)(GNb2Ma6)Mb4GNb4GN;Asn                               CMP-NeuAc   GNb2(NNa3Ab4GNb4)Ma3(GNb4)(GNb2Ma6)Mb4GNb4GN;Asn                               CMP       484   260  57
                b3GalT  GNb2(Ab4GNb4)Ma3(GNb4)(GNb2Ma6)Mb4GNb4GN;Asn                               UDP-Gal     Ab3GNb2(Ab4GNb4)Ma3(GNb4)(GNb2Ma6)Mb4GNb4GN;Asn                                UDP        25   110 250
                b3GalT  GNb2(Ab4GNb4)Ma3(GNb4)(GNb2Ma6)Mb4GNb4GN;Asn                               UDP-Gal     GNb2(Ab4GNb4)Ma3(GNb4)(Ab3GNb2Ma6)Mb4GNb4GN;Asn                                UDP        25   110 250
                b4GalT  GNb2(GNb4)Ma3(GNb4)(Ab4GNb2Ma6)Mb4GNb4GN;Asn                               UDP-Gal     Ab4GNb2(GNb4)Ma3(GNb4)(Ab4GNb2Ma6)Mb4GNb4GN;Asn                                UDP      8712   543   0
                b4GalT  GNb2(GNb4)Ma3(GNb4)(Ab4GNb2Ma6)Mb4GNb4GN;Asn                               UDP-Gal     GNb2(Ab4GNb4)Ma3(GNb4)(Ab4GNb2Ma6)Mb4GNb4GN;Asn                                UDP      8712   362   0
                a3SiaT  GNb2(GNb4)Ma3(GNb4)(Ab4GNb2Ma6)Mb4GNb4GN;Asn                               CMP-NeuAc   GNb2(GNb4)Ma3(GNb4)(NNa3Ab4GNb2Ma6)Mb4GNb4GN;Asn                               CMP       484   260  57
                b4GalT  Ab3GNb2(GNb4)Ma3(GNb4)(GNb2Ma6)Mb4GNb4GN;Asn                               UDP-Gal     Ab3GNb2(Ab4GNb4)Ma3(GNb4)(GNb2Ma6)Mb4GNb4GN;Asn                                UDP      8712   362   0
                b4GalT  GNb2(Ab3GNb4)Ma3(GNb4)(GNb2Ma6)Mb4GNb4GN;Asn                               UDP-Gal     Ab4GNb2(Ab3GNb4)Ma3(GNb4)(GNb2Ma6)Mb4GNb4GN;Asn                                UDP      8712   543   0
                b4GalT  GNb2(GNb4)Ma3(GNb4)(Ab3GNb2Ma6)Mb4GNb4GN;Asn                               UDP-Gal     Ab4GNb2(GNb4)Ma3(GNb4)(Ab3GNb2Ma6)Mb4GNb4GN;Asn                                UDP      8712   543   0
                b4GalT  GNb2(GNb4)Ma3(GNb4)(Ab3GNb2Ma6)Mb4GNb4GN;Asn                               UDP-Gal     GNb2(Ab4GNb4)Ma3(GNb4)(Ab3GNb2Ma6)Mb4GNb4GN;Asn                                UDP      8712   362   0
                b4GalT  GNb2(GNb4)Ma3(GNb4)(GNb2(GNb6)Ma6)Mb4GNb4GN;Asn                            UDP-Gal     Ab4GNb2(GNb4)Ma3(GNb4)(GNb2(GNb6)Ma6)Mb4GNb4GN;Asn                             UDP      8712   543   0
                b4GalT  GNb2(GNb4)Ma3(GNb4)(GNb2(GNb6)Ma6)Mb4GNb4GN;Asn                            UDP-Gal     GNb2(Ab4GNb4)Ma3(GNb4)(GNb2(GNb6)Ma6)Mb4GNb4GN;Asn                             UDP      8712   362   0
                b4GalT  GNb2(GNb4)Ma3(GNb4)(GNb2(GNb6)Ma6)Mb4GNb4GN;Asn                            UDP-Gal     GNb2(GNb4)Ma3(GNb4)(Ab4GNb2(GNb6)Ma6)Mb4GNb4GN;Asn                             UDP      8712  2932   0
                b4GalT  GNb2(GNb4)Ma3(GNb4)(GNb2(GNb6)Ma6)Mb4GNb4GN;Asn                            UDP-Gal     GNb2(GNb4)Ma3(GNb4)(GNb2(Ab4GNb6)Ma6)Mb4GNb4GN;Asn                             UDP      8712   434   0
                b3GalT  GNb2(GNb4)Ma3(GNb4)(GNb2(GNb6)Ma6)Mb4GNb4GN;Asn                            UDP-Gal     Ab3GNb2(GNb4)Ma3(GNb4)(GNb2(GNb6)Ma6)Mb4GNb4GN;Asn                             UDP        25   110 250
                b3GalT  GNb2(GNb4)Ma3(GNb4)(GNb2(GNb6)Ma6)Mb4GNb4GN;Asn                            UDP-Gal     GNb2(Ab3GNb4)Ma3(GNb4)(GNb2(GNb6)Ma6)Mb4GNb4GN;Asn                             UDP        25   110 250
                b3GalT  GNb2(GNb4)Ma3(GNb4)(GNb2(GNb6)Ma6)Mb4GNb4GN;Asn                            UDP-Gal     GNb2(GNb4)Ma3(GNb4)(Ab3GNb2(GNb6)Ma6)Mb4GNb4GN;Asn                             UDP        25   110 250
                b3GalT  GNb2(GNb4)Ma3(GNb4)(GNb2(GNb6)Ma6)Mb4GNb4GN;Asn                            UDP-Gal     GNb2(GNb4)Ma3(GNb4)(GNb2(Ab3GNb6)Ma6)Mb4GNb4GN;Asn                             UDP        25   110 250
                b4GalT  Ab4GNb2(GNb4)Ma3(GNb2(GNb6)Ma6)Mb4GNb4GN;Asn                               UDP-Gal     Ab4GNb2(Ab4GNb4)Ma3(GNb2(GNb6)Ma6)Mb4GNb4GN;Asn                                UDP      8712   100   0
                b4GalT  Ab4GNb2(GNb4)Ma3(GNb2(GNb6)Ma6)Mb4GNb4GN;Asn                               UDP-Gal     Ab4GNb2(GNb4)Ma3(Ab4GNb2(GNb6)Ma6)Mb4GNb4GN;Asn                                UDP      8712   810   0
                b4GalT  Ab4GNb2(GNb4)Ma3(GNb2(GNb6)Ma6)Mb4GNb4GN;Asn                               UDP-Gal     Ab4GNb2(GNb4)Ma3(GNb2(Ab4GNb6)Ma6)Mb4GNb4GN;Asn                                UDP      8712   120   0
                a3SiaT  Ab4GNb2(GNb4)Ma3(GNb2(GNb6)Ma6)Mb4GNb4GN;Asn                               CMP-NeuAc   NNa3Ab4GNb2(GNb4)Ma3(GNb2(GNb6)Ma6)Mb4GNb4GN;Asn                               CMP       484   260  57
                a6SiaT  Ab4GNb2(GNb4)Ma3(GNb2(GNb6)Ma6)Mb4GNb4GN;Asn                               CMP-NeuAc   NNa6Ab4GNb2(GNb4)Ma3(GNb2(GNb6)Ma6)Mb4GNb4GN;Asn                               CMP        25   180   0
                b3GalT  Ab4GNb2(GNb4)Ma3(GNb2(GNb6)Ma6)Mb4GNb4GN;Asn                               UDP-Gal     Ab4GNb2(Ab3GNb4)Ma3(GNb2(GNb6)Ma6)Mb4GNb4GN;Asn                                UDP        25   110 250
                b3GalT  Ab4GNb2(GNb4)Ma3(GNb2(GNb6)Ma6)Mb4GNb4GN;Asn                               UDP-Gal     Ab4GNb2(GNb4)Ma3(Ab3GNb2(GNb6)Ma6)Mb4GNb4GN;Asn                                UDP        25   110 250
                b3GalT  Ab4GNb2(GNb4)Ma3(GNb2(GNb6)Ma6)Mb4GNb4GN;Asn                               UDP-Gal     Ab4GNb2(GNb4)Ma3(GNb2(Ab3GNb6)Ma6)Mb4GNb4GN;Asn                                UDP        25   110 250
                FucTLe  Ab4GNb2(GNb4)Ma3(GNb2(GNb6)Ma6)Mb4GNb4GN;Asn                               GDP-Fuc     Fa3(Ab4)GNb2(GNb4)Ma3(GNb2(GNb6)Ma6)Mb4GNb4GN;Asn                              GDP        25  1600   5
                FucTH   Ab4GNb2(GNb4)Ma3(GNb2(GNb6)Ma6)Mb4GNb4GN;Asn                               GDP-Fuc     Fa2Ab4GNb2(GNb4)Ma3(GNb2(GNb6)Ma6)Mb4GNb4GN;Asn                                GDP        28  5700 108
                a3FucT  Ab4GNb2(GNb4)Ma3(GNb2(GNb6)Ma6)Mb4GNb4GN;Asn                               GDP-Fuc     Fa3(Ab4)GNb2(GNb4)Ma3(GNb2(GNb6)Ma6)Mb4GNb4GN;Asn                              GDP        25  1400   9
                b4GalT  GNb2(Ab4GNb4)Ma3(GNb2(GNb6)Ma6)Mb4GNb4GN;Asn                               UDP-Gal     Ab4GNb2(Ab4GNb4)Ma3(GNb2(GNb6)Ma6)Mb4GNb4GN;Asn                                UDP      8712   150   0
                b4GalT  GNb2(Ab4GNb4)Ma3(GNb2(GNb6)Ma6)Mb4GNb4GN;Asn                               UDP-Gal     GNb2(Ab4GNb4)Ma3(Ab4GNb2(GNb6)Ma6)Mb4GNb4GN;Asn                                UDP      8712   810   0
                b4GalT  GNb2(Ab4GNb4)Ma3(GNb2(GNb6)Ma6)Mb4GNb4GN;Asn                               UDP-Gal     GNb2(Ab4GNb4)Ma3(GNb2(Ab4GNb6)Ma6)Mb4GNb4GN;Asn                                UDP      8712   120   0
                a3SiaT  GNb2(Ab4GNb4)Ma3(GNb2(GNb6)Ma6)Mb4GNb4GN;Asn                               CMP-NeuAc   GNb2(NNa3Ab4GNb4)Ma3(GNb2(GNb6)Ma6)Mb4GNb4GN;Asn                               CMP       484   260  57
                a6SiaT  GNb2(Ab4GNb4)Ma3(GNb2(GNb6)Ma6)Mb4GNb4GN;Asn                               CMP-NeuAc   GNb2(NNa6Ab4GNb4)Ma3(GNb2(GNb6)Ma6)Mb4GNb4GN;Asn                               CMP        25   180   0
                b3GalT  GNb2(Ab4GNb4)Ma3(GNb2(GNb6)Ma6)Mb4GNb4GN;Asn                               UDP-Gal     Ab3GNb2(Ab4GNb4)Ma3(GNb2(GNb6)Ma6)Mb4GNb4GN;Asn                                UDP        25   110 250
                b3GalT  GNb2(Ab4GNb4)Ma3(GNb2(GNb6)Ma6)Mb4GNb4GN;Asn                               UDP-Gal     GNb2(Ab4GNb4)Ma3(Ab3GNb2(GNb6)Ma6)Mb4GNb4GN;Asn                                UDP        25   110 250
                b3GalT  GNb2(Ab4GNb4)Ma3(GNb2(GNb6)Ma6)Mb4GNb4GN;Asn                               UDP-Gal     GNb2(Ab4GNb4)Ma3(GNb2(Ab3GNb6)Ma6)Mb4GNb4GN;Asn                                UDP        25   110 250
                FucTLe  GNb2(Ab4GNb4)Ma3(GNb2(GNb6)Ma6)Mb4GNb4GN;Asn                               GDP-Fuc     GNb2(Fa3(Ab4)GNb4)Ma3(GNb2(GNb6)Ma6)Mb4GNb4GN;Asn                              GDP        25  1600   5
                FucTH   GNb2(Ab4GNb4)Ma3(GNb2(GNb6)Ma6)Mb4GNb4GN;Asn                               GDP-Fuc     GNb2(Fa2Ab4GNb4)Ma3(GNb2(GNb6)Ma6)Mb4GNb4GN;Asn                                GDP        28  5700 108
                a3FucT  GNb2(Ab4GNb4)Ma3(GNb2(GNb6)Ma6)Mb4GNb4GN;Asn                               GDP-Fuc     GNb2(Fa3(Ab4)GNb4)Ma3(GNb2(GNb6)Ma6)Mb4GNb4GN;Asn                              GDP        25  1400   9
                iGnT    GNb2(GNb4)Ma3(Ab4GNb2(GNb6)Ma6)Mb4GNb4GN;Asn                               UDP-GlcNAc  GNb2(GNb4)Ma3(GNb3Ab4GNb2(GNb6)Ma6)Mb4GNb4GN;Asn                               UDP        25   700  55
                b4GalT  GNb2(GNb4)Ma3(Ab4GNb2(GNb6)Ma6)Mb4GNb4GN;Asn                               UDP-Gal     Ab4GNb2(GNb4)Ma3(Ab4GNb2(GNb6)Ma6)Mb4GNb4GN;Asn                                UDP      8712   150   0
                b4GalT  GNb2(GNb4)Ma3(Ab4GNb2(GNb6)Ma6)Mb4GNb4GN;Asn                               UDP-Gal     GNb2(Ab4GNb4)Ma3(Ab4GNb2(GNb6)Ma6)Mb4GNb4GN;Asn                                UDP      8712   100   0
                b4GalT  GNb2(GNb4)Ma3(Ab4GNb2(GNb6)Ma6)Mb4GNb4GN;Asn                               UDP-Gal     GNb2(GNb4)Ma3(Ab4GNb2(Ab4GNb6)Ma6)Mb4GNb4GN;Asn                                UDP      8712   120   0
                a3SiaT  GNb2(GNb4)Ma3(Ab4GNb2(GNb6)Ma6)Mb4GNb4GN;Asn                               CMP-NeuAc   GNb2(GNb4)Ma3(NNa3Ab4GNb2(GNb6)Ma6)Mb4GNb4GN;Asn                               CMP       484   260  57
                a6SiaT  GNb2(GNb4)Ma3(Ab4GNb2(GNb6)Ma6)Mb4GNb4GN;Asn                               CMP-NeuAc   GNb2(GNb4)Ma3(NNa6Ab4GNb2(GNb6)Ma6)Mb4GNb4GN;Asn                               CMP        25   180   0
                b3GalT  GNb2(GNb4)Ma3(Ab4GNb2(GNb6)Ma6)Mb4GNb4GN;Asn                               UDP-Gal     Ab3GNb2(GNb4)Ma3(Ab4GNb2(GNb6)Ma6)Mb4GNb4GN;Asn                                UDP        25   110 250
                b3GalT  GNb2(GNb4)Ma3(Ab4GNb2(GNb6)Ma6)Mb4GNb4GN;Asn                               UDP-Gal     GNb2(Ab3GNb4)Ma3(Ab4GNb2(GNb6)Ma6)Mb4GNb4GN;Asn                                UDP        25   110 250
                b3GalT  GNb2(GNb4)Ma3(Ab4GNb2(GNb6)Ma6)Mb4GNb4GN;Asn                               UDP-Gal     GNb2(GNb4)Ma3(Ab4GNb2(Ab3GNb6)Ma6)Mb4GNb4GN;Asn                                UDP        25   110 250
                FucTLe  GNb2(GNb4)Ma3(Ab4GNb2(GNb6)Ma6)Mb4GNb4GN;Asn                               GDP-Fuc     GNb2(GNb4)Ma3(Fa3(Ab4)GNb2(GNb6)Ma6)Mb4GNb4GN;Asn                              GDP        25  1600   5
                FucTH   GNb2(GNb4)Ma3(Ab4GNb2(GNb6)Ma6)Mb4GNb4GN;Asn                               GDP-Fuc     GNb2(GNb4)Ma3(Fa2Ab4GNb2(GNb6)Ma6)Mb4GNb4GN;Asn                                GDP        28  5700 108
                a3FucT  GNb2(GNb4)Ma3(Ab4GNb2(GNb6)Ma6)Mb4GNb4GN;Asn                               GDP-Fuc     GNb2(GNb4)Ma3(Fa3(Ab4)GNb2(GNb6)Ma6)Mb4GNb4GN;Asn                              GDP        25  1400   9
                iGnT    GNb2(GNb4)Ma3(GNb2(Ab4GNb6)Ma6)Mb4GNb4GN;Asn                               UDP-GlcNAc  GNb2(GNb4)Ma3(GNb2(GNb3Ab4GNb6)Ma6)Mb4GNb4GN;Asn                               UDP        25   700  55
                b4GalT  GNb2(GNb4)Ma3(GNb2(Ab4GNb6)Ma6)Mb4GNb4GN;Asn                               UDP-Gal     Ab4GNb2(GNb4)Ma3(GNb2(Ab4GNb6)Ma6)Mb4GNb4GN;Asn                                UDP      8712   150   0
                b4GalT  GNb2(GNb4)Ma3(GNb2(Ab4GNb6)Ma6)Mb4GNb4GN;Asn                               UDP-Gal     GNb2(Ab4GNb4)Ma3(GNb2(Ab4GNb6)Ma6)Mb4GNb4GN;Asn                                UDP      8712   100   0
                b4GalT  GNb2(GNb4)Ma3(GNb2(Ab4GNb6)Ma6)Mb4GNb4GN;Asn                               UDP-Gal     GNb2(GNb4)Ma3(Ab4GNb2(Ab4GNb6)Ma6)Mb4GNb4GN;Asn                                UDP      8712   810   0
                a3SiaT  GNb2(GNb4)Ma3(GNb2(Ab4GNb6)Ma6)Mb4GNb4GN;Asn                               CMP-NeuAc   GNb2(GNb4)Ma3(GNb2(NNa3Ab4GNb6)Ma6)Mb4GNb4GN;Asn                               CMP       484   260  57
                a6SiaT  GNb2(GNb4)Ma3(GNb2(Ab4GNb6)Ma6)Mb4GNb4GN;Asn                               CMP-NeuAc   GNb2(GNb4)Ma3(GNb2(NNa6Ab4GNb6)Ma6)Mb4GNb4GN;Asn                               CMP        25   180   0
                b3GalT  GNb2(GNb4)Ma3(GNb2(Ab4GNb6)Ma6)Mb4GNb4GN;Asn                               UDP-Gal     Ab3GNb2(GNb4)Ma3(GNb2(Ab4GNb6)Ma6)Mb4GNb4GN;Asn                                UDP        25   110 250
                b3GalT  GNb2(GNb4)Ma3(GNb2(Ab4GNb6)Ma6)Mb4GNb4GN;Asn                               UDP-Gal     GNb2(Ab3GNb4)Ma3(GNb2(Ab4GNb6)Ma6)Mb4GNb4GN;Asn                                UDP        25   110 250
                b3GalT  GNb2(GNb4)Ma3(GNb2(Ab4GNb6)Ma6)Mb4GNb4GN;Asn                               UDP-Gal     GNb2(GNb4)Ma3(Ab3GNb2(Ab4GNb6)Ma6)Mb4GNb4GN;Asn                                UDP        25   110 250
                FucTLe  GNb2(GNb4)Ma3(GNb2(Ab4GNb6)Ma6)Mb4GNb4GN;Asn                               GDP-Fuc     GNb2(GNb4)Ma3(GNb2(Fa3(Ab4)GNb6)Ma6)Mb4GNb4GN;Asn                              GDP        25  1600   5
                FucTH   GNb2(GNb4)Ma3(GNb2(Ab4GNb6)Ma6)Mb4GNb4GN;Asn                               GDP-Fuc     GNb2(GNb4)Ma3(GNb2(Fa2Ab4GNb6)Ma6)Mb4GNb4GN;Asn                                GDP        28  5700 108
                a3FucT  GNb2(GNb4)Ma3(GNb2(Ab4GNb6)Ma6)Mb4GNb4GN;Asn                               GDP-Fuc     GNb2(GNb4)Ma3(GNb2(Fa3(Ab4)GNb6)Ma6)Mb4GNb4GN;Asn                              GDP        25  1400   9
                b4GalT  Ab3GNb2(GNb4)Ma3(GNb2(GNb6)Ma6)Mb4GNb4GN;Asn                               UDP-Gal     Ab3GNb2(Ab4GNb4)Ma3(GNb2(GNb6)Ma6)Mb4GNb4GN;Asn                                UDP      8712   100   0
                b4GalT  Ab3GNb2(GNb4)Ma3(GNb2(GNb6)Ma6)Mb4GNb4GN;Asn                               UDP-Gal     Ab3GNb2(GNb4)Ma3(Ab4GNb2(GNb6)Ma6)Mb4GNb4GN;Asn                                UDP      8712   810   0
                b4GalT  Ab3GNb2(GNb4)Ma3(GNb2(GNb6)Ma6)Mb4GNb4GN;Asn                               UDP-Gal     Ab3GNb2(GNb4)Ma3(GNb2(Ab4GNb6)Ma6)Mb4GNb4GN;Asn                                UDP      8712   120   0
                b3GalT  Ab3GNb2(GNb4)Ma3(GNb2(GNb6)Ma6)Mb4GNb4GN;Asn                               UDP-Gal     Ab3GNb2(Ab3GNb4)Ma3(GNb2(GNb6)Ma6)Mb4GNb4GN;Asn                                UDP        25   110 250
                b4GalT  GNb2(Ab3GNb4)Ma3(GNb2(GNb6)Ma6)Mb4GNb4GN;Asn                               UDP-Gal     Ab4GNb2(Ab3GNb4)Ma3(GNb2(GNb6)Ma6)Mb4GNb4GN;Asn                                UDP      8712   150   0
                b4GalT  GNb2(Ab3GNb4)Ma3(GNb2(GNb6)Ma6)Mb4GNb4GN;Asn                               UDP-Gal     GNb2(Ab3GNb4)Ma3(Ab4GNb2(GNb6)Ma6)Mb4GNb4GN;Asn                                UDP      8712   810   0
                b4GalT  GNb2(Ab3GNb4)Ma3(GNb2(GNb6)Ma6)Mb4GNb4GN;Asn                               UDP-Gal     GNb2(Ab3GNb4)Ma3(GNb2(Ab4GNb6)Ma6)Mb4GNb4GN;Asn                                UDP      8712   120   0
                b3GalT  GNb2(Ab3GNb4)Ma3(GNb2(GNb6)Ma6)Mb4GNb4GN;Asn                               UDP-Gal     Ab3GNb2(Ab3GNb4)Ma3(GNb2(GNb6)Ma6)Mb4GNb4GN;Asn                                UDP        25   110 250
                FucTLe  GNb2(Ab3GNb4)Ma3(GNb2(GNb6)Ma6)Mb4GNb4GN;Asn                               GDP-Fuc     GNb2(Ab3(Fa4)GNb4)Ma3(GNb2(GNb6)Ma6)Mb4GNb4GN;Asn                              GDP       481  190010.5
                FucTH   GNb2(Ab3GNb4)Ma3(GNb2(GNb6)Ma6)Mb4GNb4GN;Asn                               GDP-Fuc     GNb2(Fa2Ab3GNb4)Ma3(GNb2(GNb6)Ma6)Mb4GNb4GN;Asn                                GDP        28  1500 108
                b4GalT  GNb2(GNb4)Ma3(Ab3GNb2(GNb6)Ma6)Mb4GNb4GN;Asn                               UDP-Gal     Ab4GNb2(GNb4)Ma3(Ab3GNb2(GNb6)Ma6)Mb4GNb4GN;Asn                                UDP      8712   150   0
                b4GalT  GNb2(GNb4)Ma3(Ab3GNb2(GNb6)Ma6)Mb4GNb4GN;Asn                               UDP-Gal     GNb2(Ab4GNb4)Ma3(Ab3GNb2(GNb6)Ma6)Mb4GNb4GN;Asn                                UDP      8712   100   0
                b4GalT  GNb2(GNb4)Ma3(Ab3GNb2(GNb6)Ma6)Mb4GNb4GN;Asn                               UDP-Gal     GNb2(GNb4)Ma3(Ab3GNb2(Ab4GNb6)Ma6)Mb4GNb4GN;Asn                                UDP      8712   120   0
                b4GalT  GNb2(GNb4)Ma3(GNb2(Ab3GNb6)Ma6)Mb4GNb4GN;Asn                               UDP-Gal     Ab4GNb2(GNb4)Ma3(GNb2(Ab3GNb6)Ma6)Mb4GNb4GN;Asn                                UDP      8712   150   0
                b4GalT  GNb2(GNb4)Ma3(GNb2(Ab3GNb6)Ma6)Mb4GNb4GN;Asn                               UDP-Gal     GNb2(Ab4GNb4)Ma3(GNb2(Ab3GNb6)Ma6)Mb4GNb4GN;Asn                                UDP      8712   100   0
                b4GalT  GNb2(GNb4)Ma3(GNb2(Ab3GNb6)Ma6)Mb4GNb4GN;Asn                               UDP-Gal     GNb2(GNb4)Ma3(Ab4GNb2(Ab3GNb6)Ma6)Mb4GNb4GN;Asn                                UDP      8712   810   0
                GnTV    Ab4GNb2(Ab4GNb4)Ma3(GNb2Ma6)Mb4GNb4GN;Asn                                  UDP-GlcNAc  Ab4GNb2(Ab4GNb4)Ma3(GNb2(GNb6)Ma6)Mb4GNb4GN;Asn                                UDP      1410    903500
                b4GalT  Ab4GNb2(Ab4GNb4)Ma3(GNb2Ma6)Mb4GNb4GN;Asn                                  UDP-Gal     Ab4GNb2(Ab4GNb4)Ma3(Ab4GNb2Ma6)Mb4GNb4GN;Asn                                   UDP      8712   810   0
                a3SiaT  Ab4GNb2(Ab4GNb4)Ma3(GNb2Ma6)Mb4GNb4GN;Asn                                  CMP-NeuAc   NNa3Ab4GNb2(Ab4GNb4)Ma3(GNb2Ma6)Mb4GNb4GN;Asn                                  CMP       484   260  57
                a3SiaT  Ab4GNb2(Ab4GNb4)Ma3(GNb2Ma6)Mb4GNb4GN;Asn                                  CMP-NeuAc   Ab4GNb2(NNa3Ab4GNb4)Ma3(GNb2Ma6)Mb4GNb4GN;Asn                                  CMP       484   260  57
                a6SiaT  Ab4GNb2(Ab4GNb4)Ma3(GNb2Ma6)Mb4GNb4GN;Asn                                  CMP-NeuAc   NNa6Ab4GNb2(Ab4GNb4)Ma3(GNb2Ma6)Mb4GNb4GN;Asn                                  CMP        25   180   0
                a6SiaT  Ab4GNb2(Ab4GNb4)Ma3(GNb2Ma6)Mb4GNb4GN;Asn                                  CMP-NeuAc   Ab4GNb2(NNa6Ab4GNb4)Ma3(GNb2Ma6)Mb4GNb4GN;Asn                                  CMP        25   180   0
                b3GalT  Ab4GNb2(Ab4GNb4)Ma3(GNb2Ma6)Mb4GNb4GN;Asn                                  UDP-Gal     Ab4GNb2(Ab4GNb4)Ma3(Ab3GNb2Ma6)Mb4GNb4GN;Asn                                   UDP        25   110 250
                FucTLe  Ab4GNb2(Ab4GNb4)Ma3(GNb2Ma6)Mb4GNb4GN;Asn                                  GDP-Fuc     Fa3(Ab4)GNb2(Ab4GNb4)Ma3(GNb2Ma6)Mb4GNb4GN;Asn                                 GDP        25  1600   5
                FucTLe  Ab4GNb2(Ab4GNb4)Ma3(GNb2Ma6)Mb4GNb4GN;Asn                                  GDP-Fuc     Ab4GNb2(Fa3(Ab4)GNb4)Ma3(GNb2Ma6)Mb4GNb4GN;Asn                                 GDP        25  1600   5
                FucTH   Ab4GNb2(Ab4GNb4)Ma3(GNb2Ma6)Mb4GNb4GN;Asn                                  GDP-Fuc     Fa2Ab4GNb2(Ab4GNb4)Ma3(GNb2Ma6)Mb4GNb4GN;Asn                                   GDP        28  5700 108
                FucTH   Ab4GNb2(Ab4GNb4)Ma3(GNb2Ma6)Mb4GNb4GN;Asn                                  GDP-Fuc     Ab4GNb2(Fa2Ab4GNb4)Ma3(GNb2Ma6)Mb4GNb4GN;Asn                                   GDP        28  5700 108
                a3FucT  Ab4GNb2(Ab4GNb4)Ma3(GNb2Ma6)Mb4GNb4GN;Asn                                  GDP-Fuc     Fa3(Ab4)GNb2(Ab4GNb4)Ma3(GNb2Ma6)Mb4GNb4GN;Asn                                 GDP        25  1400   9
                a3FucT  Ab4GNb2(Ab4GNb4)Ma3(GNb2Ma6)Mb4GNb4GN;Asn                                  GDP-Fuc     Ab4GNb2(Fa3(Ab4)GNb4)Ma3(GNb2Ma6)Mb4GNb4GN;Asn                                 GDP        25  1400   9
                iGnT    Ab4GNb2(GNb4)Ma3(Ab4GNb2Ma6)Mb4GNb4GN;Asn                                  UDP-GlcNAc  Ab4GNb2(GNb4)Ma3(GNb3Ab4GNb2Ma6)Mb4GNb4GN;Asn                                  UDP        25  2800  55
                b4GalT  Ab4GNb2(GNb4)Ma3(Ab4GNb2Ma6)Mb4GNb4GN;Asn                                  UDP-Gal     Ab4GNb2(Ab4GNb4)Ma3(Ab4GNb2Ma6)Mb4GNb4GN;Asn                                   UDP      8712   100   0
                a3SiaT  Ab4GNb2(GNb4)Ma3(Ab4GNb2Ma6)Mb4GNb4GN;Asn                                  CMP-NeuAc   NNa3Ab4GNb2(GNb4)Ma3(Ab4GNb2Ma6)Mb4GNb4GN;Asn                                  CMP       484   260  57
                a3SiaT  Ab4GNb2(GNb4)Ma3(Ab4GNb2Ma6)Mb4GNb4GN;Asn                                  CMP-NeuAc   Ab4GNb2(GNb4)Ma3(NNa3Ab4GNb2Ma6)Mb4GNb4GN;Asn                                  CMP       484   260  57
                a6SiaT  Ab4GNb2(GNb4)Ma3(Ab4GNb2Ma6)Mb4GNb4GN;Asn                                  CMP-NeuAc   NNa6Ab4GNb2(GNb4)Ma3(Ab4GNb2Ma6)Mb4GNb4GN;Asn                                  CMP        25   180   0
                a6SiaT  Ab4GNb2(GNb4)Ma3(Ab4GNb2Ma6)Mb4GNb4GN;Asn                                  CMP-NeuAc   Ab4GNb2(GNb4)Ma3(NNa6Ab4GNb2Ma6)Mb4GNb4GN;Asn                                  CMP        25   180   0
                b3GalT  Ab4GNb2(GNb4)Ma3(Ab4GNb2Ma6)Mb4GNb4GN;Asn                                  UDP-Gal     Ab4GNb2(Ab3GNb4)Ma3(Ab4GNb2Ma6)Mb4GNb4GN;Asn                                   UDP        25   110 250
                FucTLe  Ab4GNb2(GNb4)Ma3(Ab4GNb2Ma6)Mb4GNb4GN;Asn                                  GDP-Fuc     Fa3(Ab4)GNb2(GNb4)Ma3(Ab4GNb2Ma6)Mb4GNb4GN;Asn                                 GDP        25  1600   5
                FucTLe  Ab4GNb2(GNb4)Ma3(Ab4GNb2Ma6)Mb4GNb4GN;Asn                                  GDP-Fuc     Ab4GNb2(GNb4)Ma3(Fa3(Ab4)GNb2Ma6)Mb4GNb4GN;Asn                                 GDP        25  1600   5
                FucTH   Ab4GNb2(GNb4)Ma3(Ab4GNb2Ma6)Mb4GNb4GN;Asn                                  GDP-Fuc     Fa2Ab4GNb2(GNb4)Ma3(Ab4GNb2Ma6)Mb4GNb4GN;Asn                                   GDP        28  5700 108
                FucTH   Ab4GNb2(GNb4)Ma3(Ab4GNb2Ma6)Mb4GNb4GN;Asn                                  GDP-Fuc     Ab4GNb2(GNb4)Ma3(Fa2Ab4GNb2Ma6)Mb4GNb4GN;Asn                                   GDP        28  5700 108
                a3FucT  Ab4GNb2(GNb4)Ma3(Ab4GNb2Ma6)Mb4GNb4GN;Asn                                  GDP-Fuc     Fa3(Ab4)GNb2(GNb4)Ma3(Ab4GNb2Ma6)Mb4GNb4GN;Asn                                 GDP        25  1400   9
                a3FucT  Ab4GNb2(GNb4)Ma3(Ab4GNb2Ma6)Mb4GNb4GN;Asn                                  GDP-Fuc     Ab4GNb2(GNb4)Ma3(Fa3(Ab4)GNb2Ma6)Mb4GNb4GN;Asn                                 GDP        25  1400   9
                GnTV    NNa3Ab4GNb2(GNb4)Ma3(GNb2Ma6)Mb4GNb4GN;Asn                                 UDP-GlcNAc  NNa3Ab4GNb2(GNb4)Ma3(GNb2(GNb6)Ma6)Mb4GNb4GN;Asn                               UDP      1410    903500
                b4GalT  NNa3Ab4GNb2(GNb4)Ma3(GNb2Ma6)Mb4GNb4GN;Asn                                 UDP-Gal     NNa3Ab4GNb2(Ab4GNb4)Ma3(GNb2Ma6)Mb4GNb4GN;Asn                                  UDP      8712   100   0
                b4GalT  NNa3Ab4GNb2(GNb4)Ma3(GNb2Ma6)Mb4GNb4GN;Asn                                 UDP-Gal     NNa3Ab4GNb2(GNb4)Ma3(Ab4GNb2Ma6)Mb4GNb4GN;Asn                                  UDP      8712   810   0
                b3GalT  NNa3Ab4GNb2(GNb4)Ma3(GNb2Ma6)Mb4GNb4GN;Asn                                 UDP-Gal     NNa3Ab4GNb2(Ab3GNb4)Ma3(GNb2Ma6)Mb4GNb4GN;Asn                                  UDP        25   110 250
                b3GalT  NNa3Ab4GNb2(GNb4)Ma3(GNb2Ma6)Mb4GNb4GN;Asn                                 UDP-Gal     NNa3Ab4GNb2(GNb4)Ma3(Ab3GNb2Ma6)Mb4GNb4GN;Asn                                  UDP        25   110 250
                FucTLe  NNa3Ab4GNb2(GNb4)Ma3(GNb2Ma6)Mb4GNb4GN;Asn                                 GDP-Fuc     Fa3(NNa3Ab4)GNb2(GNb4)Ma3(GNb2Ma6)Mb4GNb4GN;Asn                                GDP        25   100   0
                a3FucT  NNa3Ab4GNb2(GNb4)Ma3(GNb2Ma6)Mb4GNb4GN;Asn                                 GDP-Fuc     Fa3(NNa3Ab4)GNb2(GNb4)Ma3(GNb2Ma6)Mb4GNb4GN;Asn                                GDP        25  1400   9
                GnTV    NNa6Ab4GNb2(GNb4)Ma3(GNb2Ma6)Mb4GNb4GN;Asn                                 UDP-GlcNAc  NNa6Ab4GNb2(GNb4)Ma3(GNb2(GNb6)Ma6)Mb4GNb4GN;Asn                               UDP      1410    903500
                b4GalT  NNa6Ab4GNb2(GNb4)Ma3(GNb2Ma6)Mb4GNb4GN;Asn                                 UDP-Gal     NNa6Ab4GNb2(Ab4GNb4)Ma3(GNb2Ma6)Mb4GNb4GN;Asn                                  UDP      8712   100   0
                b4GalT  NNa6Ab4GNb2(GNb4)Ma3(GNb2Ma6)Mb4GNb4GN;Asn                                 UDP-Gal     NNa6Ab4GNb2(GNb4)Ma3(Ab4GNb2Ma6)Mb4GNb4GN;Asn                                  UDP      8712   810   0
                b3GalT  NNa6Ab4GNb2(GNb4)Ma3(GNb2Ma6)Mb4GNb4GN;Asn                                 UDP-Gal     NNa6Ab4GNb2(Ab3GNb4)Ma3(GNb2Ma6)Mb4GNb4GN;Asn                                  UDP        25   110 250
                GnTV    Ab4GNb2(Ab3GNb4)Ma3(GNb2Ma6)Mb4GNb4GN;Asn                                  UDP-GlcNAc  Ab4GNb2(Ab3GNb4)Ma3(GNb2(GNb6)Ma6)Mb4GNb4GN;Asn                                UDP      1410    903500
                b4GalT  Ab4GNb2(Ab3GNb4)Ma3(GNb2Ma6)Mb4GNb4GN;Asn                                  UDP-Gal     Ab4GNb2(Ab3GNb4)Ma3(Ab4GNb2Ma6)Mb4GNb4GN;Asn                                   UDP      8712   810   0
                a3SiaT  Ab4GNb2(Ab3GNb4)Ma3(GNb2Ma6)Mb4GNb4GN;Asn                                  CMP-NeuAc   NNa3Ab4GNb2(Ab3GNb4)Ma3(GNb2Ma6)Mb4GNb4GN;Asn                                  CMP       484   260  57
                a6SiaT  Ab4GNb2(Ab3GNb4)Ma3(GNb2Ma6)Mb4GNb4GN;Asn                                  CMP-NeuAc   NNa6Ab4GNb2(Ab3GNb4)Ma3(GNb2Ma6)Mb4GNb4GN;Asn                                  CMP        25   180   0
                b3GalT  Ab4GNb2(Ab3GNb4)Ma3(GNb2Ma6)Mb4GNb4GN;Asn                                  UDP-Gal     Ab4GNb2(Ab3GNb4)Ma3(Ab3GNb2Ma6)Mb4GNb4GN;Asn                                   UDP        25   110 250
                FucTLe  Ab4GNb2(Ab3GNb4)Ma3(GNb2Ma6)Mb4GNb4GN;Asn                                  GDP-Fuc     Ab4GNb2(Ab3(Fa4)GNb4)Ma3(GNb2Ma6)Mb4GNb4GN;Asn                                 GDP       481  190010.5
                FucTLe  Ab4GNb2(Ab3GNb4)Ma3(GNb2Ma6)Mb4GNb4GN;Asn                                  GDP-Fuc     Fa3(Ab4)GNb2(Ab3GNb4)Ma3(GNb2Ma6)Mb4GNb4GN;Asn                                 GDP        25  1600   5
                FucTH   Ab4GNb2(Ab3GNb4)Ma3(GNb2Ma6)Mb4GNb4GN;Asn                                  GDP-Fuc     Ab4GNb2(Fa2Ab3GNb4)Ma3(GNb2Ma6)Mb4GNb4GN;Asn                                   GDP        28  1500 108
                a3FucT  Ab4GNb2(Ab3GNb4)Ma3(GNb2Ma6)Mb4GNb4GN;Asn                                  GDP-Fuc     Fa3(Ab4)GNb2(Ab3GNb4)Ma3(GNb2Ma6)Mb4GNb4GN;Asn                                 GDP        25  1400   9
                b4GalT  Ab4GNb2(GNb4)Ma3(Ab3GNb2Ma6)Mb4GNb4GN;Asn                                  UDP-Gal     Ab4GNb2(Ab4GNb4)Ma3(Ab3GNb2Ma6)Mb4GNb4GN;Asn                                   UDP      8712   100   0
                a3SiaT  Ab4GNb2(GNb4)Ma3(Ab3GNb2Ma6)Mb4GNb4GN;Asn                                  CMP-NeuAc   NNa3Ab4GNb2(GNb4)Ma3(Ab3GNb2Ma6)Mb4GNb4GN;Asn                                  CMP       484   260  57
                b3GalT  Ab4GNb2(GNb4)Ma3(Ab3GNb2Ma6)Mb4GNb4GN;Asn                                  UDP-Gal     Ab4GNb2(Ab3GNb4)Ma3(Ab3GNb2Ma6)Mb4GNb4GN;Asn                                   UDP        25   110 250
                GnTV    Fa3(Ab4)GNb2(GNb4)Ma3(GNb2Ma6)Mb4GNb4GN;Asn                                UDP-GlcNAc  Fa3(Ab4)GNb2(GNb4)Ma3(GNb2(GNb6)Ma6)Mb4GNb4GN;Asn                              UDP      1410    903500
                b4GalT  Fa3(Ab4)GNb2(GNb4)Ma3(GNb2Ma6)Mb4GNb4GN;Asn                                UDP-Gal     Fa3(Ab4)GNb2(Ab4GNb4)Ma3(GNb2Ma6)Mb4GNb4GN;Asn                                 UDP      8712   100   0
                b4GalT  Fa3(Ab4)GNb2(GNb4)Ma3(GNb2Ma6)Mb4GNb4GN;Asn                                UDP-Gal     Fa3(Ab4)GNb2(GNb4)Ma3(Ab4GNb2Ma6)Mb4GNb4GN;Asn                                 UDP      8712   810   0
                b3GalT  Fa3(Ab4)GNb2(GNb4)Ma3(GNb2Ma6)Mb4GNb4GN;Asn                                UDP-Gal     Fa3(Ab4)GNb2(Ab3GNb4)Ma3(GNb2Ma6)Mb4GNb4GN;Asn                                 UDP        25   110 250
                GnTV    Fa2Ab4GNb2(GNb4)Ma3(GNb2Ma6)Mb4GNb4GN;Asn                                  UDP-GlcNAc  Fa2Ab4GNb2(GNb4)Ma3(GNb2(GNb6)Ma6)Mb4GNb4GN;Asn                                UDP      1410    903500
                b4GalT  Fa2Ab4GNb2(GNb4)Ma3(GNb2Ma6)Mb4GNb4GN;Asn                                  UDP-Gal     Fa2Ab4GNb2(Ab4GNb4)Ma3(GNb2Ma6)Mb4GNb4GN;Asn                                   UDP      8712   100   0
                b4GalT  Fa2Ab4GNb2(GNb4)Ma3(GNb2Ma6)Mb4GNb4GN;Asn                                  UDP-Gal     Fa2Ab4GNb2(GNb4)Ma3(Ab4GNb2Ma6)Mb4GNb4GN;Asn                                   UDP      8712   810   0
                GalNAcT-Fa2Ab4GNb2(GNb4)Ma3(GNb2Ma6)Mb4GNb4GN;Asn                                  UDP-GalNAc  Fa2(ANa3)Ab4GNb2(GNb4)Ma3(GNb2Ma6)Mb4GNb4GN;Asn                                UDP       294    15  13
                GalT-B  Fa2Ab4GNb2(GNb4)Ma3(GNb2Ma6)Mb4GNb4GN;Asn                                  UDP-Gal     Fa2(Aa3)Ab4GNb2(GNb4)Ma3(GNb2Ma6)Mb4GNb4GN;Asn                                 UDP       390   281 285
                iGnT    GNb2(Ab4GNb4)Ma3(Ab4GNb2Ma6)Mb4GNb4GN;Asn                                  UDP-GlcNAc  GNb2(Ab4GNb4)Ma3(GNb3Ab4GNb2Ma6)Mb4GNb4GN;Asn                                  UDP        25  2800  55
                b4GalT  GNb2(Ab4GNb4)Ma3(Ab4GNb2Ma6)Mb4GNb4GN;Asn                                  UDP-Gal     Ab4GNb2(Ab4GNb4)Ma3(Ab4GNb2Ma6)Mb4GNb4GN;Asn                                   UDP      8712   150   0
                a3SiaT  GNb2(Ab4GNb4)Ma3(Ab4GNb2Ma6)Mb4GNb4GN;Asn                                  CMP-NeuAc   GNb2(NNa3Ab4GNb4)Ma3(Ab4GNb2Ma6)Mb4GNb4GN;Asn                                  CMP       484   260  57
                a3SiaT  GNb2(Ab4GNb4)Ma3(Ab4GNb2Ma6)Mb4GNb4GN;Asn                                  CMP-NeuAc   GNb2(Ab4GNb4)Ma3(NNa3Ab4GNb2Ma6)Mb4GNb4GN;Asn                                  CMP       484   260  57
                a6SiaT  GNb2(Ab4GNb4)Ma3(Ab4GNb2Ma6)Mb4GNb4GN;Asn                                  CMP-NeuAc   GNb2(NNa6Ab4GNb4)Ma3(Ab4GNb2Ma6)Mb4GNb4GN;Asn                                  CMP        25   180   0
                a6SiaT  GNb2(Ab4GNb4)Ma3(Ab4GNb2Ma6)Mb4GNb4GN;Asn                                  CMP-NeuAc   GNb2(Ab4GNb4)Ma3(NNa6Ab4GNb2Ma6)Mb4GNb4GN;Asn                                  CMP        25   180   0
                b3GalT  GNb2(Ab4GNb4)Ma3(Ab4GNb2Ma6)Mb4GNb4GN;Asn                                  UDP-Gal     Ab3GNb2(Ab4GNb4)Ma3(Ab4GNb2Ma6)Mb4GNb4GN;Asn                                   UDP        25   110 250
                FucTLe  GNb2(Ab4GNb4)Ma3(Ab4GNb2Ma6)Mb4GNb4GN;Asn                                  GDP-Fuc     GNb2(Fa3(Ab4)GNb4)Ma3(Ab4GNb2Ma6)Mb4GNb4GN;Asn                                 GDP        25  1600   5
                FucTLe  GNb2(Ab4GNb4)Ma3(Ab4GNb2Ma6)Mb4GNb4GN;Asn                                  GDP-Fuc     GNb2(Ab4GNb4)Ma3(Fa3(Ab4)GNb2Ma6)Mb4GNb4GN;Asn                                 GDP        25  1600   5
                FucTH   GNb2(Ab4GNb4)Ma3(Ab4GNb2Ma6)Mb4GNb4GN;Asn                                  GDP-Fuc     GNb2(Fa2Ab4GNb4)Ma3(Ab4GNb2Ma6)Mb4GNb4GN;Asn                                   GDP        28  5700 108
                FucTH   GNb2(Ab4GNb4)Ma3(Ab4GNb2Ma6)Mb4GNb4GN;Asn                                  GDP-Fuc     GNb2(Ab4GNb4)Ma3(Fa2Ab4GNb2Ma6)Mb4GNb4GN;Asn                                   GDP        28  5700 108
                a3FucT  GNb2(Ab4GNb4)Ma3(Ab4GNb2Ma6)Mb4GNb4GN;Asn                                  GDP-Fuc     GNb2(Fa3(Ab4)GNb4)Ma3(Ab4GNb2Ma6)Mb4GNb4GN;Asn                                 GDP        25  1400   9
                a3FucT  GNb2(Ab4GNb4)Ma3(Ab4GNb2Ma6)Mb4GNb4GN;Asn                                  GDP-Fuc     GNb2(Ab4GNb4)Ma3(Fa3(Ab4)GNb2Ma6)Mb4GNb4GN;Asn                                 GDP        25  1400   9
                GnTV    GNb2(NNa3Ab4GNb4)Ma3(GNb2Ma6)Mb4GNb4GN;Asn                                 UDP-GlcNAc  GNb2(NNa3Ab4GNb4)Ma3(GNb2(GNb6)Ma6)Mb4GNb4GN;Asn                               UDP      1410    903500
                b4GalT  GNb2(NNa3Ab4GNb4)Ma3(GNb2Ma6)Mb4GNb4GN;Asn                                 UDP-Gal     Ab4GNb2(NNa3Ab4GNb4)Ma3(GNb2Ma6)Mb4GNb4GN;Asn                                  UDP      8712   150   0
                b4GalT  GNb2(NNa3Ab4GNb4)Ma3(GNb2Ma6)Mb4GNb4GN;Asn                                 UDP-Gal     GNb2(NNa3Ab4GNb4)Ma3(Ab4GNb2Ma6)Mb4GNb4GN;Asn                                  UDP      8712   810   0
                b3GalT  GNb2(NNa3Ab4GNb4)Ma3(GNb2Ma6)Mb4GNb4GN;Asn                                 UDP-Gal     Ab3GNb2(NNa3Ab4GNb4)Ma3(GNb2Ma6)Mb4GNb4GN;Asn                                  UDP        25   110 250
                b3GalT  GNb2(NNa3Ab4GNb4)Ma3(GNb2Ma6)Mb4GNb4GN;Asn                                 UDP-Gal     GNb2(NNa3Ab4GNb4)Ma3(Ab3GNb2Ma6)Mb4GNb4GN;Asn                                  UDP        25   110 250
                FucTLe  GNb2(NNa3Ab4GNb4)Ma3(GNb2Ma6)Mb4GNb4GN;Asn                                 GDP-Fuc     GNb2(Fa3(NNa3Ab4)GNb4)Ma3(GNb2Ma6)Mb4GNb4GN;Asn                                GDP        25   100   0
                a3FucT  GNb2(NNa3Ab4GNb4)Ma3(GNb2Ma6)Mb4GNb4GN;Asn                                 GDP-Fuc     GNb2(Fa3(NNa3Ab4)GNb4)Ma3(GNb2Ma6)Mb4GNb4GN;Asn                                GDP        25  1400   9
                GnTV    GNb2(NNa6Ab4GNb4)Ma3(GNb2Ma6)Mb4GNb4GN;Asn                                 UDP-GlcNAc  GNb2(NNa6Ab4GNb4)Ma3(GNb2(GNb6)Ma6)Mb4GNb4GN;Asn                               UDP      1410    903500
                b4GalT  GNb2(NNa6Ab4GNb4)Ma3(GNb2Ma6)Mb4GNb4GN;Asn                                 UDP-Gal     Ab4GNb2(NNa6Ab4GNb4)Ma3(GNb2Ma6)Mb4GNb4GN;Asn                                  UDP      8712   150   0
                b4GalT  GNb2(NNa6Ab4GNb4)Ma3(GNb2Ma6)Mb4GNb4GN;Asn                                 UDP-Gal     GNb2(NNa6Ab4GNb4)Ma3(Ab4GNb2Ma6)Mb4GNb4GN;Asn                                  UDP      8712   810   0
                b3GalT  GNb2(NNa6Ab4GNb4)Ma3(GNb2Ma6)Mb4GNb4GN;Asn                                 UDP-Gal     Ab3GNb2(NNa6Ab4GNb4)Ma3(GNb2Ma6)Mb4GNb4GN;Asn                                  UDP        25   110 250
                b3GalT  GNb2(NNa6Ab4GNb4)Ma3(GNb2Ma6)Mb4GNb4GN;Asn                                 UDP-Gal     GNb2(NNa6Ab4GNb4)Ma3(Ab3GNb2Ma6)Mb4GNb4GN;Asn                                  UDP        25   110 250
                FucTLe  GNb2(NNa6Ab4GNb4)Ma3(GNb2Ma6)Mb4GNb4GN;Asn                                 GDP-Fuc     GNb2(Fa3(NNa6Ab4)GNb4)Ma3(GNb2Ma6)Mb4GNb4GN;Asn                                GDP        25  1600   5
                a3FucT  GNb2(NNa6Ab4GNb4)Ma3(GNb2Ma6)Mb4GNb4GN;Asn                                 GDP-Fuc     GNb2(Fa3(NNa6Ab4)GNb4)Ma3(GNb2Ma6)Mb4GNb4GN;Asn                                GDP        25  1400   9
                GnTV    Ab3GNb2(Ab4GNb4)Ma3(GNb2Ma6)Mb4GNb4GN;Asn                                  UDP-GlcNAc  Ab3GNb2(Ab4GNb4)Ma3(GNb2(GNb6)Ma6)Mb4GNb4GN;Asn                                UDP      1410    903500
                b4GalT  Ab3GNb2(Ab4GNb4)Ma3(GNb2Ma6)Mb4GNb4GN;Asn                                  UDP-Gal     Ab3GNb2(Ab4GNb4)Ma3(Ab4GNb2Ma6)Mb4GNb4GN;Asn                                   UDP      8712   810   0
                a3SiaT  Ab3GNb2(Ab4GNb4)Ma3(GNb2Ma6)Mb4GNb4GN;Asn                                  CMP-NeuAc   Ab3GNb2(NNa3Ab4GNb4)Ma3(GNb2Ma6)Mb4GNb4GN;Asn                                  CMP       484   260  57
                a6SiaT  Ab3GNb2(Ab4GNb4)Ma3(GNb2Ma6)Mb4GNb4GN;Asn                                  CMP-NeuAc   Ab3GNb2(NNa6Ab4GNb4)Ma3(GNb2Ma6)Mb4GNb4GN;Asn                                  CMP        25   180   0
                FucTLe  Ab3GNb2(Ab4GNb4)Ma3(GNb2Ma6)Mb4GNb4GN;Asn                                  GDP-Fuc     Ab3(Fa4)GNb2(Ab4GNb4)Ma3(GNb2Ma6)Mb4GNb4GN;Asn                                 GDP       481  190010.5
                FucTLe  Ab3GNb2(Ab4GNb4)Ma3(GNb2Ma6)Mb4GNb4GN;Asn                                  GDP-Fuc     Ab3GNb2(Fa3(Ab4)GNb4)Ma3(GNb2Ma6)Mb4GNb4GN;Asn                                 GDP        25  1600   5
                a3FucT  Ab3GNb2(Ab4GNb4)Ma3(GNb2Ma6)Mb4GNb4GN;Asn                                  GDP-Fuc     Ab3GNb2(Fa3(Ab4)GNb4)Ma3(GNb2Ma6)Mb4GNb4GN;Asn                                 GDP        25  1400   9
                b4GalT  GNb2(Ab4GNb4)Ma3(Ab3GNb2Ma6)Mb4GNb4GN;Asn                                  UDP-Gal     Ab4GNb2(Ab4GNb4)Ma3(Ab3GNb2Ma6)Mb4GNb4GN;Asn                                   UDP      8712   150   0
                a3SiaT  GNb2(Ab4GNb4)Ma3(Ab3GNb2Ma6)Mb4GNb4GN;Asn                                  CMP-NeuAc   GNb2(NNa3Ab4GNb4)Ma3(Ab3GNb2Ma6)Mb4GNb4GN;Asn                                  CMP       484   260  57
                a6SiaT  GNb2(Ab4GNb4)Ma3(Ab3GNb2Ma6)Mb4GNb4GN;Asn                                  CMP-NeuAc   GNb2(NNa6Ab4GNb4)Ma3(Ab3GNb2Ma6)Mb4GNb4GN;Asn                                  CMP        25   180   0
                FucTLe  GNb2(Ab4GNb4)Ma3(Ab3GNb2Ma6)Mb4GNb4GN;Asn                                  GDP-Fuc     GNb2(Ab4GNb4)Ma3(Ab3(Fa4)GNb2Ma6)Mb4GNb4GN;Asn                                 GDP       481  190010.5
                FucTLe  GNb2(Ab4GNb4)Ma3(Ab3GNb2Ma6)Mb4GNb4GN;Asn                                  GDP-Fuc     GNb2(Fa3(Ab4)GNb4)Ma3(Ab3GNb2Ma6)Mb4GNb4GN;Asn                                 GDP        25  1600   5
                a3FucT  GNb2(Ab4GNb4)Ma3(Ab3GNb2Ma6)Mb4GNb4GN;Asn                                  GDP-Fuc     GNb2(Fa3(Ab4)GNb4)Ma3(Ab3GNb2Ma6)Mb4GNb4GN;Asn                                 GDP        25  1400   9
                GnTV    GNb2(Fa3(Ab4)GNb4)Ma3(GNb2Ma6)Mb4GNb4GN;Asn                                UDP-GlcNAc  GNb2(Fa3(Ab4)GNb4)Ma3(GNb2(GNb6)Ma6)Mb4GNb4GN;Asn                              UDP      1410    903500
                b4GalT  GNb2(Fa3(Ab4)GNb4)Ma3(GNb2Ma6)Mb4GNb4GN;Asn                                UDP-Gal     Ab4GNb2(Fa3(Ab4)GNb4)Ma3(GNb2Ma6)Mb4GNb4GN;Asn                                 UDP      8712   150   0
                b4GalT  GNb2(Fa3(Ab4)GNb4)Ma3(GNb2Ma6)Mb4GNb4GN;Asn                                UDP-Gal     GNb2(Fa3(Ab4)GNb4)Ma3(Ab4GNb2Ma6)Mb4GNb4GN;Asn                                 UDP      8712   810   0
                b3GalT  GNb2(Fa3(Ab4)GNb4)Ma3(GNb2Ma6)Mb4GNb4GN;Asn                                UDP-Gal     Ab3GNb2(Fa3(Ab4)GNb4)Ma3(GNb2Ma6)Mb4GNb4GN;Asn                                 UDP        25   110 250
                b3GalT  GNb2(Fa3(Ab4)GNb4)Ma3(GNb2Ma6)Mb4GNb4GN;Asn                                UDP-Gal     GNb2(Fa3(Ab4)GNb4)Ma3(Ab3GNb2Ma6)Mb4GNb4GN;Asn                                 UDP        25   110 250
                GnTV    GNb2(Fa2Ab4GNb4)Ma3(GNb2Ma6)Mb4GNb4GN;Asn                                  UDP-GlcNAc  GNb2(Fa2Ab4GNb4)Ma3(GNb2(GNb6)Ma6)Mb4GNb4GN;Asn                                UDP      1410    903500
                b4GalT  GNb2(Fa2Ab4GNb4)Ma3(GNb2Ma6)Mb4GNb4GN;Asn                                  UDP-Gal     Ab4GNb2(Fa2Ab4GNb4)Ma3(GNb2Ma6)Mb4GNb4GN;Asn                                   UDP      8712   150   0
                b4GalT  GNb2(Fa2Ab4GNb4)Ma3(GNb2Ma6)Mb4GNb4GN;Asn                                  UDP-Gal     GNb2(Fa2Ab4GNb4)Ma3(Ab4GNb2Ma6)Mb4GNb4GN;Asn                                   UDP      8712   810   0
                FucTLe  GNb2(Fa2Ab4GNb4)Ma3(GNb2Ma6)Mb4GNb4GN;Asn                                  GDP-Fuc     GNb2(Fa3(Fa2Ab4)GNb4)Ma3(GNb2Ma6)Mb4GNb4GN;Asn                                 GDP        25  1100   0
                a3FucT  GNb2(Fa2Ab4GNb4)Ma3(GNb2Ma6)Mb4GNb4GN;Asn                                  GDP-Fuc     GNb2(Fa3(Fa2Ab4)GNb4)Ma3(GNb2Ma6)Mb4GNb4GN;Asn                                 GDP       102   700   9
                GalNAcT-GNb2(Fa2Ab4GNb4)Ma3(GNb2Ma6)Mb4GNb4GN;Asn                                  UDP-GalNAc  GNb2(Fa2(ANa3)Ab4GNb4)Ma3(GNb2Ma6)Mb4GNb4GN;Asn                                UDP       294    15  13
                GalT-B  GNb2(Fa2Ab4GNb4)Ma3(GNb2Ma6)Mb4GNb4GN;Asn                                  UDP-Gal     GNb2(Fa2(Aa3)Ab4GNb4)Ma3(GNb2Ma6)Mb4GNb4GN;Asn                                 UDP       390   281 285
                b4GalT  GNb2(GNb4)Ma3(GNb3Ab4GNb2Ma6)Mb4GNb4GN;Asn                                 UDP-Gal     Ab4GNb2(GNb4)Ma3(GNb3Ab4GNb2Ma6)Mb4GNb4GN;Asn                                  UDP      8712   150   0
                b4GalT  GNb2(GNb4)Ma3(GNb3Ab4GNb2Ma6)Mb4GNb4GN;Asn                                 UDP-Gal     GNb2(Ab4GNb4)Ma3(GNb3Ab4GNb2Ma6)Mb4GNb4GN;Asn                                  UDP      8712   100   0
                b4GalT  GNb2(GNb4)Ma3(GNb3Ab4GNb2Ma6)Mb4GNb4GN;Asn                                 UDP-Gal     GNb2(GNb4)Ma3(Ab4GNb3Ab4GNb2Ma6)Mb4GNb4GN;Asn                                  UDP      8712   810   0
                b4GalT  GNb2(GNb4)Ma3(NNa3Ab4GNb2Ma6)Mb4GNb4GN;Asn                                 UDP-Gal     Ab4GNb2(GNb4)Ma3(NNa3Ab4GNb2Ma6)Mb4GNb4GN;Asn                                  UDP      8712   150   0
                b4GalT  GNb2(GNb4)Ma3(NNa3Ab4GNb2Ma6)Mb4GNb4GN;Asn                                 UDP-Gal     GNb2(Ab4GNb4)Ma3(NNa3Ab4GNb2Ma6)Mb4GNb4GN;Asn                                  UDP      8712   100   0
                b3GalT  GNb2(GNb4)Ma3(NNa3Ab4GNb2Ma6)Mb4GNb4GN;Asn                                 UDP-Gal     GNb2(Ab3GNb4)Ma3(NNa3Ab4GNb2Ma6)Mb4GNb4GN;Asn                                  UDP        25   110 250
                FucTLe  GNb2(GNb4)Ma3(NNa3Ab4GNb2Ma6)Mb4GNb4GN;Asn                                 GDP-Fuc     GNb2(GNb4)Ma3(Fa3(NNa3Ab4)GNb2Ma6)Mb4GNb4GN;Asn                                GDP        25   100   0
                a3FucT  GNb2(GNb4)Ma3(NNa3Ab4GNb2Ma6)Mb4GNb4GN;Asn                                 GDP-Fuc     GNb2(GNb4)Ma3(Fa3(NNa3Ab4)GNb2Ma6)Mb4GNb4GN;Asn                                GDP        25  1400   9
                b4GalT  GNb2(GNb4)Ma3(NNa6Ab4GNb2Ma6)Mb4GNb4GN;Asn                                 UDP-Gal     Ab4GNb2(GNb4)Ma3(NNa6Ab4GNb2Ma6)Mb4GNb4GN;Asn                                  UDP      8712   150   0
                b4GalT  GNb2(GNb4)Ma3(NNa6Ab4GNb2Ma6)Mb4GNb4GN;Asn                                 UDP-Gal     GNb2(Ab4GNb4)Ma3(NNa6Ab4GNb2Ma6)Mb4GNb4GN;Asn                                  UDP      8712   100   0
                b4GalT  Ab3GNb2(GNb4)Ma3(Ab4GNb2Ma6)Mb4GNb4GN;Asn                                  UDP-Gal     Ab3GNb2(Ab4GNb4)Ma3(Ab4GNb2Ma6)Mb4GNb4GN;Asn                                   UDP      8712   100   0
                b4GalT  GNb2(Ab3GNb4)Ma3(Ab4GNb2Ma6)Mb4GNb4GN;Asn                                  UDP-Gal     Ab4GNb2(Ab3GNb4)Ma3(Ab4GNb2Ma6)Mb4GNb4GN;Asn                                   UDP      8712   150   0
                a3SiaT  GNb2(Ab3GNb4)Ma3(Ab4GNb2Ma6)Mb4GNb4GN;Asn                                  CMP-NeuAc   GNb2(Ab3GNb4)Ma3(NNa3Ab4GNb2Ma6)Mb4GNb4GN;Asn                                  CMP       484   260  57
                FucTLe  GNb2(Ab3GNb4)Ma3(Ab4GNb2Ma6)Mb4GNb4GN;Asn                                  GDP-Fuc     GNb2(Ab3(Fa4)GNb4)Ma3(Ab4GNb2Ma6)Mb4GNb4GN;Asn                                 GDP       481  190010.5
                FucTH   GNb2(Ab3GNb4)Ma3(Ab4GNb2Ma6)Mb4GNb4GN;Asn                                  GDP-Fuc     GNb2(Fa2Ab3GNb4)Ma3(Ab4GNb2Ma6)Mb4GNb4GN;Asn                                   GDP        28  1500 108
                b4GalT  GNb2(GNb4)Ma3(Fa3(Ab4)GNb2Ma6)Mb4GNb4GN;Asn                                UDP-Gal     Ab4GNb2(GNb4)Ma3(Fa3(Ab4)GNb2Ma6)Mb4GNb4GN;Asn                                 UDP      8712   150   0
                b4GalT  GNb2(GNb4)Ma3(Fa3(Ab4)GNb2Ma6)Mb4GNb4GN;Asn                                UDP-Gal     GNb2(Ab4GNb4)Ma3(Fa3(Ab4)GNb2Ma6)Mb4GNb4GN;Asn                                 UDP      8712   100   0
                b4GalT  GNb2(GNb4)Ma3(Fa2Ab4GNb2Ma6)Mb4GNb4GN;Asn                                  UDP-Gal     Ab4GNb2(GNb4)Ma3(Fa2Ab4GNb2Ma6)Mb4GNb4GN;Asn                                   UDP      8712   150   0
                b4GalT  GNb2(GNb4)Ma3(Fa2Ab4GNb2Ma6)Mb4GNb4GN;Asn                                  UDP-Gal     GNb2(Ab4GNb4)Ma3(Fa2Ab4GNb2Ma6)Mb4GNb4GN;Asn                                   UDP      8712   100   0
                GalNAcT-GNb2(GNb4)Ma3(Fa2Ab4GNb2Ma6)Mb4GNb4GN;Asn                                  UDP-GalNAc  GNb2(GNb4)Ma3(Fa2(ANa3)Ab4GNb2Ma6)Mb4GNb4GN;Asn                                UDP       294    15  13
                GnTV    Ab3GNb2(Ab3GNb4)Ma3(GNb2Ma6)Mb4GNb4GN;Asn                                  UDP-GlcNAc  Ab3GNb2(Ab3GNb4)Ma3(GNb2(GNb6)Ma6)Mb4GNb4GN;Asn                                UDP      1410    903500
                b4GalT  GNb2(Ab3GNb4)Ma3(Ab3GNb2Ma6)Mb4GNb4GN;Asn                                  UDP-Gal     Ab4GNb2(Ab3GNb4)Ma3(Ab3GNb2Ma6)Mb4GNb4GN;Asn                                   UDP      8712   150   0
                GnTV    GNb2(Ab3(Fa4)GNb4)Ma3(GNb2Ma6)Mb4GNb4GN;Asn                                UDP-GlcNAc  GNb2(Ab3(Fa4)GNb4)Ma3(GNb2(GNb6)Ma6)Mb4GNb4GN;Asn                              UDP      1410    903500
                b4GalT  GNb2(Ab3(Fa4)GNb4)Ma3(GNb2Ma6)Mb4GNb4GN;Asn                                UDP-Gal     Ab4GNb2(Ab3(Fa4)GNb4)Ma3(GNb2Ma6)Mb4GNb4GN;Asn                                 UDP      8712   150   0
                b4GalT  GNb2(Ab3(Fa4)GNb4)Ma3(GNb2Ma6)Mb4GNb4GN;Asn                                UDP-Gal     GNb2(Ab3(Fa4)GNb4)Ma3(Ab4GNb2Ma6)Mb4GNb4GN;Asn                                 UDP      8712   810   0
                GnTV    GNb2(Fa2Ab3GNb4)Ma3(GNb2Ma6)Mb4GNb4GN;Asn                                  UDP-GlcNAc  GNb2(Fa2Ab3GNb4)Ma3(GNb2(GNb6)Ma6)Mb4GNb4GN;Asn                                UDP      1410    903500
                b4GalT  GNb2(Fa2Ab3GNb4)Ma3(GNb2Ma6)Mb4GNb4GN;Asn                                  UDP-Gal     Ab4GNb2(Fa2Ab3GNb4)Ma3(GNb2Ma6)Mb4GNb4GN;Asn                                   UDP      8712   150   0
                b4GalT  GNb2(Fa2Ab3GNb4)Ma3(GNb2Ma6)Mb4GNb4GN;Asn                                  UDP-Gal     GNb2(Fa2Ab3GNb4)Ma3(Ab4GNb2Ma6)Mb4GNb4GN;Asn                                   UDP      8712   810   0
                GalNAcT-GNb2(Fa2Ab3GNb4)Ma3(GNb2Ma6)Mb4GNb4GN;Asn                                  UDP-GalNAc  GNb2(Fa2(ANa3)Ab3GNb4)Ma3(GNb2Ma6)Mb4GNb4GN;Asn                                UDP       294    15  13
                b4GalT  Ab4GNb2Ma3(GNb4)(GNb2(GNb6)Ma6)Mb4GNb4GN;Asn                               UDP-Gal     Ab4GNb2Ma3(GNb4)(Ab4GNb2(GNb6)Ma6)Mb4GNb4GN;Asn                                UDP      8712  2932   0
                b4GalT  Ab4GNb2Ma3(GNb4)(GNb2(GNb6)Ma6)Mb4GNb4GN;Asn                               UDP-Gal     Ab4GNb2Ma3(GNb4)(GNb2(Ab4GNb6)Ma6)Mb4GNb4GN;Asn                                UDP      8712   434   0
                a3SiaT  Ab4GNb2Ma3(GNb4)(GNb2(GNb6)Ma6)Mb4GNb4GN;Asn                               CMP-NeuAc   NNa3Ab4GNb2Ma3(GNb4)(GNb2(GNb6)Ma6)Mb4GNb4GN;Asn                               CMP       484   260  57
                a6SiaT  Ab4GNb2Ma3(GNb4)(GNb2(GNb6)Ma6)Mb4GNb4GN;Asn                               CMP-NeuAc   NNa6Ab4GNb2Ma3(GNb4)(GNb2(GNb6)Ma6)Mb4GNb4GN;Asn                               CMP        25   180   0
                b3GalT  Ab4GNb2Ma3(GNb4)(GNb2(GNb6)Ma6)Mb4GNb4GN;Asn                               UDP-Gal     Ab4GNb2Ma3(GNb4)(Ab3GNb2(GNb6)Ma6)Mb4GNb4GN;Asn                                UDP        25   110 250
                b3GalT  Ab4GNb2Ma3(GNb4)(GNb2(GNb6)Ma6)Mb4GNb4GN;Asn                               UDP-Gal     Ab4GNb2Ma3(GNb4)(GNb2(Ab3GNb6)Ma6)Mb4GNb4GN;Asn                                UDP        25   110 250
                FucTLe  Ab4GNb2Ma3(GNb4)(GNb2(GNb6)Ma6)Mb4GNb4GN;Asn                               GDP-Fuc     Fa3(Ab4)GNb2Ma3(GNb4)(GNb2(GNb6)Ma6)Mb4GNb4GN;Asn                              GDP        25  1600   5
                FucTH   Ab4GNb2Ma3(GNb4)(GNb2(GNb6)Ma6)Mb4GNb4GN;Asn                               GDP-Fuc     Fa2Ab4GNb2Ma3(GNb4)(GNb2(GNb6)Ma6)Mb4GNb4GN;Asn                                GDP        28  5700 108
                a3FucT  Ab4GNb2Ma3(GNb4)(GNb2(GNb6)Ma6)Mb4GNb4GN;Asn                               GDP-Fuc     Fa3(Ab4)GNb2Ma3(GNb4)(GNb2(GNb6)Ma6)Mb4GNb4GN;Asn                              GDP        25  1400   9
                iGnT    GNb2Ma3(GNb4)(Ab4GNb2(GNb6)Ma6)Mb4GNb4GN;Asn                               UDP-GlcNAc  GNb2Ma3(GNb4)(GNb3Ab4GNb2(GNb6)Ma6)Mb4GNb4GN;Asn                               UDP        25   700  55
                b4GalT  GNb2Ma3(GNb4)(Ab4GNb2(GNb6)Ma6)Mb4GNb4GN;Asn                               UDP-Gal     Ab4GNb2Ma3(GNb4)(Ab4GNb2(GNb6)Ma6)Mb4GNb4GN;Asn                                UDP      8712   543   0
                b4GalT  GNb2Ma3(GNb4)(Ab4GNb2(GNb6)Ma6)Mb4GNb4GN;Asn                               UDP-Gal     GNb2Ma3(GNb4)(Ab4GNb2(Ab4GNb6)Ma6)Mb4GNb4GN;Asn                                UDP      8712   434   0
                a3SiaT  GNb2Ma3(GNb4)(Ab4GNb2(GNb6)Ma6)Mb4GNb4GN;Asn                               CMP-NeuAc   GNb2Ma3(GNb4)(NNa3Ab4GNb2(GNb6)Ma6)Mb4GNb4GN;Asn                               CMP       484   260  57
                a6SiaT  GNb2Ma3(GNb4)(Ab4GNb2(GNb6)Ma6)Mb4GNb4GN;Asn                               CMP-NeuAc   GNb2Ma3(GNb4)(NNa6Ab4GNb2(GNb6)Ma6)Mb4GNb4GN;Asn                               CMP        25   180   0
                b3GalT  GNb2Ma3(GNb4)(Ab4GNb2(GNb6)Ma6)Mb4GNb4GN;Asn                               UDP-Gal     Ab3GNb2Ma3(GNb4)(Ab4GNb2(GNb6)Ma6)Mb4GNb4GN;Asn                                UDP        25   110 250
                b3GalT  GNb2Ma3(GNb4)(Ab4GNb2(GNb6)Ma6)Mb4GNb4GN;Asn                               UDP-Gal     GNb2Ma3(GNb4)(Ab4GNb2(Ab3GNb6)Ma6)Mb4GNb4GN;Asn                                UDP        25   110 250
                FucTLe  GNb2Ma3(GNb4)(Ab4GNb2(GNb6)Ma6)Mb4GNb4GN;Asn                               GDP-Fuc     GNb2Ma3(GNb4)(Fa3(Ab4)GNb2(GNb6)Ma6)Mb4GNb4GN;Asn                              GDP        25  1600   5
                FucTH   GNb2Ma3(GNb4)(Ab4GNb2(GNb6)Ma6)Mb4GNb4GN;Asn                               GDP-Fuc     GNb2Ma3(GNb4)(Fa2Ab4GNb2(GNb6)Ma6)Mb4GNb4GN;Asn                                GDP        28  5700 108
                a3FucT  GNb2Ma3(GNb4)(Ab4GNb2(GNb6)Ma6)Mb4GNb4GN;Asn                               GDP-Fuc     GNb2Ma3(GNb4)(Fa3(Ab4)GNb2(GNb6)Ma6)Mb4GNb4GN;Asn                              GDP        25  1400   9
                iGnT    GNb2Ma3(GNb4)(GNb2(Ab4GNb6)Ma6)Mb4GNb4GN;Asn                               UDP-GlcNAc  GNb2Ma3(GNb4)(GNb2(GNb3Ab4GNb6)Ma6)Mb4GNb4GN;Asn                               UDP        25   700  55
                b4GalT  GNb2Ma3(GNb4)(GNb2(Ab4GNb6)Ma6)Mb4GNb4GN;Asn                               UDP-Gal     Ab4GNb2Ma3(GNb4)(GNb2(Ab4GNb6)Ma6)Mb4GNb4GN;Asn                                UDP      8712   543   0
                b4GalT  GNb2Ma3(GNb4)(GNb2(Ab4GNb6)Ma6)Mb4GNb4GN;Asn                               UDP-Gal     GNb2Ma3(GNb4)(Ab4GNb2(Ab4GNb6)Ma6)Mb4GNb4GN;Asn                                UDP      8712  2932   0
                a3SiaT  GNb2Ma3(GNb4)(GNb2(Ab4GNb6)Ma6)Mb4GNb4GN;Asn                               CMP-NeuAc   GNb2Ma3(GNb4)(GNb2(NNa3Ab4GNb6)Ma6)Mb4GNb4GN;Asn                               CMP       484   260  57
                a6SiaT  GNb2Ma3(GNb4)(GNb2(Ab4GNb6)Ma6)Mb4GNb4GN;Asn                               CMP-NeuAc   GNb2Ma3(GNb4)(GNb2(NNa6Ab4GNb6)Ma6)Mb4GNb4GN;Asn                               CMP        25   180   0
                b3GalT  GNb2Ma3(GNb4)(GNb2(Ab4GNb6)Ma6)Mb4GNb4GN;Asn                               UDP-Gal     Ab3GNb2Ma3(GNb4)(GNb2(Ab4GNb6)Ma6)Mb4GNb4GN;Asn                                UDP        25   110 250
                b3GalT  GNb2Ma3(GNb4)(GNb2(Ab4GNb6)Ma6)Mb4GNb4GN;Asn                               UDP-Gal     GNb2Ma3(GNb4)(Ab3GNb2(Ab4GNb6)Ma6)Mb4GNb4GN;Asn                                UDP        25   110 250
                FucTLe  GNb2Ma3(GNb4)(GNb2(Ab4GNb6)Ma6)Mb4GNb4GN;Asn                               GDP-Fuc     GNb2Ma3(GNb4)(GNb2(Fa3(Ab4)GNb6)Ma6)Mb4GNb4GN;Asn                              GDP        25  1600   5
                FucTH   GNb2Ma3(GNb4)(GNb2(Ab4GNb6)Ma6)Mb4GNb4GN;Asn                               GDP-Fuc     GNb2Ma3(GNb4)(GNb2(Fa2Ab4GNb6)Ma6)Mb4GNb4GN;Asn                                GDP        28  5700 108
                a3FucT  GNb2Ma3(GNb4)(GNb2(Ab4GNb6)Ma6)Mb4GNb4GN;Asn                               GDP-Fuc     GNb2Ma3(GNb4)(GNb2(Fa3(Ab4)GNb6)Ma6)Mb4GNb4GN;Asn                              GDP        25  1400   9
                b4GalT  Ab3GNb2Ma3(GNb4)(GNb2(GNb6)Ma6)Mb4GNb4GN;Asn                               UDP-Gal     Ab3GNb2Ma3(GNb4)(Ab4GNb2(GNb6)Ma6)Mb4GNb4GN;Asn                                UDP      8712  2932   0
                b4GalT  Ab3GNb2Ma3(GNb4)(GNb2(GNb6)Ma6)Mb4GNb4GN;Asn                               UDP-Gal     Ab3GNb2Ma3(GNb4)(GNb2(Ab4GNb6)Ma6)Mb4GNb4GN;Asn                                UDP      8712   434   0
                b4GalT  GNb2Ma3(GNb4)(Ab3GNb2(GNb6)Ma6)Mb4GNb4GN;Asn                               UDP-Gal     Ab4GNb2Ma3(GNb4)(Ab3GNb2(GNb6)Ma6)Mb4GNb4GN;Asn                                UDP      8712   543   0
                b4GalT  GNb2Ma3(GNb4)(Ab3GNb2(GNb6)Ma6)Mb4GNb4GN;Asn                               UDP-Gal     GNb2Ma3(GNb4)(Ab3GNb2(Ab4GNb6)Ma6)Mb4GNb4GN;Asn                                UDP      8712   434   0
                b4GalT  GNb2Ma3(GNb4)(GNb2(Ab3GNb6)Ma6)Mb4GNb4GN;Asn                               UDP-Gal     Ab4GNb2Ma3(GNb4)(GNb2(Ab3GNb6)Ma6)Mb4GNb4GN;Asn                                UDP      8712   543   0
                b4GalT  GNb2Ma3(GNb4)(GNb2(Ab3GNb6)Ma6)Mb4GNb4GN;Asn                               UDP-Gal     GNb2Ma3(GNb4)(Ab4GNb2(Ab3GNb6)Ma6)Mb4GNb4GN;Asn                                UDP      8712  2932   0
                iGnT    Ab4GNb2Ma3(Ab4GNb2(GNb6)Ma6)Mb4GNb4GN;Asn                                  UDP-GlcNAc  Ab4GNb2Ma3(GNb3Ab4GNb2(GNb6)Ma6)Mb4GNb4GN;Asn                                  UDP        25   700  55
                b4GalT  Ab4GNb2Ma3(Ab4GNb2(GNb6)Ma6)Mb4GNb4GN;Asn                                  UDP-Gal     Ab4GNb2Ma3(Ab4GNb2(Ab4GNb6)Ma6)Mb4GNb4GN;Asn                                   UDP      8712   120   0
                a3SiaT  Ab4GNb2Ma3(Ab4GNb2(GNb6)Ma6)Mb4GNb4GN;Asn                                  CMP-NeuAc   NNa3Ab4GNb2Ma3(Ab4GNb2(GNb6)Ma6)Mb4GNb4GN;Asn                                  CMP       484   260  57
                a3SiaT  Ab4GNb2Ma3(Ab4GNb2(GNb6)Ma6)Mb4GNb4GN;Asn                                  CMP-NeuAc   Ab4GNb2Ma3(NNa3Ab4GNb2(GNb6)Ma6)Mb4GNb4GN;Asn                                  CMP       484   260  57
                a6SiaT  Ab4GNb2Ma3(Ab4GNb2(GNb6)Ma6)Mb4GNb4GN;Asn                                  CMP-NeuAc   NNa6Ab4GNb2Ma3(Ab4GNb2(GNb6)Ma6)Mb4GNb4GN;Asn                                  CMP        25   180   0
                a6SiaT  Ab4GNb2Ma3(Ab4GNb2(GNb6)Ma6)Mb4GNb4GN;Asn                                  CMP-NeuAc   Ab4GNb2Ma3(NNa6Ab4GNb2(GNb6)Ma6)Mb4GNb4GN;Asn                                  CMP        25   180   0
                b3GalT  Ab4GNb2Ma3(Ab4GNb2(GNb6)Ma6)Mb4GNb4GN;Asn                                  UDP-Gal     Ab4GNb2Ma3(Ab4GNb2(Ab3GNb6)Ma6)Mb4GNb4GN;Asn                                   UDP        25   110 250
                FucTLe  Ab4GNb2Ma3(Ab4GNb2(GNb6)Ma6)Mb4GNb4GN;Asn                                  GDP-Fuc     Fa3(Ab4)GNb2Ma3(Ab4GNb2(GNb6)Ma6)Mb4GNb4GN;Asn                                 GDP        25  1600   5
                FucTLe  Ab4GNb2Ma3(Ab4GNb2(GNb6)Ma6)Mb4GNb4GN;Asn                                  GDP-Fuc     Ab4GNb2Ma3(Fa3(Ab4)GNb2(GNb6)Ma6)Mb4GNb4GN;Asn                                 GDP        25  1600   5
                FucTH   Ab4GNb2Ma3(Ab4GNb2(GNb6)Ma6)Mb4GNb4GN;Asn                                  GDP-Fuc     Fa2Ab4GNb2Ma3(Ab4GNb2(GNb6)Ma6)Mb4GNb4GN;Asn                                   GDP        28  5700 108
                FucTH   Ab4GNb2Ma3(Ab4GNb2(GNb6)Ma6)Mb4GNb4GN;Asn                                  GDP-Fuc     Ab4GNb2Ma3(Fa2Ab4GNb2(GNb6)Ma6)Mb4GNb4GN;Asn                                   GDP        28  5700 108
                a3FucT  Ab4GNb2Ma3(Ab4GNb2(GNb6)Ma6)Mb4GNb4GN;Asn                                  GDP-Fuc     Fa3(Ab4)GNb2Ma3(Ab4GNb2(GNb6)Ma6)Mb4GNb4GN;Asn                                 GDP        25  1400   9
                a3FucT  Ab4GNb2Ma3(Ab4GNb2(GNb6)Ma6)Mb4GNb4GN;Asn                                  GDP-Fuc     Ab4GNb2Ma3(Fa3(Ab4)GNb2(GNb6)Ma6)Mb4GNb4GN;Asn                                 GDP        25  1400   9
                iGnT    Ab4GNb2Ma3(GNb2(Ab4GNb6)Ma6)Mb4GNb4GN;Asn                                  UDP-GlcNAc  Ab4GNb2Ma3(GNb2(GNb3Ab4GNb6)Ma6)Mb4GNb4GN;Asn                                  UDP        25   700  55
                b4GalT  Ab4GNb2Ma3(GNb2(Ab4GNb6)Ma6)Mb4GNb4GN;Asn                                  UDP-Gal     Ab4GNb2Ma3(Ab4GNb2(Ab4GNb6)Ma6)Mb4GNb4GN;Asn                                   UDP      8712   810   0
                a3SiaT  Ab4GNb2Ma3(GNb2(Ab4GNb6)Ma6)Mb4GNb4GN;Asn                                  CMP-NeuAc   NNa3Ab4GNb2Ma3(GNb2(Ab4GNb6)Ma6)Mb4GNb4GN;Asn                                  CMP       484   260  57
                a3SiaT  Ab4GNb2Ma3(GNb2(Ab4GNb6)Ma6)Mb4GNb4GN;Asn                                  CMP-NeuAc   Ab4GNb2Ma3(GNb2(NNa3Ab4GNb6)Ma6)Mb4GNb4GN;Asn                                  CMP       484   260  57
                a6SiaT  Ab4GNb2Ma3(GNb2(Ab4GNb6)Ma6)Mb4GNb4GN;Asn                                  CMP-NeuAc   NNa6Ab4GNb2Ma3(GNb2(Ab4GNb6)Ma6)Mb4GNb4GN;Asn                                  CMP        25   180   0
                a6SiaT  Ab4GNb2Ma3(GNb2(Ab4GNb6)Ma6)Mb4GNb4GN;Asn                                  CMP-NeuAc   Ab4GNb2Ma3(GNb2(NNa6Ab4GNb6)Ma6)Mb4GNb4GN;Asn                                  CMP        25   180   0
                b3GalT  Ab4GNb2Ma3(GNb2(Ab4GNb6)Ma6)Mb4GNb4GN;Asn                                  UDP-Gal     Ab4GNb2Ma3(Ab3GNb2(Ab4GNb6)Ma6)Mb4GNb4GN;Asn                                   UDP        25   110 250
                FucTLe  Ab4GNb2Ma3(GNb2(Ab4GNb6)Ma6)Mb4GNb4GN;Asn                                  GDP-Fuc     Fa3(Ab4)GNb2Ma3(GNb2(Ab4GNb6)Ma6)Mb4GNb4GN;Asn                                 GDP        25  1600   5
                FucTLe  Ab4GNb2Ma3(GNb2(Ab4GNb6)Ma6)Mb4GNb4GN;Asn                                  GDP-Fuc     Ab4GNb2Ma3(GNb2(Fa3(Ab4)GNb6)Ma6)Mb4GNb4GN;Asn                                 GDP        25  1600   5
                FucTH   Ab4GNb2Ma3(GNb2(Ab4GNb6)Ma6)Mb4GNb4GN;Asn                                  GDP-Fuc     Fa2Ab4GNb2Ma3(GNb2(Ab4GNb6)Ma6)Mb4GNb4GN;Asn                                   GDP        28  5700 108
                FucTH   Ab4GNb2Ma3(GNb2(Ab4GNb6)Ma6)Mb4GNb4GN;Asn                                  GDP-Fuc     Ab4GNb2Ma3(GNb2(Fa2Ab4GNb6)Ma6)Mb4GNb4GN;Asn                                   GDP        28  5700 108
                a3FucT  Ab4GNb2Ma3(GNb2(Ab4GNb6)Ma6)Mb4GNb4GN;Asn                                  GDP-Fuc     Fa3(Ab4)GNb2Ma3(GNb2(Ab4GNb6)Ma6)Mb4GNb4GN;Asn                                 GDP        25  1400   9
                a3FucT  Ab4GNb2Ma3(GNb2(Ab4GNb6)Ma6)Mb4GNb4GN;Asn                                  GDP-Fuc     Ab4GNb2Ma3(GNb2(Fa3(Ab4)GNb6)Ma6)Mb4GNb4GN;Asn                                 GDP        25  1400   9
                b4GalT  NNa3Ab4GNb2Ma3(GNb2(GNb6)Ma6)Mb4GNb4GN;Asn                                 UDP-Gal     NNa3Ab4GNb2Ma3(Ab4GNb2(GNb6)Ma6)Mb4GNb4GN;Asn                                  UDP      8712   810   0
                b4GalT  NNa3Ab4GNb2Ma3(GNb2(GNb6)Ma6)Mb4GNb4GN;Asn                                 UDP-Gal     NNa3Ab4GNb2Ma3(GNb2(Ab4GNb6)Ma6)Mb4GNb4GN;Asn                                  UDP      8712   120   0
                b3GalT  NNa3Ab4GNb2Ma3(GNb2(GNb6)Ma6)Mb4GNb4GN;Asn                                 UDP-Gal     NNa3Ab4GNb2Ma3(Ab3GNb2(GNb6)Ma6)Mb4GNb4GN;Asn                                  UDP        25   110 250
                b3GalT  NNa3Ab4GNb2Ma3(GNb2(GNb6)Ma6)Mb4GNb4GN;Asn                                 UDP-Gal     NNa3Ab4GNb2Ma3(GNb2(Ab3GNb6)Ma6)Mb4GNb4GN;Asn                                  UDP        25   110 250
                FucTLe  NNa3Ab4GNb2Ma3(GNb2(GNb6)Ma6)Mb4GNb4GN;Asn                                 GDP-Fuc     Fa3(NNa3Ab4)GNb2Ma3(GNb2(GNb6)Ma6)Mb4GNb4GN;Asn                                GDP        25   100   0
                a3FucT  NNa3Ab4GNb2Ma3(GNb2(GNb6)Ma6)Mb4GNb4GN;Asn                                 GDP-Fuc     Fa3(NNa3Ab4)GNb2Ma3(GNb2(GNb6)Ma6)Mb4GNb4GN;Asn                                GDP        25  1400   9
                b4GalT  NNa6Ab4GNb2Ma3(GNb2(GNb6)Ma6)Mb4GNb4GN;Asn                                 UDP-Gal     NNa6Ab4GNb2Ma3(Ab4GNb2(GNb6)Ma6)Mb4GNb4GN;Asn                                  UDP      8712   810   0
                b4GalT  NNa6Ab4GNb2Ma3(GNb2(GNb6)Ma6)Mb4GNb4GN;Asn                                 UDP-Gal     NNa6Ab4GNb2Ma3(GNb2(Ab4GNb6)Ma6)Mb4GNb4GN;Asn                                  UDP      8712   120   0
                b3GalT  NNa6Ab4GNb2Ma3(GNb2(GNb6)Ma6)Mb4GNb4GN;Asn                                 UDP-Gal     NNa6Ab4GNb2Ma3(Ab3GNb2(GNb6)Ma6)Mb4GNb4GN;Asn                                  UDP        25   110 250
                b3GalT  NNa6Ab4GNb2Ma3(GNb2(GNb6)Ma6)Mb4GNb4GN;Asn                                 UDP-Gal     NNa6Ab4GNb2Ma3(GNb2(Ab3GNb6)Ma6)Mb4GNb4GN;Asn                                  UDP        25   110 250
                FucTLe  NNa6Ab4GNb2Ma3(GNb2(GNb6)Ma6)Mb4GNb4GN;Asn                                 GDP-Fuc     Fa3(NNa6Ab4)GNb2Ma3(GNb2(GNb6)Ma6)Mb4GNb4GN;Asn                                GDP        25  1600   5
                a3FucT  NNa6Ab4GNb2Ma3(GNb2(GNb6)Ma6)Mb4GNb4GN;Asn                                 GDP-Fuc     Fa3(NNa6Ab4)GNb2Ma3(GNb2(GNb6)Ma6)Mb4GNb4GN;Asn                                GDP        25  1400   9
                b4GalT  Ab4GNb2Ma3(Ab3GNb2(GNb6)Ma6)Mb4GNb4GN;Asn                                  UDP-Gal     Ab4GNb2Ma3(Ab3GNb2(Ab4GNb6)Ma6)Mb4GNb4GN;Asn                                   UDP      8712   120   0
                a3SiaT  Ab4GNb2Ma3(Ab3GNb2(GNb6)Ma6)Mb4GNb4GN;Asn                                  CMP-NeuAc   NNa3Ab4GNb2Ma3(Ab3GNb2(GNb6)Ma6)Mb4GNb4GN;Asn                                  CMP       484   260  57
                a6SiaT  Ab4GNb2Ma3(Ab3GNb2(GNb6)Ma6)Mb4GNb4GN;Asn                                  CMP-NeuAc   NNa6Ab4GNb2Ma3(Ab3GNb2(GNb6)Ma6)Mb4GNb4GN;Asn                                  CMP        25   180   0
                b3GalT  Ab4GNb2Ma3(Ab3GNb2(GNb6)Ma6)Mb4GNb4GN;Asn                                  UDP-Gal     Ab4GNb2Ma3(Ab3GNb2(Ab3GNb6)Ma6)Mb4GNb4GN;Asn                                   UDP        25   110 250
                FucTLe  Ab4GNb2Ma3(Ab3GNb2(GNb6)Ma6)Mb4GNb4GN;Asn                                  GDP-Fuc     Ab4GNb2Ma3(Ab3(Fa4)GNb2(GNb6)Ma6)Mb4GNb4GN;Asn                                 GDP       481  190010.5
                FucTLe  Ab4GNb2Ma3(Ab3GNb2(GNb6)Ma6)Mb4GNb4GN;Asn                                  GDP-Fuc     Fa3(Ab4)GNb2Ma3(Ab3GNb2(GNb6)Ma6)Mb4GNb4GN;Asn                                 GDP        25  1600   5
                FucTH   Ab4GNb2Ma3(Ab3GNb2(GNb6)Ma6)Mb4GNb4GN;Asn                                  GDP-Fuc     Ab4GNb2Ma3(Fa2Ab3GNb2(GNb6)Ma6)Mb4GNb4GN;Asn                                   GDP        28  1500 108
                FucTH   Ab4GNb2Ma3(Ab3GNb2(GNb6)Ma6)Mb4GNb4GN;Asn                                  GDP-Fuc     Fa2Ab4GNb2Ma3(Ab3GNb2(GNb6)Ma6)Mb4GNb4GN;Asn                                   GDP        28  5700 108
                a3FucT  Ab4GNb2Ma3(Ab3GNb2(GNb6)Ma6)Mb4GNb4GN;Asn                                  GDP-Fuc     Fa3(Ab4)GNb2Ma3(Ab3GNb2(GNb6)Ma6)Mb4GNb4GN;Asn                                 GDP        25  1400   9
                b4GalT  Ab4GNb2Ma3(GNb2(Ab3GNb6)Ma6)Mb4GNb4GN;Asn                                  UDP-Gal     Ab4GNb2Ma3(Ab4GNb2(Ab3GNb6)Ma6)Mb4GNb4GN;Asn                                   UDP      8712   810   0
                a3SiaT  Ab4GNb2Ma3(GNb2(Ab3GNb6)Ma6)Mb4GNb4GN;Asn                                  CMP-NeuAc   NNa3Ab4GNb2Ma3(GNb2(Ab3GNb6)Ma6)Mb4GNb4GN;Asn                                  CMP       484   260  57
                a6SiaT  Ab4GNb2Ma3(GNb2(Ab3GNb6)Ma6)Mb4GNb4GN;Asn                                  CMP-NeuAc   NNa6Ab4GNb2Ma3(GNb2(Ab3GNb6)Ma6)Mb4GNb4GN;Asn                                  CMP        25   180   0
                b3GalT  Ab4GNb2Ma3(GNb2(Ab3GNb6)Ma6)Mb4GNb4GN;Asn                                  UDP-Gal     Ab4GNb2Ma3(Ab3GNb2(Ab3GNb6)Ma6)Mb4GNb4GN;Asn                                   UDP        25   110 250
                FucTLe  Ab4GNb2Ma3(GNb2(Ab3GNb6)Ma6)Mb4GNb4GN;Asn                                  GDP-Fuc     Ab4GNb2Ma3(GNb2(Ab3(Fa4)GNb6)Ma6)Mb4GNb4GN;Asn                                 GDP       481  190010.5
                FucTLe  Ab4GNb2Ma3(GNb2(Ab3GNb6)Ma6)Mb4GNb4GN;Asn                                  GDP-Fuc     Fa3(Ab4)GNb2Ma3(GNb2(Ab3GNb6)Ma6)Mb4GNb4GN;Asn                                 GDP        25  1600   5
                FucTH   Ab4GNb2Ma3(GNb2(Ab3GNb6)Ma6)Mb4GNb4GN;Asn                                  GDP-Fuc     Ab4GNb2Ma3(GNb2(Fa2Ab3GNb6)Ma6)Mb4GNb4GN;Asn                                   GDP        28  1500 108
                FucTH   Ab4GNb2Ma3(GNb2(Ab3GNb6)Ma6)Mb4GNb4GN;Asn                                  GDP-Fuc     Fa2Ab4GNb2Ma3(GNb2(Ab3GNb6)Ma6)Mb4GNb4GN;Asn                                   GDP        28  5700 108
                a3FucT  Ab4GNb2Ma3(GNb2(Ab3GNb6)Ma6)Mb4GNb4GN;Asn                                  GDP-Fuc     Fa3(Ab4)GNb2Ma3(GNb2(Ab3GNb6)Ma6)Mb4GNb4GN;Asn                                 GDP        25  1400   9
                b4GalT  Fa3(Ab4)GNb2Ma3(GNb2(GNb6)Ma6)Mb4GNb4GN;Asn                                UDP-Gal     Fa3(Ab4)GNb2Ma3(Ab4GNb2(GNb6)Ma6)Mb4GNb4GN;Asn                                 UDP      8712   810   0
                b4GalT  Fa3(Ab4)GNb2Ma3(GNb2(GNb6)Ma6)Mb4GNb4GN;Asn                                UDP-Gal     Fa3(Ab4)GNb2Ma3(GNb2(Ab4GNb6)Ma6)Mb4GNb4GN;Asn                                 UDP      8712   120   0
                b3GalT  Fa3(Ab4)GNb2Ma3(GNb2(GNb6)Ma6)Mb4GNb4GN;Asn                                UDP-Gal     Fa3(Ab4)GNb2Ma3(Ab3GNb2(GNb6)Ma6)Mb4GNb4GN;Asn                                 UDP        25   110 250
                b3GalT  Fa3(Ab4)GNb2Ma3(GNb2(GNb6)Ma6)Mb4GNb4GN;Asn                                UDP-Gal     Fa3(Ab4)GNb2Ma3(GNb2(Ab3GNb6)Ma6)Mb4GNb4GN;Asn                                 UDP        25   110 250
                b4GalT  Fa2Ab4GNb2Ma3(GNb2(GNb6)Ma6)Mb4GNb4GN;Asn                                  UDP-Gal     Fa2Ab4GNb2Ma3(Ab4GNb2(GNb6)Ma6)Mb4GNb4GN;Asn                                   UDP      8712   810   0
                b4GalT  Fa2Ab4GNb2Ma3(GNb2(GNb6)Ma6)Mb4GNb4GN;Asn                                  UDP-Gal     Fa2Ab4GNb2Ma3(GNb2(Ab4GNb6)Ma6)Mb4GNb4GN;Asn                                   UDP      8712   120   0
                b3GalT  Fa2Ab4GNb2Ma3(GNb2(GNb6)Ma6)Mb4GNb4GN;Asn                                  UDP-Gal     Fa2Ab4GNb2Ma3(Ab3GNb2(GNb6)Ma6)Mb4GNb4GN;Asn                                   UDP        25   110 250
                b3GalT  Fa2Ab4GNb2Ma3(GNb2(GNb6)Ma6)Mb4GNb4GN;Asn                                  UDP-Gal     Fa2Ab4GNb2Ma3(GNb2(Ab3GNb6)Ma6)Mb4GNb4GN;Asn                                   UDP        25   110 250
                FucTLe  Fa2Ab4GNb2Ma3(GNb2(GNb6)Ma6)Mb4GNb4GN;Asn                                  GDP-Fuc     Fa3(Fa2Ab4)GNb2Ma3(GNb2(GNb6)Ma6)Mb4GNb4GN;Asn                                 GDP        25  1100   0
                a3FucT  Fa2Ab4GNb2Ma3(GNb2(GNb6)Ma6)Mb4GNb4GN;Asn                                  GDP-Fuc     Fa3(Fa2Ab4)GNb2Ma3(GNb2(GNb6)Ma6)Mb4GNb4GN;Asn                                 GDP       102   700   9
                GalNAcT-Fa2Ab4GNb2Ma3(GNb2(GNb6)Ma6)Mb4GNb4GN;Asn                                  UDP-GalNAc  Fa2(ANa3)Ab4GNb2Ma3(GNb2(GNb6)Ma6)Mb4GNb4GN;Asn                                UDP       294    15  13
                GalT-B  Fa2Ab4GNb2Ma3(GNb2(GNb6)Ma6)Mb4GNb4GN;Asn                                  UDP-Gal     Fa2(Aa3)Ab4GNb2Ma3(GNb2(GNb6)Ma6)Mb4GNb4GN;Asn                                 UDP       390   281 285
                GnTIV   GNb2Ma3(GNb3Ab4GNb2(GNb6)Ma6)Mb4GNb4GN;Asn                                 UDP-GlcNAc  GNb2(GNb4)Ma3(GNb3Ab4GNb2(GNb6)Ma6)Mb4GNb4GN;Asn                               UDP       187   9088300
                b4GalT  GNb2Ma3(GNb3Ab4GNb2(GNb6)Ma6)Mb4GNb4GN;Asn                                 UDP-Gal     Ab4GNb2Ma3(GNb3Ab4GNb2(GNb6)Ma6)Mb4GNb4GN;Asn                                  UDP      8712   150   0
                b4GalT  GNb2Ma3(GNb3Ab4GNb2(GNb6)Ma6)Mb4GNb4GN;Asn                                 UDP-Gal     GNb2Ma3(Ab4GNb3Ab4GNb2(GNb6)Ma6)Mb4GNb4GN;Asn                                  UDP      8712   810   0
                b4GalT  GNb2Ma3(GNb3Ab4GNb2(GNb6)Ma6)Mb4GNb4GN;Asn                                 UDP-Gal     GNb2Ma3(GNb3Ab4GNb2(Ab4GNb6)Ma6)Mb4GNb4GN;Asn                                  UDP      8712   120   0
                b3GalT  GNb2Ma3(GNb3Ab4GNb2(GNb6)Ma6)Mb4GNb4GN;Asn                                 UDP-Gal     Ab3GNb2Ma3(GNb3Ab4GNb2(GNb6)Ma6)Mb4GNb4GN;Asn                                  UDP        25   110 250
                b3GalT  GNb2Ma3(GNb3Ab4GNb2(GNb6)Ma6)Mb4GNb4GN;Asn                                 UDP-Gal     GNb2Ma3(GNb3Ab4GNb2(Ab3GNb6)Ma6)Mb4GNb4GN;Asn                                  UDP        25   110 250
                GnTIV   GNb2Ma3(Ab4GNb2(Ab4GNb6)Ma6)Mb4GNb4GN;Asn                                  UDP-GlcNAc  GNb2(GNb4)Ma3(Ab4GNb2(Ab4GNb6)Ma6)Mb4GNb4GN;Asn                                UDP       187   9088300
                iGnT    GNb2Ma3(Ab4GNb2(Ab4GNb6)Ma6)Mb4GNb4GN;Asn                                  UDP-GlcNAc  GNb2Ma3(GNb3Ab4GNb2(Ab4GNb6)Ma6)Mb4GNb4GN;Asn                                  UDP        25   700  55
                iGnT    GNb2Ma3(Ab4GNb2(Ab4GNb6)Ma6)Mb4GNb4GN;Asn                                  UDP-GlcNAc  GNb2Ma3(Ab4GNb2(GNb3Ab4GNb6)Ma6)Mb4GNb4GN;Asn                                  UDP        25   700  55
                b4GalT  GNb2Ma3(Ab4GNb2(Ab4GNb6)Ma6)Mb4GNb4GN;Asn                                  UDP-Gal     Ab4GNb2Ma3(Ab4GNb2(Ab4GNb6)Ma6)Mb4GNb4GN;Asn                                   UDP      8712   150   0
                a3SiaT  GNb2Ma3(Ab4GNb2(Ab4GNb6)Ma6)Mb4GNb4GN;Asn                                  CMP-NeuAc   GNb2Ma3(NNa3Ab4GNb2(Ab4GNb6)Ma6)Mb4GNb4GN;Asn                                  CMP       484   260  57
                a3SiaT  GNb2Ma3(Ab4GNb2(Ab4GNb6)Ma6)Mb4GNb4GN;Asn                                  CMP-NeuAc   GNb2Ma3(Ab4GNb2(NNa3Ab4GNb6)Ma6)Mb4GNb4GN;Asn                                  CMP       484   260  57
                a6SiaT  GNb2Ma3(Ab4GNb2(Ab4GNb6)Ma6)Mb4GNb4GN;Asn                                  CMP-NeuAc   GNb2Ma3(NNa6Ab4GNb2(Ab4GNb6)Ma6)Mb4GNb4GN;Asn                                  CMP        25   180   0
                a6SiaT  GNb2Ma3(Ab4GNb2(Ab4GNb6)Ma6)Mb4GNb4GN;Asn                                  CMP-NeuAc   GNb2Ma3(Ab4GNb2(NNa6Ab4GNb6)Ma6)Mb4GNb4GN;Asn                                  CMP        25   180   0
                b3GalT  GNb2Ma3(Ab4GNb2(Ab4GNb6)Ma6)Mb4GNb4GN;Asn                                  UDP-Gal     Ab3GNb2Ma3(Ab4GNb2(Ab4GNb6)Ma6)Mb4GNb4GN;Asn                                   UDP        25   110 250
                FucTLe  GNb2Ma3(Ab4GNb2(Ab4GNb6)Ma6)Mb4GNb4GN;Asn                                  GDP-Fuc     GNb2Ma3(Fa3(Ab4)GNb2(Ab4GNb6)Ma6)Mb4GNb4GN;Asn                                 GDP        25  1600   5
                FucTLe  GNb2Ma3(Ab4GNb2(Ab4GNb6)Ma6)Mb4GNb4GN;Asn                                  GDP-Fuc     GNb2Ma3(Ab4GNb2(Fa3(Ab4)GNb6)Ma6)Mb4GNb4GN;Asn                                 GDP        25  1600   5
                FucTH   GNb2Ma3(Ab4GNb2(Ab4GNb6)Ma6)Mb4GNb4GN;Asn                                  GDP-Fuc     GNb2Ma3(Fa2Ab4GNb2(Ab4GNb6)Ma6)Mb4GNb4GN;Asn                                   GDP        28  5700 108
                FucTH   GNb2Ma3(Ab4GNb2(Ab4GNb6)Ma6)Mb4GNb4GN;Asn                                  GDP-Fuc     GNb2Ma3(Ab4GNb2(Fa2Ab4GNb6)Ma6)Mb4GNb4GN;Asn                                   GDP        28  5700 108
                a3FucT  GNb2Ma3(Ab4GNb2(Ab4GNb6)Ma6)Mb4GNb4GN;Asn                                  GDP-Fuc     GNb2Ma3(Fa3(Ab4)GNb2(Ab4GNb6)Ma6)Mb4GNb4GN;Asn                                 GDP        25  1400   9
                a3FucT  GNb2Ma3(Ab4GNb2(Ab4GNb6)Ma6)Mb4GNb4GN;Asn                                  GDP-Fuc     GNb2Ma3(Ab4GNb2(Fa3(Ab4)GNb6)Ma6)Mb4GNb4GN;Asn                                 GDP        25  1400   9
                GnTIV   GNb2Ma3(NNa3Ab4GNb2(GNb6)Ma6)Mb4GNb4GN;Asn                                 UDP-GlcNAc  GNb2(GNb4)Ma3(NNa3Ab4GNb2(GNb6)Ma6)Mb4GNb4GN;Asn                               UDP       187   9088300
                b4GalT  GNb2Ma3(NNa3Ab4GNb2(GNb6)Ma6)Mb4GNb4GN;Asn                                 UDP-Gal     Ab4GNb2Ma3(NNa3Ab4GNb2(GNb6)Ma6)Mb4GNb4GN;Asn                                  UDP      8712   150   0
                b4GalT  GNb2Ma3(NNa3Ab4GNb2(GNb6)Ma6)Mb4GNb4GN;Asn                                 UDP-Gal     GNb2Ma3(NNa3Ab4GNb2(Ab4GNb6)Ma6)Mb4GNb4GN;Asn                                  UDP      8712   120   0
                b3GalT  GNb2Ma3(NNa3Ab4GNb2(GNb6)Ma6)Mb4GNb4GN;Asn                                 UDP-Gal     Ab3GNb2Ma3(NNa3Ab4GNb2(GNb6)Ma6)Mb4GNb4GN;Asn                                  UDP        25   110 250
                b3GalT  GNb2Ma3(NNa3Ab4GNb2(GNb6)Ma6)Mb4GNb4GN;Asn                                 UDP-Gal     GNb2Ma3(NNa3Ab4GNb2(Ab3GNb6)Ma6)Mb4GNb4GN;Asn                                  UDP        25   110 250
                FucTLe  GNb2Ma3(NNa3Ab4GNb2(GNb6)Ma6)Mb4GNb4GN;Asn                                 GDP-Fuc     GNb2Ma3(Fa3(NNa3Ab4)GNb2(GNb6)Ma6)Mb4GNb4GN;Asn                                GDP        25   100   0
                a3FucT  GNb2Ma3(NNa3Ab4GNb2(GNb6)Ma6)Mb4GNb4GN;Asn                                 GDP-Fuc     GNb2Ma3(Fa3(NNa3Ab4)GNb2(GNb6)Ma6)Mb4GNb4GN;Asn                                GDP        25  1400   9
                GnTIV   GNb2Ma3(NNa6Ab4GNb2(GNb6)Ma6)Mb4GNb4GN;Asn                                 UDP-GlcNAc  GNb2(GNb4)Ma3(NNa6Ab4GNb2(GNb6)Ma6)Mb4GNb4GN;Asn                               UDP       187   9088300
                b4GalT  GNb2Ma3(NNa6Ab4GNb2(GNb6)Ma6)Mb4GNb4GN;Asn                                 UDP-Gal     Ab4GNb2Ma3(NNa6Ab4GNb2(GNb6)Ma6)Mb4GNb4GN;Asn                                  UDP      8712   150   0
                b4GalT  GNb2Ma3(NNa6Ab4GNb2(GNb6)Ma6)Mb4GNb4GN;Asn                                 UDP-Gal     GNb2Ma3(NNa6Ab4GNb2(Ab4GNb6)Ma6)Mb4GNb4GN;Asn                                  UDP      8712   120   0
                iGnT    Ab3GNb2Ma3(Ab4GNb2(GNb6)Ma6)Mb4GNb4GN;Asn                                  UDP-GlcNAc  Ab3GNb2Ma3(GNb3Ab4GNb2(GNb6)Ma6)Mb4GNb4GN;Asn                                  UDP        25   700  55
                b4GalT  Ab3GNb2Ma3(Ab4GNb2(GNb6)Ma6)Mb4GNb4GN;Asn                                  UDP-Gal     Ab3GNb2Ma3(Ab4GNb2(Ab4GNb6)Ma6)Mb4GNb4GN;Asn                                   UDP      8712   120   0
                a3SiaT  Ab3GNb2Ma3(Ab4GNb2(GNb6)Ma6)Mb4GNb4GN;Asn                                  CMP-NeuAc   Ab3GNb2Ma3(NNa3Ab4GNb2(GNb6)Ma6)Mb4GNb4GN;Asn                                  CMP       484   260  57
                b3GalT  Ab3GNb2Ma3(Ab4GNb2(GNb6)Ma6)Mb4GNb4GN;Asn                                  UDP-Gal     Ab3GNb2Ma3(Ab4GNb2(Ab3GNb6)Ma6)Mb4GNb4GN;Asn                                   UDP        25   110 250
                FucTLe  Ab3GNb2Ma3(Ab4GNb2(GNb6)Ma6)Mb4GNb4GN;Asn                                  GDP-Fuc     Ab3(Fa4)GNb2Ma3(Ab4GNb2(GNb6)Ma6)Mb4GNb4GN;Asn                                 GDP       481  190010.5
                FucTH   Ab3GNb2Ma3(Ab4GNb2(GNb6)Ma6)Mb4GNb4GN;Asn                                  GDP-Fuc     Fa2Ab3GNb2Ma3(Ab4GNb2(GNb6)Ma6)Mb4GNb4GN;Asn                                   GDP        28  1500 108
                GnTIV   GNb2Ma3(Ab4GNb2(Ab3GNb6)Ma6)Mb4GNb4GN;Asn                                  UDP-GlcNAc  GNb2(GNb4)Ma3(Ab4GNb2(Ab3GNb6)Ma6)Mb4GNb4GN;Asn                                UDP       187   9088300
                iGnT    GNb2Ma3(Ab4GNb2(Ab3GNb6)Ma6)Mb4GNb4GN;Asn                                  UDP-GlcNAc  GNb2Ma3(GNb3Ab4GNb2(Ab3GNb6)Ma6)Mb4GNb4GN;Asn                                  UDP        25   700  55
                b4GalT  GNb2Ma3(Ab4GNb2(Ab3GNb6)Ma6)Mb4GNb4GN;Asn                                  UDP-Gal     Ab4GNb2Ma3(Ab4GNb2(Ab3GNb6)Ma6)Mb4GNb4GN;Asn                                   UDP      8712   150   0
                a3SiaT  GNb2Ma3(Ab4GNb2(Ab3GNb6)Ma6)Mb4GNb4GN;Asn                                  CMP-NeuAc   GNb2Ma3(NNa3Ab4GNb2(Ab3GNb6)Ma6)Mb4GNb4GN;Asn                                  CMP       484   260  57
                b3GalT  GNb2Ma3(Ab4GNb2(Ab3GNb6)Ma6)Mb4GNb4GN;Asn                                  UDP-Gal     Ab3GNb2Ma3(Ab4GNb2(Ab3GNb6)Ma6)Mb4GNb4GN;Asn                                   UDP        25   110 250
                FucTLe  GNb2Ma3(Ab4GNb2(Ab3GNb6)Ma6)Mb4GNb4GN;Asn                                  GDP-Fuc     GNb2Ma3(Ab4GNb2(Ab3(Fa4)GNb6)Ma6)Mb4GNb4GN;Asn                                 GDP       481  190010.5
                GnTIV   GNb2Ma3(Fa3(Ab4)GNb2(GNb6)Ma6)Mb4GNb4GN;Asn                                UDP-GlcNAc  GNb2(GNb4)Ma3(Fa3(Ab4)GNb2(GNb6)Ma6)Mb4GNb4GN;Asn                              UDP       187   6058300
                b4GalT  GNb2Ma3(Fa3(Ab4)GNb2(GNb6)Ma6)Mb4GNb4GN;Asn                                UDP-Gal     Ab4GNb2Ma3(Fa3(Ab4)GNb2(GNb6)Ma6)Mb4GNb4GN;Asn                                 UDP      8712   150   0
                b4GalT  GNb2Ma3(Fa3(Ab4)GNb2(GNb6)Ma6)Mb4GNb4GN;Asn                                UDP-Gal     GNb2Ma3(Fa3(Ab4)GNb2(Ab4GNb6)Ma6)Mb4GNb4GN;Asn                                 UDP      8712   120   0
                GnTIV   GNb2Ma3(Fa2Ab4GNb2(GNb6)Ma6)Mb4GNb4GN;Asn                                  UDP-GlcNAc  GNb2(GNb4)Ma3(Fa2Ab4GNb2(GNb6)Ma6)Mb4GNb4GN;Asn                                UDP       187   9088300
                b4GalT  GNb2Ma3(Fa2Ab4GNb2(GNb6)Ma6)Mb4GNb4GN;Asn                                  UDP-Gal     Ab4GNb2Ma3(Fa2Ab4GNb2(GNb6)Ma6)Mb4GNb4GN;Asn                                   UDP      8712   150   0
                b4GalT  GNb2Ma3(Fa2Ab4GNb2(GNb6)Ma6)Mb4GNb4GN;Asn                                  UDP-Gal     GNb2Ma3(Fa2Ab4GNb2(Ab4GNb6)Ma6)Mb4GNb4GN;Asn                                   UDP      8712   120   0
                GalNAcT-GNb2Ma3(Fa2Ab4GNb2(GNb6)Ma6)Mb4GNb4GN;Asn                                  UDP-GalNAc  GNb2Ma3(Fa2(ANa3)Ab4GNb2(GNb6)Ma6)Mb4GNb4GN;Asn                                UDP       294    15  13
                GalT-B  GNb2Ma3(Fa2Ab4GNb2(GNb6)Ma6)Mb4GNb4GN;Asn                                  UDP-Gal     GNb2Ma3(Fa2(Aa3)Ab4GNb2(GNb6)Ma6)Mb4GNb4GN;Asn                                 UDP       390   281 285
                GnTIV   GNb2Ma3(GNb2(GNb3Ab4GNb6)Ma6)Mb4GNb4GN;Asn                                 UDP-GlcNAc  GNb2(GNb4)Ma3(GNb2(GNb3Ab4GNb6)Ma6)Mb4GNb4GN;Asn                               UDP       187   9088300
                b4GalT  GNb2Ma3(GNb2(GNb3Ab4GNb6)Ma6)Mb4GNb4GN;Asn                                 UDP-Gal     Ab4GNb2Ma3(GNb2(GNb3Ab4GNb6)Ma6)Mb4GNb4GN;Asn                                  UDP      8712   150   0
                b4GalT  GNb2Ma3(GNb2(GNb3Ab4GNb6)Ma6)Mb4GNb4GN;Asn                                 UDP-Gal     GNb2Ma3(Ab4GNb2(GNb3Ab4GNb6)Ma6)Mb4GNb4GN;Asn                                  UDP      8712   810   0
                b4GalT  GNb2Ma3(GNb2(GNb3Ab4GNb6)Ma6)Mb4GNb4GN;Asn                                 UDP-Gal     GNb2Ma3(GNb2(Ab4GNb3Ab4GNb6)Ma6)Mb4GNb4GN;Asn                                  UDP      8712   120   0
                b3GalT  GNb2Ma3(GNb2(GNb3Ab4GNb6)Ma6)Mb4GNb4GN;Asn                                 UDP-Gal     Ab3GNb2Ma3(GNb2(GNb3Ab4GNb6)Ma6)Mb4GNb4GN;Asn                                  UDP        25   110 250
                b3GalT  GNb2Ma3(GNb2(GNb3Ab4GNb6)Ma6)Mb4GNb4GN;Asn                                 UDP-Gal     GNb2Ma3(Ab3GNb2(GNb3Ab4GNb6)Ma6)Mb4GNb4GN;Asn                                  UDP        25   110 250
                b3GalT  GNb2Ma3(GNb2(GNb3Ab4GNb6)Ma6)Mb4GNb4GN;Asn                                 UDP-Gal     GNb2Ma3(GNb2(Ab3GNb3Ab4GNb6)Ma6)Mb4GNb4GN;Asn                                  UDP        25   110 250
                FucTLe  GNb2Ma3(GNb2(GNb3Ab4GNb6)Ma6)Mb4GNb4GN;Asn                                 GDP-Fuc     GNb2Ma3(GNb2(Fa3(GNb3Ab4)GNb6)Ma6)Mb4GNb4GN;Asn                                GDP        25  1600   5
                a3FucT  GNb2Ma3(GNb2(GNb3Ab4GNb6)Ma6)Mb4GNb4GN;Asn                                 GDP-Fuc     GNb2Ma3(GNb2(Fa3(GNb3Ab4)GNb6)Ma6)Mb4GNb4GN;Asn                                GDP        25  1400   9
                GnTIV   GNb2Ma3(GNb2(NNa3Ab4GNb6)Ma6)Mb4GNb4GN;Asn                                 UDP-GlcNAc  GNb2(GNb4)Ma3(GNb2(NNa3Ab4GNb6)Ma6)Mb4GNb4GN;Asn                               UDP       187   9088300
                b4GalT  GNb2Ma3(GNb2(NNa3Ab4GNb6)Ma6)Mb4GNb4GN;Asn                                 UDP-Gal     Ab4GNb2Ma3(GNb2(NNa3Ab4GNb6)Ma6)Mb4GNb4GN;Asn                                  UDP      8712   150   0
                b4GalT  GNb2Ma3(GNb2(NNa3Ab4GNb6)Ma6)Mb4GNb4GN;Asn                                 UDP-Gal     GNb2Ma3(Ab4GNb2(NNa3Ab4GNb6)Ma6)Mb4GNb4GN;Asn                                  UDP      8712   810   0
                b3GalT  GNb2Ma3(GNb2(NNa3Ab4GNb6)Ma6)Mb4GNb4GN;Asn                                 UDP-Gal     Ab3GNb2Ma3(GNb2(NNa3Ab4GNb6)Ma6)Mb4GNb4GN;Asn                                  UDP        25   110 250
                b3GalT  GNb2Ma3(GNb2(NNa3Ab4GNb6)Ma6)Mb4GNb4GN;Asn                                 UDP-Gal     GNb2Ma3(Ab3GNb2(NNa3Ab4GNb6)Ma6)Mb4GNb4GN;Asn                                  UDP        25   110 250
                FucTLe  GNb2Ma3(GNb2(NNa3Ab4GNb6)Ma6)Mb4GNb4GN;Asn                                 GDP-Fuc     GNb2Ma3(GNb2(Fa3(NNa3Ab4)GNb6)Ma6)Mb4GNb4GN;Asn                                GDP        25   100   0
                a3FucT  GNb2Ma3(GNb2(NNa3Ab4GNb6)Ma6)Mb4GNb4GN;Asn                                 GDP-Fuc     GNb2Ma3(GNb2(Fa3(NNa3Ab4)GNb6)Ma6)Mb4GNb4GN;Asn                                GDP        25  1400   9
                GnTIV   GNb2Ma3(GNb2(NNa6Ab4GNb6)Ma6)Mb4GNb4GN;Asn                                 UDP-GlcNAc  GNb2(GNb4)Ma3(GNb2(NNa6Ab4GNb6)Ma6)Mb4GNb4GN;Asn                               UDP       187   9088300
                b4GalT  GNb2Ma3(GNb2(NNa6Ab4GNb6)Ma6)Mb4GNb4GN;Asn                                 UDP-Gal     Ab4GNb2Ma3(GNb2(NNa6Ab4GNb6)Ma6)Mb4GNb4GN;Asn                                  UDP      8712   150   0
                b4GalT  GNb2Ma3(GNb2(NNa6Ab4GNb6)Ma6)Mb4GNb4GN;Asn                                 UDP-Gal     GNb2Ma3(Ab4GNb2(NNa6Ab4GNb6)Ma6)Mb4GNb4GN;Asn                                  UDP      8712   810   0
                b3GalT  GNb2Ma3(GNb2(NNa6Ab4GNb6)Ma6)Mb4GNb4GN;Asn                                 UDP-Gal     Ab3GNb2Ma3(GNb2(NNa6Ab4GNb6)Ma6)Mb4GNb4GN;Asn                                  UDP        25   110 250
                b3GalT  GNb2Ma3(GNb2(NNa6Ab4GNb6)Ma6)Mb4GNb4GN;Asn                                 UDP-Gal     GNb2Ma3(Ab3GNb2(NNa6Ab4GNb6)Ma6)Mb4GNb4GN;Asn                                  UDP        25   110 250
                FucTLe  GNb2Ma3(GNb2(NNa6Ab4GNb6)Ma6)Mb4GNb4GN;Asn                                 GDP-Fuc     GNb2Ma3(GNb2(Fa3(NNa6Ab4)GNb6)Ma6)Mb4GNb4GN;Asn                                GDP        25  1600   5
                a3FucT  GNb2Ma3(GNb2(NNa6Ab4GNb6)Ma6)Mb4GNb4GN;Asn                                 GDP-Fuc     GNb2Ma3(GNb2(Fa3(NNa6Ab4)GNb6)Ma6)Mb4GNb4GN;Asn                                GDP        25  1400   9
                iGnT    Ab3GNb2Ma3(GNb2(Ab4GNb6)Ma6)Mb4GNb4GN;Asn                                  UDP-GlcNAc  Ab3GNb2Ma3(GNb2(GNb3Ab4GNb6)Ma6)Mb4GNb4GN;Asn                                  UDP        25   700  55
                b4GalT  Ab3GNb2Ma3(GNb2(Ab4GNb6)Ma6)Mb4GNb4GN;Asn                                  UDP-Gal     Ab3GNb2Ma3(Ab4GNb2(Ab4GNb6)Ma6)Mb4GNb4GN;Asn                                   UDP      8712   810   0
                a3SiaT  Ab3GNb2Ma3(GNb2(Ab4GNb6)Ma6)Mb4GNb4GN;Asn                                  CMP-NeuAc   Ab3GNb2Ma3(GNb2(NNa3Ab4GNb6)Ma6)Mb4GNb4GN;Asn                                  CMP       484   260  57
                a6SiaT  Ab3GNb2Ma3(GNb2(Ab4GNb6)Ma6)Mb4GNb4GN;Asn                                  CMP-NeuAc   Ab3GNb2Ma3(GNb2(NNa6Ab4GNb6)Ma6)Mb4GNb4GN;Asn                                  CMP        25   180   0
                b3GalT  Ab3GNb2Ma3(GNb2(Ab4GNb6)Ma6)Mb4GNb4GN;Asn                                  UDP-Gal     Ab3GNb2Ma3(Ab3GNb2(Ab4GNb6)Ma6)Mb4GNb4GN;Asn                                   UDP        25   110 250
                FucTLe  Ab3GNb2Ma3(GNb2(Ab4GNb6)Ma6)Mb4GNb4GN;Asn                                  GDP-Fuc     Ab3(Fa4)GNb2Ma3(GNb2(Ab4GNb6)Ma6)Mb4GNb4GN;Asn                                 GDP       481  190010.5
                FucTLe  Ab3GNb2Ma3(GNb2(Ab4GNb6)Ma6)Mb4GNb4GN;Asn                                  GDP-Fuc     Ab3GNb2Ma3(GNb2(Fa3(Ab4)GNb6)Ma6)Mb4GNb4GN;Asn                                 GDP        25  1600   5
                FucTH   Ab3GNb2Ma3(GNb2(Ab4GNb6)Ma6)Mb4GNb4GN;Asn                                  GDP-Fuc     Fa2Ab3GNb2Ma3(GNb2(Ab4GNb6)Ma6)Mb4GNb4GN;Asn                                   GDP        28  1500 108
                FucTH   Ab3GNb2Ma3(GNb2(Ab4GNb6)Ma6)Mb4GNb4GN;Asn                                  GDP-Fuc     Ab3GNb2Ma3(GNb2(Fa2Ab4GNb6)Ma6)Mb4GNb4GN;Asn                                   GDP        28  5700 108
                a3FucT  Ab3GNb2Ma3(GNb2(Ab4GNb6)Ma6)Mb4GNb4GN;Asn                                  GDP-Fuc     Ab3GNb2Ma3(GNb2(Fa3(Ab4)GNb6)Ma6)Mb4GNb4GN;Asn                                 GDP        25  1400   9
                GnTIV   GNb2Ma3(Ab3GNb2(Ab4GNb6)Ma6)Mb4GNb4GN;Asn                                  UDP-GlcNAc  GNb2(GNb4)Ma3(Ab3GNb2(Ab4GNb6)Ma6)Mb4GNb4GN;Asn                                UDP       187   9088300
                iGnT    GNb2Ma3(Ab3GNb2(Ab4GNb6)Ma6)Mb4GNb4GN;Asn                                  UDP-GlcNAc  GNb2Ma3(Ab3GNb2(GNb3Ab4GNb6)Ma6)Mb4GNb4GN;Asn                                  UDP        25   700  55
                b4GalT  GNb2Ma3(Ab3GNb2(Ab4GNb6)Ma6)Mb4GNb4GN;Asn                                  UDP-Gal     Ab4GNb2Ma3(Ab3GNb2(Ab4GNb6)Ma6)Mb4GNb4GN;Asn                                   UDP      8712   150   0
                a3SiaT  GNb2Ma3(Ab3GNb2(Ab4GNb6)Ma6)Mb4GNb4GN;Asn                                  CMP-NeuAc   GNb2Ma3(Ab3GNb2(NNa3Ab4GNb6)Ma6)Mb4GNb4GN;Asn                                  CMP       484   260  57
                a6SiaT  GNb2Ma3(Ab3GNb2(Ab4GNb6)Ma6)Mb4GNb4GN;Asn                                  CMP-NeuAc   GNb2Ma3(Ab3GNb2(NNa6Ab4GNb6)Ma6)Mb4GNb4GN;Asn                                  CMP        25   180   0
                b3GalT  GNb2Ma3(Ab3GNb2(Ab4GNb6)Ma6)Mb4GNb4GN;Asn                                  UDP-Gal     Ab3GNb2Ma3(Ab3GNb2(Ab4GNb6)Ma6)Mb4GNb4GN;Asn                                   UDP        25   110 250
                FucTLe  GNb2Ma3(Ab3GNb2(Ab4GNb6)Ma6)Mb4GNb4GN;Asn                                  GDP-Fuc     GNb2Ma3(Ab3(Fa4)GNb2(Ab4GNb6)Ma6)Mb4GNb4GN;Asn                                 GDP       481  190010.5
                FucTLe  GNb2Ma3(Ab3GNb2(Ab4GNb6)Ma6)Mb4GNb4GN;Asn                                  GDP-Fuc     GNb2Ma3(Ab3GNb2(Fa3(Ab4)GNb6)Ma6)Mb4GNb4GN;Asn                                 GDP        25  1600   5
                FucTH   GNb2Ma3(Ab3GNb2(Ab4GNb6)Ma6)Mb4GNb4GN;Asn                                  GDP-Fuc     GNb2Ma3(Fa2Ab3GNb2(Ab4GNb6)Ma6)Mb4GNb4GN;Asn                                   GDP        28  1500 108
                FucTH   GNb2Ma3(Ab3GNb2(Ab4GNb6)Ma6)Mb4GNb4GN;Asn                                  GDP-Fuc     GNb2Ma3(Ab3GNb2(Fa2Ab4GNb6)Ma6)Mb4GNb4GN;Asn                                   GDP        28  5700 108
                a3FucT  GNb2Ma3(Ab3GNb2(Ab4GNb6)Ma6)Mb4GNb4GN;Asn                                  GDP-Fuc     GNb2Ma3(Ab3GNb2(Fa3(Ab4)GNb6)Ma6)Mb4GNb4GN;Asn                                 GDP        25  1400   9
                GnTIV   GNb2Ma3(GNb2(Fa3(Ab4)GNb6)Ma6)Mb4GNb4GN;Asn                                UDP-GlcNAc  GNb2(GNb4)Ma3(GNb2(Fa3(Ab4)GNb6)Ma6)Mb4GNb4GN;Asn                              UDP       187   6058300
                b4GalT  GNb2Ma3(GNb2(Fa3(Ab4)GNb6)Ma6)Mb4GNb4GN;Asn                                UDP-Gal     Ab4GNb2Ma3(GNb2(Fa3(Ab4)GNb6)Ma6)Mb4GNb4GN;Asn                                 UDP      8712   150   0
                b4GalT  GNb2Ma3(GNb2(Fa3(Ab4)GNb6)Ma6)Mb4GNb4GN;Asn                                UDP-Gal     GNb2Ma3(Ab4GNb2(Fa3(Ab4)GNb6)Ma6)Mb4GNb4GN;Asn                                 UDP      8712   810   0
                b3GalT  GNb2Ma3(GNb2(Fa3(Ab4)GNb6)Ma6)Mb4GNb4GN;Asn                                UDP-Gal     Ab3GNb2Ma3(GNb2(Fa3(Ab4)GNb6)Ma6)Mb4GNb4GN;Asn                                 UDP        25   110 250
                b3GalT  GNb2Ma3(GNb2(Fa3(Ab4)GNb6)Ma6)Mb4GNb4GN;Asn                                UDP-Gal     GNb2Ma3(Ab3GNb2(Fa3(Ab4)GNb6)Ma6)Mb4GNb4GN;Asn                                 UDP        25   110 250
                GnTIV   GNb2Ma3(GNb2(Fa2Ab4GNb6)Ma6)Mb4GNb4GN;Asn                                  UDP-GlcNAc  GNb2(GNb4)Ma3(GNb2(Fa2Ab4GNb6)Ma6)Mb4GNb4GN;Asn                                UDP       187   9088300
                b4GalT  GNb2Ma3(GNb2(Fa2Ab4GNb6)Ma6)Mb4GNb4GN;Asn                                  UDP-Gal     Ab4GNb2Ma3(GNb2(Fa2Ab4GNb6)Ma6)Mb4GNb4GN;Asn                                   UDP      8712   150   0
                b4GalT  GNb2Ma3(GNb2(Fa2Ab4GNb6)Ma6)Mb4GNb4GN;Asn                                  UDP-Gal     GNb2Ma3(Ab4GNb2(Fa2Ab4GNb6)Ma6)Mb4GNb4GN;Asn                                   UDP      8712   810   0
                b3GalT  GNb2Ma3(GNb2(Fa2Ab4GNb6)Ma6)Mb4GNb4GN;Asn                                  UDP-Gal     Ab3GNb2Ma3(GNb2(Fa2Ab4GNb6)Ma6)Mb4GNb4GN;Asn                                   UDP        25   110 250
                b3GalT  GNb2Ma3(GNb2(Fa2Ab4GNb6)Ma6)Mb4GNb4GN;Asn                                  UDP-Gal     GNb2Ma3(Ab3GNb2(Fa2Ab4GNb6)Ma6)Mb4GNb4GN;Asn                                   UDP        25   110 250
                FucTLe  GNb2Ma3(GNb2(Fa2Ab4GNb6)Ma6)Mb4GNb4GN;Asn                                  GDP-Fuc     GNb2Ma3(GNb2(Fa3(Fa2Ab4)GNb6)Ma6)Mb4GNb4GN;Asn                                 GDP        25  1100   0
                a3FucT  GNb2Ma3(GNb2(Fa2Ab4GNb6)Ma6)Mb4GNb4GN;Asn                                  GDP-Fuc     GNb2Ma3(GNb2(Fa3(Fa2Ab4)GNb6)Ma6)Mb4GNb4GN;Asn                                 GDP       102   700   9
                GalNAcT-GNb2Ma3(GNb2(Fa2Ab4GNb6)Ma6)Mb4GNb4GN;Asn                                  UDP-GalNAc  GNb2Ma3(GNb2(Fa2(ANa3)Ab4GNb6)Ma6)Mb4GNb4GN;Asn                                UDP       294    15  13
                GalT-B  GNb2Ma3(GNb2(Fa2Ab4GNb6)Ma6)Mb4GNb4GN;Asn                                  UDP-Gal     GNb2Ma3(GNb2(Fa2(Aa3)Ab4GNb6)Ma6)Mb4GNb4GN;Asn                                 UDP       390   281 285
                b4GalT  Ab3GNb2Ma3(Ab3GNb2(GNb6)Ma6)Mb4GNb4GN;Asn                                  UDP-Gal     Ab3GNb2Ma3(Ab3GNb2(Ab4GNb6)Ma6)Mb4GNb4GN;Asn                                   UDP      8712   120   0
                b4GalT  Ab3GNb2Ma3(GNb2(Ab3GNb6)Ma6)Mb4GNb4GN;Asn                                  UDP-Gal     Ab3GNb2Ma3(Ab4GNb2(Ab3GNb6)Ma6)Mb4GNb4GN;Asn                                   UDP      8712   810   0
                b4GalT  Ab3(Fa4)GNb2Ma3(GNb2(GNb6)Ma6)Mb4GNb4GN;Asn                                UDP-Gal     Ab3(Fa4)GNb2Ma3(Ab4GNb2(GNb6)Ma6)Mb4GNb4GN;Asn                                 UDP      8712   810   0
                b4GalT  Ab3(Fa4)GNb2Ma3(GNb2(GNb6)Ma6)Mb4GNb4GN;Asn                                UDP-Gal     Ab3(Fa4)GNb2Ma3(GNb2(Ab4GNb6)Ma6)Mb4GNb4GN;Asn                                 UDP      8712   120   0
                b4GalT  Fa2Ab3GNb2Ma3(GNb2(GNb6)Ma6)Mb4GNb4GN;Asn                                  UDP-Gal     Fa2Ab3GNb2Ma3(Ab4GNb2(GNb6)Ma6)Mb4GNb4GN;Asn                                   UDP      8712   810   0
                b4GalT  Fa2Ab3GNb2Ma3(GNb2(GNb6)Ma6)Mb4GNb4GN;Asn                                  UDP-Gal     Fa2Ab3GNb2Ma3(GNb2(Ab4GNb6)Ma6)Mb4GNb4GN;Asn                                   UDP      8712   120   0
                GalNAcT-Fa2Ab3GNb2Ma3(GNb2(GNb6)Ma6)Mb4GNb4GN;Asn                                  UDP-GalNAc  Fa2(ANa3)Ab3GNb2Ma3(GNb2(GNb6)Ma6)Mb4GNb4GN;Asn                                UDP       294    15  13
                GalT-B  Fa2Ab3GNb2Ma3(GNb2(GNb6)Ma6)Mb4GNb4GN;Asn                                  UDP-Gal     Fa2(Aa3)Ab3GNb2Ma3(GNb2(GNb6)Ma6)Mb4GNb4GN;Asn                                 UDP       390   281 285
                b4GalT  GNb2Ma3(Ab3GNb2(Ab3GNb6)Ma6)Mb4GNb4GN;Asn                                  UDP-Gal     Ab4GNb2Ma3(Ab3GNb2(Ab3GNb6)Ma6)Mb4GNb4GN;Asn                                   UDP      8712   150   0
                b4GalT  GNb2Ma3(Ab3(Fa4)GNb2(GNb6)Ma6)Mb4GNb4GN;Asn                                UDP-Gal     Ab4GNb2Ma3(Ab3(Fa4)GNb2(GNb6)Ma6)Mb4GNb4GN;Asn                                 UDP      8712   150   0
                b4GalT  GNb2Ma3(Ab3(Fa4)GNb2(GNb6)Ma6)Mb4GNb4GN;Asn                                UDP-Gal     GNb2Ma3(Ab3(Fa4)GNb2(Ab4GNb6)Ma6)Mb4GNb4GN;Asn                                 UDP      8712   120   0
                b4GalT  GNb2Ma3(Fa2Ab3GNb2(GNb6)Ma6)Mb4GNb4GN;Asn                                  UDP-Gal     Ab4GNb2Ma3(Fa2Ab3GNb2(GNb6)Ma6)Mb4GNb4GN;Asn                                   UDP      8712   150   0
                b4GalT  GNb2Ma3(Fa2Ab3GNb2(GNb6)Ma6)Mb4GNb4GN;Asn                                  UDP-Gal     GNb2Ma3(Fa2Ab3GNb2(Ab4GNb6)Ma6)Mb4GNb4GN;Asn                                   UDP      8712   120   0
                GalNAcT-GNb2Ma3(Fa2Ab3GNb2(GNb6)Ma6)Mb4GNb4GN;Asn                                  UDP-GalNAc  GNb2Ma3(Fa2(ANa3)Ab3GNb2(GNb6)Ma6)Mb4GNb4GN;Asn                                UDP       294    15  13
                b4GalT  GNb2Ma3(GNb2(Ab3(Fa4)GNb6)Ma6)Mb4GNb4GN;Asn                                UDP-Gal     Ab4GNb2Ma3(GNb2(Ab3(Fa4)GNb6)Ma6)Mb4GNb4GN;Asn                                 UDP      8712   150   0
                b4GalT  GNb2Ma3(GNb2(Ab3(Fa4)GNb6)Ma6)Mb4GNb4GN;Asn                                UDP-Gal     GNb2Ma3(Ab4GNb2(Ab3(Fa4)GNb6)Ma6)Mb4GNb4GN;Asn                                 UDP      8712   810   0
                b4GalT  GNb2Ma3(GNb2(Fa2Ab3GNb6)Ma6)Mb4GNb4GN;Asn                                  UDP-Gal     Ab4GNb2Ma3(GNb2(Fa2Ab3GNb6)Ma6)Mb4GNb4GN;Asn                                   UDP      8712   150   0
                GalNAcT-GNb2Ma3(GNb2(Fa2Ab3GNb6)Ma6)Mb4GNb4GN;Asn                                  UDP-GalNAc  GNb2Ma3(GNb2(Fa2(ANa3)Ab3GNb6)Ma6)Mb4GNb4GN;Asn                                UDP       294    15  13
                b4GalT  Ab4GNb2Ma3(GNb3Ab4GNb2Ma6)Mb4GNb4GN;Asn                                    UDP-Gal     Ab4GNb2Ma3(Ab4GNb3Ab4GNb2Ma6)Mb4GNb4GN;Asn                                     UDP      8712   810   0
                a3SiaT  Ab4GNb2Ma3(GNb3Ab4GNb2Ma6)Mb4GNb4GN;Asn                                    CMP-NeuAc   NNa3Ab4GNb2Ma3(GNb3Ab4GNb2Ma6)Mb4GNb4GN;Asn                                    CMP       484   260  57
                a6SiaT  Ab4GNb2Ma3(GNb3Ab4GNb2Ma6)Mb4GNb4GN;Asn                                    CMP-NeuAc   NNa6Ab4GNb2Ma3(GNb3Ab4GNb2Ma6)Mb4GNb4GN;Asn                                    CMP        25   180   0
                b3GalT  Ab4GNb2Ma3(GNb3Ab4GNb2Ma6)Mb4GNb4GN;Asn                                    UDP-Gal     Ab4GNb2Ma3(Ab3GNb3Ab4GNb2Ma6)Mb4GNb4GN;Asn                                     UDP        25   110 250
                FucTLe  Ab4GNb2Ma3(GNb3Ab4GNb2Ma6)Mb4GNb4GN;Asn                                    GDP-Fuc     Fa3(Ab4)GNb2Ma3(GNb3Ab4GNb2Ma6)Mb4GNb4GN;Asn                                   GDP        25  1600   5
                FucTLe  Ab4GNb2Ma3(GNb3Ab4GNb2Ma6)Mb4GNb4GN;Asn                                    GDP-Fuc     Ab4GNb2Ma3(Fa3(GNb3Ab4)GNb2Ma6)Mb4GNb4GN;Asn                                   GDP        25  1600   5
                FucTH   Ab4GNb2Ma3(GNb3Ab4GNb2Ma6)Mb4GNb4GN;Asn                                    GDP-Fuc     Fa2Ab4GNb2Ma3(GNb3Ab4GNb2Ma6)Mb4GNb4GN;Asn                                     GDP        28  5700 108
                a3FucT  Ab4GNb2Ma3(GNb3Ab4GNb2Ma6)Mb4GNb4GN;Asn                                    GDP-Fuc     Fa3(Ab4)GNb2Ma3(GNb3Ab4GNb2Ma6)Mb4GNb4GN;Asn                                   GDP        25  1400   9
                a3FucT  Ab4GNb2Ma3(GNb3Ab4GNb2Ma6)Mb4GNb4GN;Asn                                    GDP-Fuc     Ab4GNb2Ma3(Fa3(GNb3Ab4)GNb2Ma6)Mb4GNb4GN;Asn                                   GDP        25  1400   9
                iGnT    NNa3Ab4GNb2Ma3(Ab4GNb2Ma6)Mb4GNb4GN;Asn                                    UDP-GlcNAc  NNa3Ab4GNb2Ma3(GNb3Ab4GNb2Ma6)Mb4GNb4GN;Asn                                    UDP        25  2800  55
                a3SiaT  NNa3Ab4GNb2Ma3(Ab4GNb2Ma6)Mb4GNb4GN;Asn                                    CMP-NeuAc   NNa3Ab4GNb2Ma3(NNa3Ab4GNb2Ma6)Mb4GNb4GN;Asn                                    CMP       484   260  57
                a6SiaT  NNa3Ab4GNb2Ma3(Ab4GNb2Ma6)Mb4GNb4GN;Asn                                    CMP-NeuAc   NNa3Ab4GNb2Ma3(NNa6Ab4GNb2Ma6)Mb4GNb4GN;Asn                                    CMP        25   180   0
                FucTLe  NNa3Ab4GNb2Ma3(Ab4GNb2Ma6)Mb4GNb4GN;Asn                                    GDP-Fuc     Fa3(NNa3Ab4)GNb2Ma3(Ab4GNb2Ma6)Mb4GNb4GN;Asn                                   GDP        25   100   0
                FucTLe  NNa3Ab4GNb2Ma3(Ab4GNb2Ma6)Mb4GNb4GN;Asn                                    GDP-Fuc     NNa3Ab4GNb2Ma3(Fa3(Ab4)GNb2Ma6)Mb4GNb4GN;Asn                                   GDP        25  1600   5
                FucTH   NNa3Ab4GNb2Ma3(Ab4GNb2Ma6)Mb4GNb4GN;Asn                                    GDP-Fuc     NNa3Ab4GNb2Ma3(Fa2Ab4GNb2Ma6)Mb4GNb4GN;Asn                                     GDP        28  5700 108
                a3FucT  NNa3Ab4GNb2Ma3(Ab4GNb2Ma6)Mb4GNb4GN;Asn                                    GDP-Fuc     Fa3(NNa3Ab4)GNb2Ma3(Ab4GNb2Ma6)Mb4GNb4GN;Asn                                   GDP        25  1400   9
                a3FucT  NNa3Ab4GNb2Ma3(Ab4GNb2Ma6)Mb4GNb4GN;Asn                                    GDP-Fuc     NNa3Ab4GNb2Ma3(Fa3(Ab4)GNb2Ma6)Mb4GNb4GN;Asn                                   GDP        25  1400   9
                a3SiaT  Ab4GNb2Ma3(NNa3Ab4GNb2Ma6)Mb4GNb4GN;Asn                                    CMP-NeuAc   NNa3Ab4GNb2Ma3(NNa3Ab4GNb2Ma6)Mb4GNb4GN;Asn                                    CMP       484   260  57
                a6SiaT  Ab4GNb2Ma3(NNa3Ab4GNb2Ma6)Mb4GNb4GN;Asn                                    CMP-NeuAc   NNa6Ab4GNb2Ma3(NNa3Ab4GNb2Ma6)Mb4GNb4GN;Asn                                    CMP        25   180   0
                FucTLe  Ab4GNb2Ma3(NNa3Ab4GNb2Ma6)Mb4GNb4GN;Asn                                    GDP-Fuc     Fa3(Ab4)GNb2Ma3(NNa3Ab4GNb2Ma6)Mb4GNb4GN;Asn                                   GDP        25  1600   5
                FucTLe  Ab4GNb2Ma3(NNa3Ab4GNb2Ma6)Mb4GNb4GN;Asn                                    GDP-Fuc     Ab4GNb2Ma3(Fa3(NNa3Ab4)GNb2Ma6)Mb4GNb4GN;Asn                                   GDP        25   100   0
                FucTH   Ab4GNb2Ma3(NNa3Ab4GNb2Ma6)Mb4GNb4GN;Asn                                    GDP-Fuc     Fa2Ab4GNb2Ma3(NNa3Ab4GNb2Ma6)Mb4GNb4GN;Asn                                     GDP        28  5700 108
                a3FucT  Ab4GNb2Ma3(NNa3Ab4GNb2Ma6)Mb4GNb4GN;Asn                                    GDP-Fuc     Fa3(Ab4)GNb2Ma3(NNa3Ab4GNb2Ma6)Mb4GNb4GN;Asn                                   GDP        25  1400   9
                a3FucT  Ab4GNb2Ma3(NNa3Ab4GNb2Ma6)Mb4GNb4GN;Asn                                    GDP-Fuc     Ab4GNb2Ma3(Fa3(NNa3Ab4)GNb2Ma6)Mb4GNb4GN;Asn                                   GDP        25  1400   9
                iGnT    NNa6Ab4GNb2Ma3(Ab4GNb2Ma6)Mb4GNb4GN;Asn                                    UDP-GlcNAc  NNa6Ab4GNb2Ma3(GNb3Ab4GNb2Ma6)Mb4GNb4GN;Asn                                    UDP        25  2800  55
                a3SiaT  NNa6Ab4GNb2Ma3(Ab4GNb2Ma6)Mb4GNb4GN;Asn                                    CMP-NeuAc   NNa6Ab4GNb2Ma3(NNa3Ab4GNb2Ma6)Mb4GNb4GN;Asn                                    CMP       484   260  57
                a6SiaT  NNa6Ab4GNb2Ma3(Ab4GNb2Ma6)Mb4GNb4GN;Asn                                    CMP-NeuAc   NNa6Ab4GNb2Ma3(NNa6Ab4GNb2Ma6)Mb4GNb4GN;Asn                                    CMP        25   180   0
                FucTLe  NNa6Ab4GNb2Ma3(Ab4GNb2Ma6)Mb4GNb4GN;Asn                                    GDP-Fuc     Fa3(NNa6Ab4)GNb2Ma3(Ab4GNb2Ma6)Mb4GNb4GN;Asn                                   GDP        25  1600   5
                FucTLe  NNa6Ab4GNb2Ma3(Ab4GNb2Ma6)Mb4GNb4GN;Asn                                    GDP-Fuc     NNa6Ab4GNb2Ma3(Fa3(Ab4)GNb2Ma6)Mb4GNb4GN;Asn                                   GDP        25  1600   5
                FucTH   NNa6Ab4GNb2Ma3(Ab4GNb2Ma6)Mb4GNb4GN;Asn                                    GDP-Fuc     NNa6Ab4GNb2Ma3(Fa2Ab4GNb2Ma6)Mb4GNb4GN;Asn                                     GDP        28  5700 108
                a3FucT  NNa6Ab4GNb2Ma3(Ab4GNb2Ma6)Mb4GNb4GN;Asn                                    GDP-Fuc     Fa3(NNa6Ab4)GNb2Ma3(Ab4GNb2Ma6)Mb4GNb4GN;Asn                                   GDP        25  1400   9
                a3FucT  NNa6Ab4GNb2Ma3(Ab4GNb2Ma6)Mb4GNb4GN;Asn                                    GDP-Fuc     NNa6Ab4GNb2Ma3(Fa3(Ab4)GNb2Ma6)Mb4GNb4GN;Asn                                   GDP        25  1400   9
                a3SiaT  Ab4GNb2Ma3(NNa6Ab4GNb2Ma6)Mb4GNb4GN;Asn                                    CMP-NeuAc   NNa3Ab4GNb2Ma3(NNa6Ab4GNb2Ma6)Mb4GNb4GN;Asn                                    CMP       484   260  57
                a6SiaT  Ab4GNb2Ma3(NNa6Ab4GNb2Ma6)Mb4GNb4GN;Asn                                    CMP-NeuAc   NNa6Ab4GNb2Ma3(NNa6Ab4GNb2Ma6)Mb4GNb4GN;Asn                                    CMP        25   180   0
                FucTLe  Ab4GNb2Ma3(NNa6Ab4GNb2Ma6)Mb4GNb4GN;Asn                                    GDP-Fuc     Fa3(Ab4)GNb2Ma3(NNa6Ab4GNb2Ma6)Mb4GNb4GN;Asn                                   GDP        25  1600   5
                FucTLe  Ab4GNb2Ma3(NNa6Ab4GNb2Ma6)Mb4GNb4GN;Asn                                    GDP-Fuc     Ab4GNb2Ma3(Fa3(NNa6Ab4)GNb2Ma6)Mb4GNb4GN;Asn                                   GDP        25  1600   5
                FucTH   Ab4GNb2Ma3(NNa6Ab4GNb2Ma6)Mb4GNb4GN;Asn                                    GDP-Fuc     Fa2Ab4GNb2Ma3(NNa6Ab4GNb2Ma6)Mb4GNb4GN;Asn                                     GDP        28  5700 108
                a3FucT  Ab4GNb2Ma3(NNa6Ab4GNb2Ma6)Mb4GNb4GN;Asn                                    GDP-Fuc     Fa3(Ab4)GNb2Ma3(NNa6Ab4GNb2Ma6)Mb4GNb4GN;Asn                                   GDP        25  1400   9
                a3FucT  Ab4GNb2Ma3(NNa6Ab4GNb2Ma6)Mb4GNb4GN;Asn                                    GDP-Fuc     Ab4GNb2Ma3(Fa3(NNa6Ab4)GNb2Ma6)Mb4GNb4GN;Asn                                   GDP        25  1400   9
                iGnT    Fa3(Ab4)GNb2Ma3(Ab4GNb2Ma6)Mb4GNb4GN;Asn                                   UDP-GlcNAc  Fa3(Ab4)GNb2Ma3(GNb3Ab4GNb2Ma6)Mb4GNb4GN;Asn                                   UDP        25  2800  55
                a3SiaT  Fa3(Ab4)GNb2Ma3(Ab4GNb2Ma6)Mb4GNb4GN;Asn                                   CMP-NeuAc   Fa3(Ab4)GNb2Ma3(NNa3Ab4GNb2Ma6)Mb4GNb4GN;Asn                                   CMP       484   260  57
                a6SiaT  Fa3(Ab4)GNb2Ma3(Ab4GNb2Ma6)Mb4GNb4GN;Asn                                   CMP-NeuAc   Fa3(Ab4)GNb2Ma3(NNa6Ab4GNb2Ma6)Mb4GNb4GN;Asn                                   CMP        25   180   0
                FucTLe  Fa3(Ab4)GNb2Ma3(Ab4GNb2Ma6)Mb4GNb4GN;Asn                                   GDP-Fuc     Fa3(Ab4)GNb2Ma3(Fa3(Ab4)GNb2Ma6)Mb4GNb4GN;Asn                                  GDP        25  1600   5
                FucTH   Fa3(Ab4)GNb2Ma3(Ab4GNb2Ma6)Mb4GNb4GN;Asn                                   GDP-Fuc     Fa3(Ab4)GNb2Ma3(Fa2Ab4GNb2Ma6)Mb4GNb4GN;Asn                                    GDP        28  5700 108
                a3FucT  Fa3(Ab4)GNb2Ma3(Ab4GNb2Ma6)Mb4GNb4GN;Asn                                   GDP-Fuc     Fa3(Ab4)GNb2Ma3(Fa3(Ab4)GNb2Ma6)Mb4GNb4GN;Asn                                  GDP        25  1400   9
                a3SiaT  Ab4GNb2Ma3(Fa3(Ab4)GNb2Ma6)Mb4GNb4GN;Asn                                   CMP-NeuAc   NNa3Ab4GNb2Ma3(Fa3(Ab4)GNb2Ma6)Mb4GNb4GN;Asn                                   CMP       484   260  57
                a6SiaT  Ab4GNb2Ma3(Fa3(Ab4)GNb2Ma6)Mb4GNb4GN;Asn                                   CMP-NeuAc   NNa6Ab4GNb2Ma3(Fa3(Ab4)GNb2Ma6)Mb4GNb4GN;Asn                                   CMP        25   180   0
                FucTLe  Ab4GNb2Ma3(Fa3(Ab4)GNb2Ma6)Mb4GNb4GN;Asn                                   GDP-Fuc     Fa3(Ab4)GNb2Ma3(Fa3(Ab4)GNb2Ma6)Mb4GNb4GN;Asn                                  GDP        25  1600   5
                FucTH   Ab4GNb2Ma3(Fa3(Ab4)GNb2Ma6)Mb4GNb4GN;Asn                                   GDP-Fuc     Fa2Ab4GNb2Ma3(Fa3(Ab4)GNb2Ma6)Mb4GNb4GN;Asn                                    GDP        28  5700 108
                a3FucT  Ab4GNb2Ma3(Fa3(Ab4)GNb2Ma6)Mb4GNb4GN;Asn                                   GDP-Fuc     Fa3(Ab4)GNb2Ma3(Fa3(Ab4)GNb2Ma6)Mb4GNb4GN;Asn                                  GDP        25  1400   9
                iGnT    Fa2Ab4GNb2Ma3(Ab4GNb2Ma6)Mb4GNb4GN;Asn                                     UDP-GlcNAc  Fa2Ab4GNb2Ma3(GNb3Ab4GNb2Ma6)Mb4GNb4GN;Asn                                     UDP        25  2800  55
                a3SiaT  Fa2Ab4GNb2Ma3(Ab4GNb2Ma6)Mb4GNb4GN;Asn                                     CMP-NeuAc   Fa2Ab4GNb2Ma3(NNa3Ab4GNb2Ma6)Mb4GNb4GN;Asn                                     CMP       484   260  57
                a6SiaT  Fa2Ab4GNb2Ma3(Ab4GNb2Ma6)Mb4GNb4GN;Asn                                     CMP-NeuAc   Fa2Ab4GNb2Ma3(NNa6Ab4GNb2Ma6)Mb4GNb4GN;Asn                                     CMP        25   180   0
                FucTLe  Fa2Ab4GNb2Ma3(Ab4GNb2Ma6)Mb4GNb4GN;Asn                                     GDP-Fuc     Fa3(Fa2Ab4)GNb2Ma3(Ab4GNb2Ma6)Mb4GNb4GN;Asn                                    GDP        25  1100   0
                FucTLe  Fa2Ab4GNb2Ma3(Ab4GNb2Ma6)Mb4GNb4GN;Asn                                     GDP-Fuc     Fa2Ab4GNb2Ma3(Fa3(Ab4)GNb2Ma6)Mb4GNb4GN;Asn                                    GDP        25  1600   5
                FucTH   Fa2Ab4GNb2Ma3(Ab4GNb2Ma6)Mb4GNb4GN;Asn                                     GDP-Fuc     Fa2Ab4GNb2Ma3(Fa2Ab4GNb2Ma6)Mb4GNb4GN;Asn                                      GDP        28  5700 108
                a3FucT  Fa2Ab4GNb2Ma3(Ab4GNb2Ma6)Mb4GNb4GN;Asn                                     GDP-Fuc     Fa3(Fa2Ab4)GNb2Ma3(Ab4GNb2Ma6)Mb4GNb4GN;Asn                                    GDP       102   700   9
                a3FucT  Fa2Ab4GNb2Ma3(Ab4GNb2Ma6)Mb4GNb4GN;Asn                                     GDP-Fuc     Fa2Ab4GNb2Ma3(Fa3(Ab4)GNb2Ma6)Mb4GNb4GN;Asn                                    GDP        25  1400   9
                GalNAcT-Fa2Ab4GNb2Ma3(Ab4GNb2Ma6)Mb4GNb4GN;Asn                                     UDP-GalNAc  Fa2(ANa3)Ab4GNb2Ma3(Ab4GNb2Ma6)Mb4GNb4GN;Asn                                   UDP       294    15  13
                GalT-B  Fa2Ab4GNb2Ma3(Ab4GNb2Ma6)Mb4GNb4GN;Asn                                     UDP-Gal     Fa2(Aa3)Ab4GNb2Ma3(Ab4GNb2Ma6)Mb4GNb4GN;Asn                                    UDP       390   281 285
                a3SiaT  Ab4GNb2Ma3(Fa2Ab4GNb2Ma6)Mb4GNb4GN;Asn                                     CMP-NeuAc   NNa3Ab4GNb2Ma3(Fa2Ab4GNb2Ma6)Mb4GNb4GN;Asn                                     CMP       484   260  57
                a6SiaT  Ab4GNb2Ma3(Fa2Ab4GNb2Ma6)Mb4GNb4GN;Asn                                     CMP-NeuAc   NNa6Ab4GNb2Ma3(Fa2Ab4GNb2Ma6)Mb4GNb4GN;Asn                                     CMP        25   180   0
                FucTLe  Ab4GNb2Ma3(Fa2Ab4GNb2Ma6)Mb4GNb4GN;Asn                                     GDP-Fuc     Fa3(Ab4)GNb2Ma3(Fa2Ab4GNb2Ma6)Mb4GNb4GN;Asn                                    GDP        25  1600   5
                FucTLe  Ab4GNb2Ma3(Fa2Ab4GNb2Ma6)Mb4GNb4GN;Asn                                     GDP-Fuc     Ab4GNb2Ma3(Fa3(Fa2Ab4)GNb2Ma6)Mb4GNb4GN;Asn                                    GDP        25  1100   0
                FucTH   Ab4GNb2Ma3(Fa2Ab4GNb2Ma6)Mb4GNb4GN;Asn                                     GDP-Fuc     Fa2Ab4GNb2Ma3(Fa2Ab4GNb2Ma6)Mb4GNb4GN;Asn                                      GDP        28  5700 108
                a3FucT  Ab4GNb2Ma3(Fa2Ab4GNb2Ma6)Mb4GNb4GN;Asn                                     GDP-Fuc     Fa3(Ab4)GNb2Ma3(Fa2Ab4GNb2Ma6)Mb4GNb4GN;Asn                                    GDP        25  1400   9
                a3FucT  Ab4GNb2Ma3(Fa2Ab4GNb2Ma6)Mb4GNb4GN;Asn                                     GDP-Fuc     Ab4GNb2Ma3(Fa3(Fa2Ab4)GNb2Ma6)Mb4GNb4GN;Asn                                    GDP       102   700   9
                GalNAcT-Ab4GNb2Ma3(Fa2Ab4GNb2Ma6)Mb4GNb4GN;Asn                                     UDP-GalNAc  Ab4GNb2Ma3(Fa2(ANa3)Ab4GNb2Ma6)Mb4GNb4GN;Asn                                   UDP       294    15  13
                GalT-B  Ab4GNb2Ma3(Fa2Ab4GNb2Ma6)Mb4GNb4GN;Asn                                     UDP-Gal     Ab4GNb2Ma3(Fa2(Aa3)Ab4GNb2Ma6)Mb4GNb4GN;Asn                                    UDP       390   281 285
                FucTLe  NNa3Ab4GNb2Ma3(Ab3GNb2Ma6)Mb4GNb4GN;Asn                                    GDP-Fuc     NNa3Ab4GNb2Ma3(Ab3(Fa4)GNb2Ma6)Mb4GNb4GN;Asn                                   GDP       481  190010.5
                FucTLe  NNa3Ab4GNb2Ma3(Ab3GNb2Ma6)Mb4GNb4GN;Asn                                    GDP-Fuc     Fa3(NNa3Ab4)GNb2Ma3(Ab3GNb2Ma6)Mb4GNb4GN;Asn                                   GDP        25   100   0
                FucTH   NNa3Ab4GNb2Ma3(Ab3GNb2Ma6)Mb4GNb4GN;Asn                                    GDP-Fuc     NNa3Ab4GNb2Ma3(Fa2Ab3GNb2Ma6)Mb4GNb4GN;Asn                                     GDP        28  1500 108
                a3FucT  NNa3Ab4GNb2Ma3(Ab3GNb2Ma6)Mb4GNb4GN;Asn                                    GDP-Fuc     Fa3(NNa3Ab4)GNb2Ma3(Ab3GNb2Ma6)Mb4GNb4GN;Asn                                   GDP        25  1400   9
                GnTV    Fa3(NNa3Ab4)GNb2Ma3(GNb2Ma6)Mb4GNb4GN;Asn                                  UDP-GlcNAc  Fa3(NNa3Ab4)GNb2Ma3(GNb2(GNb6)Ma6)Mb4GNb4GN;Asn                                UDP      1410   1303500
                b4GalT  Fa3(NNa3Ab4)GNb2Ma3(GNb2Ma6)Mb4GNb4GN;Asn                                  UDP-Gal     Fa3(NNa3Ab4)GNb2Ma3(Ab4GNb2Ma6)Mb4GNb4GN;Asn                                   UDP      8712   810   0
                b3GalT  Fa3(NNa3Ab4)GNb2Ma3(GNb2Ma6)Mb4GNb4GN;Asn                                  UDP-Gal     Fa3(NNa3Ab4)GNb2Ma3(Ab3GNb2Ma6)Mb4GNb4GN;Asn                                   UDP        25   110 250
                GnTV    Fa3(NNa6Ab4)GNb2Ma3(GNb2Ma6)Mb4GNb4GN;Asn                                  UDP-GlcNAc  Fa3(NNa6Ab4)GNb2Ma3(GNb2(GNb6)Ma6)Mb4GNb4GN;Asn                                UDP      1410   1303500
                b4GalT  Fa3(NNa6Ab4)GNb2Ma3(GNb2Ma6)Mb4GNb4GN;Asn                                  UDP-Gal     Fa3(NNa6Ab4)GNb2Ma3(Ab4GNb2Ma6)Mb4GNb4GN;Asn                                   UDP      8712   810   0
                a3SiaT  Ab4GNb2Ma3(Ab3(Fa4)GNb2Ma6)Mb4GNb4GN;Asn                                   CMP-NeuAc   NNa3Ab4GNb2Ma3(Ab3(Fa4)GNb2Ma6)Mb4GNb4GN;Asn                                   CMP       484   260  57
                FucTLe  Ab4GNb2Ma3(Ab3(Fa4)GNb2Ma6)Mb4GNb4GN;Asn                                   GDP-Fuc     Fa3(Ab4)GNb2Ma3(Ab3(Fa4)GNb2Ma6)Mb4GNb4GN;Asn                                  GDP        25  1600   5
                a3FucT  Ab4GNb2Ma3(Ab3(Fa4)GNb2Ma6)Mb4GNb4GN;Asn                                   GDP-Fuc     Fa3(Ab4)GNb2Ma3(Ab3(Fa4)GNb2Ma6)Mb4GNb4GN;Asn                                  GDP        25  1400   9
                FucTLe  Fa3(Ab4)GNb2Ma3(Ab3GNb2Ma6)Mb4GNb4GN;Asn                                   GDP-Fuc     Fa3(Ab4)GNb2Ma3(Ab3(Fa4)GNb2Ma6)Mb4GNb4GN;Asn                                  GDP       481  190010.5
                a3SiaT  Ab4GNb2Ma3(Fa2Ab3GNb2Ma6)Mb4GNb4GN;Asn                                     CMP-NeuAc   NNa3Ab4GNb2Ma3(Fa2Ab3GNb2Ma6)Mb4GNb4GN;Asn                                     CMP       484   260  57
                GalNAcT-Ab4GNb2Ma3(Fa2Ab3GNb2Ma6)Mb4GNb4GN;Asn                                     UDP-GalNAc  Ab4GNb2Ma3(Fa2(ANa3)Ab3GNb2Ma6)Mb4GNb4GN;Asn                                   UDP       294    15  13
                GalT-B  Ab4GNb2Ma3(Fa2Ab3GNb2Ma6)Mb4GNb4GN;Asn                                     UDP-Gal     Ab4GNb2Ma3(Fa2(Aa3)Ab3GNb2Ma6)Mb4GNb4GN;Asn                                    UDP       390   281 285
                GalNAcT-Fa2Ab4GNb2Ma3(Ab3GNb2Ma6)Mb4GNb4GN;Asn                                     UDP-GalNAc  Fa2(ANa3)Ab4GNb2Ma3(Ab3GNb2Ma6)Mb4GNb4GN;Asn                                   UDP       294    15  13
                GalT-B  Fa2Ab4GNb2Ma3(Ab3GNb2Ma6)Mb4GNb4GN;Asn                                     UDP-Gal     Fa2(Aa3)Ab4GNb2Ma3(Ab3GNb2Ma6)Mb4GNb4GN;Asn                                    UDP       390   281 285
                GnTV    Fa3(Fa2Ab4)GNb2Ma3(GNb2Ma6)Mb4GNb4GN;Asn                                   UDP-GlcNAc  Fa3(Fa2Ab4)GNb2Ma3(GNb2(GNb6)Ma6)Mb4GNb4GN;Asn                                 UDP      1410   1303500
                b4GalT  Fa3(Fa2Ab4)GNb2Ma3(GNb2Ma6)Mb4GNb4GN;Asn                                   UDP-Gal     Fa3(Fa2Ab4)GNb2Ma3(Ab4GNb2Ma6)Mb4GNb4GN;Asn                                    UDP      8712   810   0
                GalNAcT-Fa3(Fa2Ab4)GNb2Ma3(GNb2Ma6)Mb4GNb4GN;Asn                                   UDP-GalNAc  Fa3(Fa2(ANa3)Ab4)GNb2Ma3(GNb2Ma6)Mb4GNb4GN;Asn                                 UDP       294    15  13
                GalT-B  Fa3(Fa2Ab4)GNb2Ma3(GNb2Ma6)Mb4GNb4GN;Asn                                   UDP-Gal     Fa3(Fa2(Aa3)Ab4)GNb2Ma3(GNb2Ma6)Mb4GNb4GN;Asn                                  UDP       390   281 285
                GnTV    Fa2(ANa3)Ab4GNb2Ma3(GNb2Ma6)Mb4GNb4GN;Asn                                  UDP-GlcNAc  Fa2(ANa3)Ab4GNb2Ma3(GNb2(GNb6)Ma6)Mb4GNb4GN;Asn                                UDP      1410   1303500
                b4GalT  Fa2(ANa3)Ab4GNb2Ma3(GNb2Ma6)Mb4GNb4GN;Asn                                  UDP-Gal     Fa2(ANa3)Ab4GNb2Ma3(Ab4GNb2Ma6)Mb4GNb4GN;Asn                                   UDP      8712   810   0
                b3GalT  Fa2(ANa3)Ab4GNb2Ma3(GNb2Ma6)Mb4GNb4GN;Asn                                  UDP-Gal     Fa2(ANa3)Ab4GNb2Ma3(Ab3GNb2Ma6)Mb4GNb4GN;Asn                                   UDP        25   110 250
                FucTLe  Fa2(ANa3)Ab4GNb2Ma3(GNb2Ma6)Mb4GNb4GN;Asn                                  GDP-Fuc     Fa3(Fa2(ANa3)Ab4)GNb2Ma3(GNb2Ma6)Mb4GNb4GN;Asn                                 GDP        25  1600   5
                a3FucT  Fa2(ANa3)Ab4GNb2Ma3(GNb2Ma6)Mb4GNb4GN;Asn                                  GDP-Fuc     Fa3(Fa2(ANa3)Ab4)GNb2Ma3(GNb2Ma6)Mb4GNb4GN;Asn                                 GDP        25  1400   9
                GnTV    Fa2(Aa3)Ab4GNb2Ma3(GNb2Ma6)Mb4GNb4GN;Asn                                   UDP-GlcNAc  Fa2(Aa3)Ab4GNb2Ma3(GNb2(GNb6)Ma6)Mb4GNb4GN;Asn                                 UDP      1410   1303500
                b4GalT  Fa2(Aa3)Ab4GNb2Ma3(GNb2Ma6)Mb4GNb4GN;Asn                                   UDP-Gal     Fa2(Aa3)Ab4GNb2Ma3(Ab4GNb2Ma6)Mb4GNb4GN;Asn                                    UDP      8712   810   0
                b3GalT  Fa2(Aa3)Ab4GNb2Ma3(GNb2Ma6)Mb4GNb4GN;Asn                                   UDP-Gal     Fa2(Aa3)Ab4GNb2Ma3(Ab3GNb2Ma6)Mb4GNb4GN;Asn                                    UDP        25   110 250
                FucTLe  Fa2(Aa3)Ab4GNb2Ma3(GNb2Ma6)Mb4GNb4GN;Asn                                   GDP-Fuc     Fa3(Fa2(Aa3)Ab4)GNb2Ma3(GNb2Ma6)Mb4GNb4GN;Asn                                  GDP        25  1600   5
                a3FucT  Fa2(Aa3)Ab4GNb2Ma3(GNb2Ma6)Mb4GNb4GN;Asn                                   GDP-Fuc     Fa3(Fa2(Aa3)Ab4)GNb2Ma3(GNb2Ma6)Mb4GNb4GN;Asn                                  GDP        25  1400   9
                GnTIV   GNb2Ma3(Ab4GNb3Ab4GNb2Ma6)Mb4GNb4GN;Asn                                    UDP-GlcNAc  GNb2(GNb4)Ma3(Ab4GNb3Ab4GNb2Ma6)Mb4GNb4GN;Asn                                  UDP       187  51008300
                b4GalT  GNb2Ma3(Ab4GNb3Ab4GNb2Ma6)Mb4GNb4GN;Asn                                    UDP-Gal     Ab4GNb2Ma3(Ab4GNb3Ab4GNb2Ma6)Mb4GNb4GN;Asn                                     UDP      8712   150   0
                a3SiaT  GNb2Ma3(Ab4GNb3Ab4GNb2Ma6)Mb4GNb4GN;Asn                                    CMP-NeuAc   GNb2Ma3(NNa3Ab4GNb3Ab4GNb2Ma6)Mb4GNb4GN;Asn                                    CMP       484   260  57
                IGnT    GNb2Ma3(Ab4GNb3Ab4GNb2Ma6)Mb4GNb4GN;Asn                                    UDP-GlcNAc  GNb2Ma3(Ab4GNb3(GNb6)Ab4GNb2Ma6)Mb4GNb4GN;Asn                                  UDP        25   440   0
                b4GalT  GNb2Ma3(Ab3GNb3Ab4GNb2Ma6)Mb4GNb4GN;Asn                                    UDP-Gal     Ab4GNb2Ma3(Ab3GNb3Ab4GNb2Ma6)Mb4GNb4GN;Asn                                     UDP      8712   150   0
                b4GalT  GNb2Ma3(Fa3(GNb3Ab4)GNb2Ma6)Mb4GNb4GN;Asn                                  UDP-Gal     Ab4GNb2Ma3(Fa3(GNb3Ab4)GNb2Ma6)Mb4GNb4GN;Asn                                   UDP      8712   150   0
                FucTLe  Ab3GNb2Ma3(NNa3Ab4GNb2Ma6)Mb4GNb4GN;Asn                                    GDP-Fuc     Ab3(Fa4)GNb2Ma3(NNa3Ab4GNb2Ma6)Mb4GNb4GN;Asn                                   GDP       481  190010.5
                FucTLe  Ab3GNb2Ma3(NNa3Ab4GNb2Ma6)Mb4GNb4GN;Asn                                    GDP-Fuc     Ab3GNb2Ma3(Fa3(NNa3Ab4)GNb2Ma6)Mb4GNb4GN;Asn                                   GDP        25   100   0
                a3FucT  Ab3GNb2Ma3(NNa3Ab4GNb2Ma6)Mb4GNb4GN;Asn                                    GDP-Fuc     Ab3GNb2Ma3(Fa3(NNa3Ab4)GNb2Ma6)Mb4GNb4GN;Asn                                   GDP        25  1400   9
                GnTIV   GNb2Ma3(Fa3(NNa3Ab4)GNb2Ma6)Mb4GNb4GN;Asn                                  UDP-GlcNAc  GNb2(GNb4)Ma3(Fa3(NNa3Ab4)GNb2Ma6)Mb4GNb4GN;Asn                                UDP       187  34008300
                b4GalT  GNb2Ma3(Fa3(NNa3Ab4)GNb2Ma6)Mb4GNb4GN;Asn                                  UDP-Gal     Ab4GNb2Ma3(Fa3(NNa3Ab4)GNb2Ma6)Mb4GNb4GN;Asn                                   UDP      8712   150   0
                b3GalT  GNb2Ma3(Fa3(NNa3Ab4)GNb2Ma6)Mb4GNb4GN;Asn                                  UDP-Gal     Ab3GNb2Ma3(Fa3(NNa3Ab4)GNb2Ma6)Mb4GNb4GN;Asn                                   UDP        25   110 250
                b4GalT  GNb2Ma3(Fa3(NNa6Ab4)GNb2Ma6)Mb4GNb4GN;Asn                                  UDP-Gal     Ab4GNb2Ma3(Fa3(NNa6Ab4)GNb2Ma6)Mb4GNb4GN;Asn                                   UDP      8712   150   0
                a3SiaT  Ab3(Fa4)GNb2Ma3(Ab4GNb2Ma6)Mb4GNb4GN;Asn                                   CMP-NeuAc   Ab3(Fa4)GNb2Ma3(NNa3Ab4GNb2Ma6)Mb4GNb4GN;Asn                                   CMP       484   260  57
                FucTLe  Ab3(Fa4)GNb2Ma3(Ab4GNb2Ma6)Mb4GNb4GN;Asn                                   GDP-Fuc     Ab3(Fa4)GNb2Ma3(Fa3(Ab4)GNb2Ma6)Mb4GNb4GN;Asn                                  GDP        25  1600   5
                a3FucT  Ab3(Fa4)GNb2Ma3(Ab4GNb2Ma6)Mb4GNb4GN;Asn                                   GDP-Fuc     Ab3(Fa4)GNb2Ma3(Fa3(Ab4)GNb2Ma6)Mb4GNb4GN;Asn                                  GDP        25  1400   9
                FucTLe  Ab3GNb2Ma3(Fa3(Ab4)GNb2Ma6)Mb4GNb4GN;Asn                                   GDP-Fuc     Ab3(Fa4)GNb2Ma3(Fa3(Ab4)GNb2Ma6)Mb4GNb4GN;Asn                                  GDP       481  190010.5
                GalNAcT-Fa2Ab3GNb2Ma3(Ab4GNb2Ma6)Mb4GNb4GN;Asn                                     UDP-GalNAc  Fa2(ANa3)Ab3GNb2Ma3(Ab4GNb2Ma6)Mb4GNb4GN;Asn                                   UDP       294    15  13
                GalT-B  Fa2Ab3GNb2Ma3(Ab4GNb2Ma6)Mb4GNb4GN;Asn                                     UDP-Gal     Fa2(Aa3)Ab3GNb2Ma3(Ab4GNb2Ma6)Mb4GNb4GN;Asn                                    UDP       390   281 285
[truncated: 5,762,807 more chars]
